# Supplementary material for: KCTD1/KCTD15 complexes control ectodermal and neural crest cell functions, and their impairment causes aplasia cutis
Source: J Clin Invest. 2023 Dec 19;134(4):e174138. doi: 10.1172/JCI174138 (PMC10866662; doi:10.1172/JCI174138)
Supplement: Supplemental table 3 [file jci-134-174138-s081.xlsx]

## Sheet: P4wtvsdkoDifferential_expressio
ID	log2FoldChange	pvalue	padj	40972P4WT	47347P4-7WT	47347P4-3WT	47347P4-2KO	47347P4-1KO	40972P4KO	Gene.name
ENSMUSG00000000001	-0.148324	0.408537	0.999955	2384.42	2389.03	2239	2315.36	1674.22	2338.33	Gnai3
ENSMUSG00000000028	-0.0735244	0.737737	0.999955	203.466	267.128	241.987	235.879	257.245	182.157	Cdc45
ENSMUSG00000000031	1.10413	8.0796e-06	0.00248528	19208.2	17771.6	17478.3	27121.1	33129.4	56820.2	H19
ENSMUSG00000000037	-0.327496	0.246443	0.999955	164.79	119.956	145.694	157.91	85.0398	99.476	Scml2
ENSMUSG00000000056	0.116172	0.513601	0.999955	779.391	789.287	837.324	766.852	811.067	1032.22	Narf				P4 wt skin: 40972P4-WT, 47347P4-7Wt, 47347P4-3WT
ENSMUSG00000000058	0.129102	0.646126	0.999955	1594.94	1270.12	1185.65	1472.51	841.894	2117.42	Cav2				P4 K14Cre+Kctd1fl/flKctd15fl/fl skin: 47347P4-2KO, 47347P4-1KO, 40972P4KO
ENSMUSG00000000078	0.0626081	0.729948	0.999955	1913.59	1768.08	2043.07	2404.19	1708.24	1865.5	Klf6
ENSMUSG00000000085	0.0247458	0.886956	0.999955	662.525	783.239	791.271	779.683	669.688	826.813	Scmh1
ENSMUSG00000000088	0.194678	0.348033	0.999955	394.32	360.875	350.001	387.867	527.247	348.812	Cox5a
ENSMUSG00000000093	0.376603	0.181355	0.999955	97.529	78.6263	112.201	105.603	166.891	102.06	Tbx2
ENSMUSG00000000094	-0.530958	0.217358	0.999955	31.1084	40.3212	39.3542	13.8172	37.2049	25.8379	Tbx4
ENSMUSG00000000120	0.247052	0.394347	0.999955	112.663	70.5621	123.924	95.7332	149.883	120.146	Ngfr
ENSMUSG00000000125	0.0575645	0.856004	0.999955	324.536	296.361	383.494	352.338	519.806	171.822	Wnt3
ENSMUSG00000000126	0.0743492	0.826489	0.999955	34.4715	53.4256	56.938	58.2295	52.0869	41.3407	Wnt9a
ENSMUSG00000000127	-0.2804	0.139542	0.983899	896.258	872.954	826.439	715.531	571.893	851.359	Fer
ENSMUSG00000000131	0.0403511	0.792573	0.999955	2513.05	2666.24	2693.67	2692.37	2971.08	2431.35	Xpo6
ENSMUSG00000000134	0.12553	0.511296	0.999955	834.041	822.552	839.836	746.127	1118.27	859.111	Tfe3
ENSMUSG00000000142	0.254259	0.210863	0.999955	1113.18	1051.37	1120.34	1076.75	1691.23	1149.79	Axin2
ENSMUSG00000000148	-0.0517977	0.802145	0.999955	283.339	259.064	273.805	209.231	296.576	282.925	Brat1
ENSMUSG00000000149	0.0679724	0.723895	0.999955	1034.14	1080.61	1112.8	977.071	1415.91	989.592	Gna12
ENSMUSG00000000154	-0.718528	0.159991	0.999955	24.3823	29.2329	41.8662	16.778	32.9529	7.75138	Slc22a18
ENSMUSG00000000167	-0.741668	0.134039	0.974181	23.5415	27.2168	36.0049	22.6996	7.44098	21.9622	Pih1d2
ENSMUSG00000000168	0.112468	0.559959	0.999955	995.469	803.4	897.611	802.382	950.32	1165.29	Dlat
ENSMUSG00000000171	0.123477	0.507296	0.999955	588.537	604.818	505.744	518.143	638.861	695.04	Sdhd
ENSMUSG00000000184	0.17011	0.264494	0.999955	12097	13566.1	13002	14507	15937.5	13057.2	Ccnd2
ENSMUSG00000000194	0.0320791	0.830687	0.999955	1446.12	1420.31	1626.92	1575.16	1510.52	1508.93	Gpr107
ENSMUSG00000000197	-0.0226865	0.968529	0.999955	7.56691	19.1526	19.2585	18.7519	9.56698	16.7946	Nalcn
ENSMUSG00000000214	1.51801	0.0170692	0.42009	5.0446	11.0883	3.3493	14.8041	17.008	23.2541	Th
ENSMUSG00000000216	0.143765	0.532349	0.999955	158.905	208.662	201.795	226.009	237.048	164.071	Scnn1g
ENSMUSG00000000223	0.230522	0.315334	0.999955	139.567	135.076	144.857	151.989	140.316	201.536	Drp2
ENSMUSG00000000244	0.315505	0.383972	0.999955	26.9046	33.265	32.6556	35.5298	35.0789	45.2164	Tspan32
ENSMUSG00000000247	-0.110942	0.549975	0.999955	978.653	1097.74	1071.77	882.324	1184.18	847.484	Lhx2
ENSMUSG00000000248	0.135119	0.658207	0.999955	181.606	151.204	188.398	207.257	103.111	263.547	Clec2g
ENSMUSG00000000253	0.566834	0.0473286	0.682342	73.9875	66.5299	66.9859	72.0466	120.119	116.271	Gmpr
ENSMUSG00000000266	-0.0780485	0.622208	0.999955	1352.79	1369.91	1250.12	1373.82	1132.09	1257.01	Mid2
ENSMUSG00000000275	0.371399	0.0196059	0.45212	504.46	490.91	546.773	676.054	665.436	653.699	Trim25
ENSMUSG00000000276	-0.420727	0.0166484	0.416461	554.907	667.316	582.778	467.81	405.002	475.418	Dgke
ENSMUSG00000000278	-0.20859	0.164407	0.999955	949.227	1009.04	1032.42	845.808	871.658	870.738	Scpep1
ENSMUSG00000000282	0.418816	0.0894978	0.874411	427.951	510.063	476.437	536.895	888.666	463.791	Mnt
ENSMUSG00000000290	0.364212	0.238761	0.999955	60.5353	47.3774	41.8662	61.1903	57.4019	74.93	Itgb2
ENSMUSG00000000295	-0.23425	0.348262	0.999955	113.504	166.325	137.321	127.315	127.56	98.1841	Hddc2
ENSMUSG00000000296	-0.510043	0.0865529	0.866569	180.765	181.445	215.192	169.754	161.576	72.3462	Tpd52l1
ENSMUSG00000000301	0.361572	0.362216	0.999955	31.9492	33.265	20.0958	33.556	45.7089	29.7136	Pemt
ENSMUSG00000000303	0.147588	0.480849	0.999955	7318.04	7924.12	7937.83	8591.31	10886.2	6197.22	Cdh1
ENSMUSG00000000305	0.300345	0.0805586	0.841657	322.014	348.778	375.959	425.371	434.766	428.909	Cdh4
ENSMUSG00000000308	0.281323	0.127349	0.959388	874.398	796.343	762.802	948.449	1174.61	833.273	Ckmt1
ENSMUSG00000000317	0.347851	0.147197	0.993964	149.657	120.964	159.929	144.093	190.277	215.747	Bcl6b
ENSMUSG00000000318	0.120258	0.708839	0.999955	121.071	71.5701	80.3831	64.1511	126.497	107.227	Clec10a
ENSMUSG00000000320	-0.444207	0.0980181	0.900223	231.211	238.903	246.173	151.989	251.93	121.438	Alox12
ENSMUSG00000000325	-0.204546	0.344616	0.999955	406.931	362.891	401.078	297.069	436.892	281.633	Arvcf
ENSMUSG00000000326	0.200699	0.266161	0.999955	631.416	534.256	551.797	561.569	698.389	715.71	Comt
ENSMUSG00000000339	0.0546524	0.778654	0.999955	236.256	213.702	232.776	260.552	214.725	233.833	Rtca
ENSMUSG00000000340	0.0646965	0.686161	0.999955	587.696	612.882	607.06	679.015	612.287	598.148	Dbt
ENSMUSG00000000346	0.0335098	0.849411	0.999955	2544.16	3104.73	2807.55	3033.85	3220.88	2397.76	Dazap2
ENSMUSG00000000355	-0.168114	0.506276	0.999955	543.977	475.79	443.782	571.438	277.442	453.455	Mcts1
ENSMUSG00000000359	0.449702	0.191395	0.999955	30.2676	40.3212	37.6796	49.347	39.3309	59.4272	Rem1
ENSMUSG00000000365	-1.2192	0.0578181	0.741813	16.8153	14.1124	12.5599	6.90858	5.31499	6.45948	Rnf17
ENSMUSG00000000374	-0.036274	0.819989	0.999955	1461.25	1490.88	1422.61	1315.59	1611.5	1338.4	Trappc10
ENSMUSG00000000378	0.203693	0.358721	0.999955	356.485	311.481	368.423	305.951	505.987	382.401	Ccm2
ENSMUSG00000000384	0.182701	0.374076	0.999955	674.296	614.898	731.821	665.198	974.769	653.699	Tbrg4
ENSMUSG00000000385	-0.559963	0.108771	0.924185	95.8475	156.245	172.489	104.616	132.875	49.092	Tmprss2
ENSMUSG00000000386	0.37252	0.459212	0.999955	10.93	19.1526	18.4211	19.7388	14.882	28.4217	Mx1
ENSMUSG00000000392	-0.337485	0.165114	0.999955	743.238	691.508	617.108	584.268	349.726	691.164	Fap
ENSMUSG00000000399	-0.0730036	0.665575	0.999955	497.734	540.304	460.528	461.888	500.672	461.207	Ndufa9
ENSMUSG00000000402	0.231234	0.401347	0.999955	506.983	293.337	328.231	420.436	313.584	592.98	Egfl6
ENSMUSG00000000409	-0.275627	0.394126	0.999955	47.083	51.4095	56.1007	43.4254	48.8979	34.8812	Lck
ENSMUSG00000000416	-0.286777	0.068216	0.789207	1420.06	1464.67	1489.6	1259.34	1269.22	1055.48	Cttnbp2
ENSMUSG00000000420	-0.0205435	0.905003	0.999955	886.169	846.745	817.228	792.513	749.413	974.089	Galnt1
ENSMUSG00000000439	-0.00495137	0.975233	0.999955	559.951	610.866	610.409	571.438	614.413	589.105	Mkrn2
ENSMUSG00000000440	0.103482	0.680284	0.999955	542.295	425.388	449.643	414.515	390.12	720.878	Pparg
ENSMUSG00000000441	0.0192059	0.902978	0.999955	1324.21	1428.38	1572.49	1407.38	1402.09	1574.82	Raf1
ENSMUSG00000000486	-0.370471	0.26437	0.999955	67.2614	53.4256	72.8472	33.556	62.7169	54.2596	2023-09-01
ENSMUSG00000000489	0.385184	0.0816651	0.846017	343.874	336.682	391.03	364.181	601.657	434.077	Pdgfb
ENSMUSG00000000530	0.118085	0.600646	0.999955	252.23	190.518	277.992	225.022	250.867	308.763	Acvrl1
ENSMUSG00000000531	0.206445	0.437962	0.999955	140.408	122.98	132.297	116.459	208.348	131.773	Grasp
ENSMUSG00000000532	0.0426387	0.810392	0.999955	1177.92	1257.01	1403.36	1228.74	1550.91	1173.04	Acvr1b
ENSMUSG00000000538	0.204304	0.252475	0.999955	1555.42	1610.83	1728.24	1693.59	2270.56	1674.3	Tom1l2
ENSMUSG00000000552	0.379282	0.133222	0.971422	1476.39	1381	1374.05	1344.21	2709.58	1449.51	Zfp385a
ENSMUSG00000000555	0.503946	0.0186328	0.438851	665.888	590.705	673.209	679.015	905.674	1154.95	Itga5
ENSMUSG00000000560	0.778899	0.194945	0.999955	13.4523	5.04015	25.1197	13.8172	22.3229	40.0488	Gabra2
ENSMUSG00000000561	-0.0495767	0.805571	0.999955	630.576	570.545	558.495	637.563	431.577	631.737	Wdr77
ENSMUSG00000000562	0.437193	0.30789	0.999955	21.86	17.1365	27.6317	22.6996	29.7639	38.7569	Adora3
ENSMUSG00000000563	-0.0171268	0.918419	0.999955	998.832	1078.59	970.459	919.828	945.005	1148.5	Atp5f1
ENSMUSG00000000567	-0.0607849	0.785666	0.999955	1981.69	2545.27	2596.54	2228.51	2933.87	1665.25	Sox9
ENSMUSG00000000568	-0.0338741	0.843876	0.999955	1777.38	1890.06	1669.62	1996.58	1475.44	1740.18	Hnrnpd
ENSMUSG00000000579	0.532451	0.321635	0.999955	15.1338	12.0964	10.8852	11.8433	18.071	25.8379	Dynlt1c
ENSMUSG00000000581	-0.177004	0.420277	0.999955	457.378	484.862	426.198	467.81	288.072	454.747	C1d
ENSMUSG00000000594	-0.0755341	0.618126	0.999955	1082.91	1200.56	1120.34	1034.31	1061.93	1134.28	Gm2a
ENSMUSG00000000600	-0.154734	0.430168	0.999955	1769.82	1696.51	1644.5	1623.52	1151.23	1817.7	Krit1
ENSMUSG00000000605	0.0599667	0.710638	0.999955	1162.78	1139.07	1076.8	1152.75	1055.56	1315.15	Clcn4
ENSMUSG00000000627	0.692783	0.170873	0.999955	12.6115	11.0883	13.3972	16.778	19.134	24.546	Sema4f
ENSMUSG00000000628	0.328112	0.0732299	0.808239	796.207	632.034	777.874	851.729	853.587	1067.11	Hk2
ENSMUSG00000000631	0.05852	0.761047	0.999955	2588.72	2623.9	2908.86	2576.9	3544.03	2335.75	Myo18a
ENSMUSG00000000673	-0.643401	0.240257	0.999955	15.9746	21.1686	14.2345	11.8433	11.693	9.04327	Haao
ENSMUSG00000000682	-0.13225	0.654096	0.999955	82.3952	63.5059	68.6606	53.2948	80.7878	62.011	Cd52
ENSMUSG00000000686	0.463164	0.203515	0.999955	66.4206	50.4015	58.6127	60.2033	53.1499	130.481	Abhd15
ENSMUSG00000000690	0.647486	0.419307	0.999955	75.6691	419.34	514.954	499.392	763.232	319.098	Hoxb6
ENSMUSG00000000693	0.504788	0.150715	0.995331	44.5607	57.4577	54.4261	50.3339	60.5909	112.395	Loxl3
ENSMUSG00000000708	-0.235025	0.15263	0.998589	1112.34	1155.2	1244.26	1107.35	886.54	989.592	Kat2b
ENSMUSG00000000711	0.0960597	0.516578	0.999955	1316.64	1470.72	1466.15	1482.38	1507.33	1556.73	Rab5b
ENSMUSG00000000724	-0.143645	0.727632	0.999955	41.1976	53.4256	25.1197	48.3601	24.4489	34.8812	Cryba1
ENSMUSG00000000732	-0.144843	0.489278	0.999955	197.58	216.726	175.838	180.61	159.45	193.784	Icosl
ENSMUSG00000000738	0.0531765	0.764275	0.999955	443.084	490.91	499.883	455.966	562.326	468.958	Spg7
ENSMUSG00000000739	0.159822	0.461844	0.999955	259.797	194.55	211.843	249.696	284.883	209.287	Sult5a1
ENSMUSG00000000740	-0.0230849	0.902758	0.999955	4831.89	5004.87	4684.83	4699.81	5840.11	3749.08	Rpl13
ENSMUSG00000000743	0.0311311	0.871763	0.999955	587.696	604.818	585.29	588.216	734.531	492.212	Chmp1a
ENSMUSG00000000751	-0.19338	0.228862	0.999955	845.812	847.753	862.444	747.114	815.319	671.786	Rpa1
ENSMUSG00000000753	0.221924	0.274003	0.999955	821.43	902.186	1027.4	867.52	1330.87	1010.26	Serpinf1
ENSMUSG00000000759	0.0833791	0.573809	0.999955	833.201	848.761	833.975	879.363	889.729	896.576	Tubgcp3
ENSMUSG00000000776	-0.0557046	0.780806	0.999955	236.256	255.031	261.245	232.918	279.568	210.579	Polr3d
ENSMUSG00000000782	0.112045	0.590705	0.999955	892.054	859.849	835.649	1058.99	1067.25	667.91	Tcf7
ENSMUSG00000000787	-0.203675	0.299006	0.999955	5436.4	6952.38	5564.02	6438.8	4463.53	4684.41	Ddx3x
ENSMUSG00000000792	-0.0406806	0.907672	0.999955	75.6691	138.1	136.484	99.6809	171.143	68.4705	Slc5a5
ENSMUSG00000000794	0.509612	0.0773896	0.827006	77.3506	46.3694	63.6366	83.8899	86.1028	98.1841	Kcnn3
ENSMUSG00000000804	-0.179785	0.343133	0.999955	2014.48	2340.64	2353.72	2341.02	1565.8	2015.36	Usp32
ENSMUSG00000000805	-0.406077	0.183605	0.999955	89.1214	92.7387	82.0578	48.3601	92.4808	58.1353	Car4
ENSMUSG00000000811	0.0844431	0.71297	0.999955	142.09	201.606	218.542	203.31	207.285	184.741	Txnrd3
ENSMUSG00000000823	0.0963765	0.621382	0.999955	1211.55	1374.95	1332.18	1235.65	1761.39	1191.13	Zfp512b
ENSMUSG00000000826	0.0437711	0.763517	0.999955	1614.27	1530.19	1573.33	1555.42	1712.49	1595.49	Dnajc5
ENSMUSG00000000827	0.0762098	0.63465	0.999955	590.219	591.713	608.735	680.002	597.405	609.775	Tpd52l2
ENSMUSG00000000838	-0.342942	0.0506728	0.703577	3026.76	3131.95	2835.18	2712.11	1930.4	2448.14	Fmr1
ENSMUSG00000000861	0.12843	0.454115	0.999955	2070.81	1534.22	1761.73	1822.88	1988.87	2056.7	Bcl11a
ENSMUSG00000000869	0.0618376	0.880165	0.999955	30.2676	23.1847	28.469	34.5429	20.197	31.0055	Il4
ENSMUSG00000000876	-0.51806	0.00487397	0.217038	662.525	654.211	694.979	420.436	560.2	423.742	Pxmp4
ENSMUSG00000000881	-0.315679	0.0689709	0.790885	637.302	610.866	542.586	467.81	528.31	441.828	Dlg3
ENSMUSG00000000884	0.0421355	0.864603	0.999955	111.822	108.867	108.015	92.7724	136.064	109.811	Gnb1l
ENSMUSG00000000901	0.513404	0.0177676	0.428005	153.02	165.317	187.561	220.088	285.946	215.747	Mmp11
ENSMUSG00000000902	9.45453e-05	0.999545	0.999955	1234.25	1471.72	1436.85	1285.98	1542.41	1313.86	Smarcb1
ENSMUSG00000000915	-0.0587206	0.793433	0.999955	1671.45	1959.61	1945.94	1752.81	2337.53	1262.18	Hip1r
ENSMUSG00000000916	0.031625	0.873072	0.999955	230.37	218.742	228.589	217.127	264.686	210.579	Nsun5
ENSMUSG00000000934	-0.380624	0.20409	0.999955	71.4652	58.4657	61.962	51.3209	53.1499	42.6326	Top1mt
ENSMUSG00000000938	0.118511	0.941694	0.999955	0	41.3292	51.9141	22.6996	61.6539	16.7946	Hoxa10
ENSMUSG00000000942	0.447798	0.244017	0.999955	24.3823	30.2409	33.493	44.4123	47.8349	27.1298	Hoxa4
ENSMUSG00000000948	-0.0354132	0.911473	0.999955	82.3952	65.5219	82.8951	89.8115	45.7089	90.4327	Gm38393
ENSMUSG00000000957	0.293389	0.102183	0.911557	2878.79	2687.41	2923.1	2967.73	4223.29	3212.94	Mmp14
ENSMUSG00000000958	0.534033	0.138539	0.982017	39.5161	33.265	52.7514	39.4776	63.7798	80.0975	Slc7a7
ENSMUSG00000000959	0.12323	0.443769	0.999955	752.487	804.408	753.592	795.474	926.934	793.224	Oxa1l
ENSMUSG00000000976	-0.310305	0.0717973	0.802973	1061.05	844.729	905.147	774.748	805.752	685.997	Heatr6
ENSMUSG00000001016	-0.127559	0.439376	0.999955	1346.07	1540.27	1519.74	1448.83	1173.55	1410.75	Ilf2
ENSMUSG00000001017	-0.101172	0.487882	0.999955	2356.67	2375.93	2239.84	2204.82	2014.38	2281.49	Chtop
ENSMUSG00000001018	-0.0822539	0.629029	0.999955	615.442	581.633	557.658	618.811	514.491	523.218	Snapin
ENSMUSG00000001020	0.162914	0.70437	0.999955	19.3377	24.1927	45.2155	38.4907	28.7009	32.2974	S100a4
ENSMUSG00000001021	-0.189698	0.736978	0.999955	4767.15	4431.3	4147.27	3398.03	6690.51	1612.29	S100a3
ENSMUSG00000001025	-0.0704853	0.747875	0.999955	515.39	563.488	567.706	488.535	681.381	396.612	S100a6
ENSMUSG00000001027	1.26319	0.000106897	0.0154877	123.593	82.6584	113.876	151.989	224.292	395.32	Scn4a
ENSMUSG00000001029	0.283371	0.554245	0.999955	26.0638	19.1526	45.2155	16.778	47.8349	46.5083	Icam2
ENSMUSG00000001034	0.243188	0.319201	0.999955	321.173	297.369	281.341	243.774	466.656	355.271	Mapk7
ENSMUSG00000001036	-0.148506	0.359816	0.999955	1093.84	1318.5	1348.09	1122.15	1176.74	1092.94	Epn2
ENSMUSG00000001039	-0.340686	0.139711	0.984629	173.198	137.092	150.718	105.603	133.938	125.314	B9d1
ENSMUSG00000001052	0.115803	0.482241	0.999955	2064.92	2095.69	1935.89	2024.21	2556.51	2024.4	Sec24b
ENSMUSG00000001053	-0.0610393	0.805614	0.999955	381.708	487.886	536.725	431.293	597.405	317.806	N4bp3
ENSMUSG00000001054	-0.0672409	0.699968	0.999955	808.818	919.323	991.392	829.03	979.021	786.765	Rmnd5b
ENSMUSG00000001056	0.0180951	0.945216	0.999955	288.383	299.385	238.637	258.578	387.994	188.617	Nhp2
ENSMUSG00000001062	0.0509338	0.825787	0.999955	596.945	578.609	625.481	576.373	839.768	448.288	Vps9d1
ENSMUSG00000001065	0.104683	0.616042	0.999955	350.6	446.557	434.571	361.22	531.499	431.493	Zfp276
ENSMUSG00000001082	0.243449	0.263858	0.999955	377.505	436.477	478.112	392.802	634.61	502.547	Mfsd10
ENSMUSG00000001089	-0.0119363	0.945885	0.999955	3257.97	3956.52	3637.34	3997.11	3788.52	2973.94	Luzp1
ENSMUSG00000001098	0.0589919	0.737801	0.999955	537.25	663.283	644.74	590.19	703.704	627.861	Kctd10
ENSMUSG00000001100	0.0051161	0.975628	0.999955	646.55	581.633	580.266	573.412	666.499	574.894	Poldip2
ENSMUSG00000001103	-0.779664	0.0835709	0.855131	36.9938	68.546	60.2873	30.5951	52.0869	12.919	Sebox
ENSMUSG00000001105	0.0197232	0.912936	0.999955	337.148	305.433	323.207	315.821	358.23	304.887	Ift20
ENSMUSG00000001119	0.441046	0.0311528	0.559763	8652.34	7114.67	7309.84	7782.02	10770.3	12779.4	Col6a1
ENSMUSG00000001120	0.163177	0.577754	0.999955	100.892	142.132	201.795	126.328	203.033	169.238	Pcbp3
ENSMUSG00000001123	0.076411	0.692898	0.999955	450.651	446.557	429.547	422.41	568.704	406.947	Lgals9
ENSMUSG00000001127	0.064831	0.694158	0.999955	1925.36	1577.57	1580.87	1712.34	1674.22	1932.68	Araf
ENSMUSG00000001128	0.388721	0.116161	0.94307	138.727	131.044	106.34	127.315	171.143	195.076	Cfp
ENSMUSG00000001131	0.807019	0.0450261	0.668671	18.4969	18.1445	23.4451	30.5951	35.0789	40.0488	Timp1
ENSMUSG00000001134	0.187644	0.404576	0.999955	115.185	152.212	138.158	141.132	161.576	158.903	Uxt
ENSMUSG00000001138	0.207441	0.28529	0.999955	467.467	638.083	626.318	656.315	746.224	595.564	Cnnm3
ENSMUSG00000001143	0.0821797	0.670848	0.999955	583.493	433.453	463.878	458.927	542.129	568.434	Lman2l
ENSMUSG00000001150	0.0120105	0.940111	0.999955	734.831	768.118	780.386	714.545	839.768	748.008	Mcm3ap
ENSMUSG00000001151	0.117398	0.479617	0.999955	937.456	1021.13	1154.67	1079.71	1228.83	1068.4	Pcnt
ENSMUSG00000001155	0.331062	0.58804	0.999955	9.24844	14.1124	9.21057	16.778	17.008	6.45948	Ftcd
ENSMUSG00000001156	0.180544	0.361126	0.999955	1020.69	1422.33	1512.21	1503.11	1661.47	1316.44	Mxd1
ENSMUSG00000001157	-0.478847	0.00525545	0.225201	1253.58	1260.04	1197.37	1042.21	802.563	816.478	Gmcl1
ENSMUSG00000001158	-0.245415	0.188078	0.999955	308.562	345.754	368.423	303.977	260.434	298.428	Snrnp27
ENSMUSG00000001166	-0.00476638	0.993709	0.999955	6.72614	24.1927	20.9331	18.7519	24.4489	7.75138	Oas1c
ENSMUSG00000001173	0.060151	0.717141	0.999955	1039.19	940.492	948.688	1047.14	889.729	1117.49	Ocrl
ENSMUSG00000001175	-0.0972732	0.500885	0.999955	6557.15	6779	6158.52	6204.89	5631.76	6387.13	Calm1
ENSMUSG00000001211	0.0404252	0.801681	0.999955	1871.55	1740.87	1832.9	1667.93	2117.49	1815.11	Agpat3
ENSMUSG00000001225	-0.573391	0.368242	0.999955	22.7007	15.1204	7.53592	6.90858	8.50398	15.5028	Slc26a3
ENSMUSG00000001227	0.520725	0.0854402	0.864083	70.6245	49.3934	70.3352	69.0858	115.867	89.1408	Sema6b
ENSMUSG00000001228	-0.0127944	0.944405	0.999955	1463.78	1727.76	1610.17	1509.03	1904.89	1343.57	Uhrf1
ENSMUSG00000001229	0.0646213	0.759089	0.999955	917.277	740.902	782.061	723.427	1095.95	732.505	Dpp9
ENSMUSG00000001240	-0.00616992	0.978666	0.999955	221.122	218.742	204.307	162.845	210.474	270.006	Ramp2
ENSMUSG00000001247	0.00647591	0.981117	0.999955	722.219	743.926	699.166	694.806	1053.43	425.034	Lsr
ENSMUSG00000001248	0.170304	0.401593	0.999955	617.123	484.862	578.591	521.104	766.421	604.607	Gramd1a
ENSMUSG00000001249	0.79788	0.0642536	0.776715	14.293	19.1526	18.4211	27.6343	35.0789	27.1298	Hpn
ENSMUSG00000001270	-0.152931	0.516444	0.999955	408.613	373.979	447.968	254.63	464.53	388.861	Ckb
ENSMUSG00000001280	-0.0326713	0.818537	0.999955	4051.66	4363.76	4071.07	4318.85	3955.41	3931.24	Sp1
ENSMUSG00000001281	0.252627	0.435081	0.999955	54.6499	53.4256	76.1965	52.3078	96.7328	71.0543	Itgb7
ENSMUSG00000001285	-0.0275968	0.892334	0.999955	251.389	210.678	255.384	204.297	260.434	240.293	Myg1
ENSMUSG00000001288	0.0726979	0.755629	0.999955	2153.21	2370.89	2580.63	2343	3390.96	1736.31	Rarg
ENSMUSG00000001289	-0.211022	0.215401	0.999955	452.333	470.75	470.576	413.528	426.262	363.023	Pfdn5
ENSMUSG00000001300	-0.129413	0.466565	0.999955	3403.43	3235.77	3350.13	3358.56	3356.95	2414.55	Efnb2
ENSMUSG00000001305	0.390889	0.159192	0.999955	102.574	85.6825	64.474	98.694	132.875	99.476	Rrp15
ENSMUSG00000001313	0.260143	0.366833	0.999955	145.453	159.269	135.647	163.832	250.867	111.103	Rnd2
ENSMUSG00000001323	-0.0268878	0.917359	0.999955	400.205	259.064	321.532	265.487	259.371	440.536	Srr
ENSMUSG00000001333	0.649594	0.0488127	0.692776	36.153	44.3533	51.0768	67.1119	51.0239	89.1408	Sync
ENSMUSG00000001334	0.319241	0.370577	0.999955	45.4014	49.3934	44.3782	33.556	64.8428	76.2219	Fndc5
ENSMUSG00000001348	-0.325433	0.107742	0.921267	222.803	214.71	203.47	156.923	189.214	165.363	Acp5
ENSMUSG00000001349	0.0196998	0.949794	0.999955	70.6245	62.4978	60.2873	45.3992	83.9768	67.1786	Cnn1
ENSMUSG00000001366	-0.160407	0.47679	0.999955	369.097	252.007	291.389	225.022	273.19	320.39	Fbxo9
ENSMUSG00000001376	-0.308589	0.11955	0.948012	924.003	926.379	914.358	826.069	557.011	850.067	Vps50
ENSMUSG00000001380	0.189891	0.289978	0.999955	446.448	421.356	432.059	452.018	571.893	458.623	Hars
ENSMUSG00000001383	0.179704	0.376857	0.999955	386.753	397.164	341.628	420.436	510.239	342.352	Zmat2
ENSMUSG00000001403	0.123503	0.497458	0.999955	585.174	599.778	546.773	600.059	739.846	545.18	Ube2c
ENSMUSG00000001415	0.0293007	0.865565	0.999955	1572.24	1667.28	1636.13	1583.05	1962.29	1428.84	Smg5
ENSMUSG00000001416	-0.0642827	0.681798	0.999955	1167.83	1162.26	1050.84	1033.33	1172.49	1027.06	Cct3
ENSMUSG00000001418	0.00251193	0.988386	0.999955	675.977	655.219	667.347	613.877	772.799	614.942	Glmp
ENSMUSG00000001419	0.289906	0.128681	0.962172	1934.61	2000.94	2161.97	2075.53	3110.33	2268.57	Mef2d
ENSMUSG00000001420	-0.253038	0.338864	0.999955	237.096	257.048	266.269	174.688	306.143	156.319	Tmem79
ENSMUSG00000001424	0.138921	0.432384	0.999955	1393.15	1263.06	1439.36	1358.03	1791.15	1360.37	Snd1
ENSMUSG00000001435	0.00325958	0.985118	0.999955	2262.51	2387.01	2633.38	2147.58	2881.79	2269.86	Col18a1
ENSMUSG00000001436	0.212817	0.305254	0.999955	264.842	235.879	309.81	270.422	362.482	307.471	Slc19a1
ENSMUSG00000001440	0.0198732	0.895233	0.999955	4158.44	3635.96	4011.62	3685.23	4286.01	3999.71	Kpnb1
ENSMUSG00000001441	0.0582747	0.673977	0.999955	2558.46	2639.02	2610.78	2790.08	2681.94	2657.43	Npepps
ENSMUSG00000001445	0.0774117	0.687262	0.999955	258.956	255.031	294.738	251.67	309.332	293.26	Mrpl10
ENSMUSG00000001467	-0.243358	0.135612	0.974614	1657.99	1566.48	1328	1354.08	1209.69	1281.56	Cyp51
ENSMUSG00000001472	0.0955809	0.54994	0.999955	2717.36	2519.07	2805.87	2702.24	3259.15	2631.59	Tcf25
ENSMUSG00000001473	0.434605	0.0236074	0.497897	826.474	763.078	775.362	877.39	1312.8	1006.39	Tubb6
ENSMUSG00000001482	0.0933225	0.62399	0.999955	735.672	778.199	789.597	750.074	1009.85	696.332	Def8
ENSMUSG00000001493	0.132141	0.653075	0.999955	50.446	70.5621	66.1486	60.2033	78.6618	65.8867	Meox1
ENSMUSG00000001504	0.222576	0.250677	0.999955	1614.27	1791.27	1803.6	1961.05	2505.49	1609.7	Irx2
ENSMUSG00000001506	0.38367	0.0902663	0.874411	121637	98690.1	122045	115602	204208	126868	Col1a1
ENSMUSG00000001507	0.0331152	0.886746	0.999955	1043.39	1063.47	1180.63	1073.79	1509.46	779.013	Itga3
ENSMUSG00000001508	1.39216	6.27196e-05	0.0102788	41.1976	43.3453	41.0289	60.2033	123.308	147.276	Sgca
ENSMUSG00000001510	0.0314097	0.916428	0.999955	5956.84	6867.7	7474.79	6403.27	10691.6	3649.61	Dlx3
ENSMUSG00000001517	0.0502476	0.748244	0.999955	1086.27	1201.57	1199.05	1184.33	1307.49	1117.49	Foxm1
ENSMUSG00000001518	0.0225543	0.900782	0.999955	324.536	335.674	314.834	322.729	365.671	301.012	Itfg2
ENSMUSG00000001520	-0.193552	0.528982	0.999955	108.459	63.5059	96.2923	64.1511	70.1578	102.06	Nrip2
ENSMUSG00000001521	-0.00393625	0.981193	0.999955	869.354	826.584	720.099	750.074	790.87	869.446	Tulp3
ENSMUSG00000001524	0.291428	0.199938	0.999955	147.134	135.076	132.297	152.976	204.096	149.86	Gtf2h4
ENSMUSG00000001525	0.119798	0.463602	0.999955	10763.5	10973.4	9717.15	11089.3	13078.1	10008.3	Tubb5
ENSMUSG00000001542	-0.102026	0.497252	0.999955	1487.32	1376.97	1309.57	1322.5	1325.56	1240.22	Ell2
ENSMUSG00000001552	0.140068	0.531707	0.999955	12665.3	14376.5	14724.3	14099.4	20761.4	11162	Jup
ENSMUSG00000001555	0.29097	0.145953	0.992861	588.537	417.324	540.911	537.882	663.31	693.748	Fkbp10
ENSMUSG00000001558	0.0888098	0.873281	0.999955	18.4969	15.1204	17.5838	18.7519	28.7009	6.45948	Klhl10
ENSMUSG00000001569	-0.0367519	0.82254	0.999955	542.295	532.24	505.744	530.974	476.223	533.553	Nom1
ENSMUSG00000001576	0.260033	0.201162	0.999955	1154.37	952.588	961.248	954.371	1221.38	1501.18	Ergic1
ENSMUSG00000001583	0.501645	0.0210764	0.472953	228.689	199.59	271.293	321.742	392.246	276.466	Tnk1
ENSMUSG00000001588	0.286053	0.422	0.999955	44.5607	33.265	63.6366	48.3601	75.4728	49.092	Acap1
ENSMUSG00000001604	1.20773	0.00017743	0.0228873	31.9492	34.273	38.5169	64.1511	74.4098	104.644	Tcea3
ENSMUSG00000001627	-0.225901	0.293123	0.999955	1061.89	1038.27	988.042	1054.05	616.539	970.214	Ifrd1
ENSMUSG00000001630	-0.16276	0.482405	0.999955	380.868	339.706	331.58	303.977	229.607	408.239	Stk38l
ENSMUSG00000001632	0.056181	0.737184	0.999955	1051.8	1034.24	1164.72	1104.39	1273.47	1001.22	Brpf1
ENSMUSG00000001642	-0.0882567	0.627364	0.999955	390.116	355.834	353.351	307.925	346.537	381.109	Akr1b3
ENSMUSG00000001655	-0.21799	0.310194	0.999955	1926.2	1789.25	1741.63	1656.09	1936.78	1096.82	Hoxc13
ENSMUSG00000001657	0.609296	0.104685	0.917856	85.7583	343.738	350.001	375.037	410.317	403.072	Hoxc8
ENSMUSG00000001661	0.60865	0.0294318	0.548424	138.727	288.296	257.896	288.186	429.451	325.558	Hoxc6
ENSMUSG00000001663	0.278279	0.546988	0.999955	51.2868	30.2409	13.3972	38.4907	32.9529	43.9245	Gstt1
ENSMUSG00000001665	-0.398196	0.271668	0.999955	47.083	72.5781	36.8423	39.4776	43.5829	34.8812	Gstt3
ENSMUSG00000001666	-0.234644	0.40184	0.999955	70.6245	74.5942	74.5218	52.3078	70.1578	64.5948	Ddt
ENSMUSG00000001672	-0.425755	0.161892	0.999955	106.777	128.02	115.551	103.629	106.3	49.092	Marveld3
ENSMUSG00000001674	-0.0443621	0.801658	0.999955	393.479	432.445	459.691	398.724	456.026	391.444	Ddx18
ENSMUSG00000001687	-0.0113905	0.942713	0.999955	1326.73	1529.18	1575.84	1497.19	1357.45	1542.52	Ubl3
ENSMUSG00000001700	-0.273605	0.109818	0.926355	605.353	681.428	638.041	595.125	493.231	502.547	Gramd3
ENSMUSG00000001707	-0.1641	0.417111	0.999955	205.147	185.477	178.35	174.688	170.08	162.779	Eef1e1
ENSMUSG00000001729	0.169616	0.325929	0.999955	1647.9	1827.56	1634.46	1651.15	2235.48	1860.33	Akt1
ENSMUSG00000001739	-0.0582306	0.833381	0.999955	70.6245	75.6022	92.943	64.1511	78.6618	87.8489	Cldn15
ENSMUSG00000001741	-0.0701116	0.695705	0.999955	306.039	303.417	308.135	313.847	288.072	271.298	Il16
ENSMUSG00000001750	0.324286	0.132407	0.969509	351.441	337.69	338.279	344.442	551.696	390.153	Tcirg1
ENSMUSG00000001751	0.199808	0.398292	0.999955	186.65	141.124	210.168	173.701	241.3	204.12	Naglu
ENSMUSG00000001755	-0.107599	0.61229	0.999955	330.422	288.296	313.159	233.905	355.041	276.466	Ppat
ENSMUSG00000001761	0.0944035	0.581148	0.999955	1372.13	1219.72	1239.24	1264.27	1589.18	1236.34	Smo
ENSMUSG00000001763	-0.326086	0.359625	0.999955	34.4715	68.546	66.1486	46.3862	39.3309	49.092	Tspan33
ENSMUSG00000001767	-0.272516	0.108904	0.924204	496.894	567.521	489.835	451.032	413.506	421.158	Crnkl1
ENSMUSG00000001768	-0.193626	0.276122	0.999955	1880.8	2217.66	2216.4	2148.57	1798.59	1572.24	Rin2
ENSMUSG00000001774	-0.244172	0.265745	0.999955	870.194	847.753	841.511	837.912	494.294	829.397	Chordc1
ENSMUSG00000001783	-0.123047	0.441757	0.999955	643.187	694.532	684.931	630.655	650.554	574.894	Rtcb
ENSMUSG00000001785	-0.0953425	0.578994	0.999955	407.772	416.316	403.59	416.489	356.104	375.942	Pwp1
ENSMUSG00000001786	-0.187399	0.337395	0.999955	604.512	766.102	712.563	639.537	694.137	493.504	Fbxo7
ENSMUSG00000001794	0.203974	0.280626	0.999955	1615.11	1893.08	1678.83	1685.69	2452.34	1835.78	Capns1
ENSMUSG00000001802	0.531646	0.0287322	0.545666	238.778	188.502	247.011	229.957	350.789	396.612	Lrp3
ENSMUSG00000001804	-0.333077	0.193111	0.999955	2833.39	2684.38	2927.29	2640.06	2777.61	1284.14	Dsg4
ENSMUSG00000001829	0.0134563	0.943485	0.999955	374.142	334.666	370.097	360.233	416.695	311.347	Clpb
ENSMUSG00000001833	-0.20057	0.369529	0.999955	3448.83	3520.04	3148.34	3220.38	1962.29	3622.48	2023-09-07
ENSMUSG00000001844	0.140619	0.424922	0.999955	488.486	545.344	470.576	529.987	621.854	505.131	Zdhhc4
ENSMUSG00000001847	0.00461984	0.973502	0.999955	4644.4	4633.91	4349.06	4607.04	4378.49	4685.71	Rac1
ENSMUSG00000001855	0.0575362	0.711672	0.999955	2156.57	2148.11	2163.65	2199.89	2515.05	2015.36	Nup214
ENSMUSG00000001864	0.133469	0.418581	0.999955	443.084	421.356	427.873	466.823	499.609	450.872	Aif1l
ENSMUSG00000001865	0.391226	0.111896	0.931802	562.473	499.983	443.782	511.235	537.877	928.873	Cpa3
ENSMUSG00000001870	0.413583	0.0246094	0.508832	1125.79	1102.78	1065.08	1169.52	1504.14	1715.64	Ltbp1
ENSMUSG00000001891	0.148569	0.492729	0.999955	1089.63	1064.48	1045.82	1175.45	850.398	1523.15	Ugp2
ENSMUSG00000001901	-0.681996	0.281907	0.999955	10.93	18.1445	12.5599	12.8302	7.44098	5.16758	Kcnh6
ENSMUSG00000001909	0.0698833	0.679589	0.999955	627.213	632.034	617.108	644.472	739.846	583.937	Trmt1
ENSMUSG00000001910	0.322144	0.0865028	0.866506	2064.08	1959.61	1991.99	2126.86	3137.97	2255.65	Nacc1
ENSMUSG00000001911	0.204969	0.321022	0.999955	5794.57	5060.31	5589.98	5022.54	8279.69	5653.34	Nfix
ENSMUSG00000001918	0.468084	0.0828593	0.850996	843.29	584.657	615.433	596.112	925.871	1307.4	Slc1a5
ENSMUSG00000001924	-0.0133927	0.924826	0.999955	5188.38	5116.76	5216.53	4802.45	5492.51	5083.61	Uba1
ENSMUSG00000001930	0.314764	0.136976	0.978117	338.829	368.939	374.284	334.573	517.68	494.796	Vwf
ENSMUSG00000001942	-0.148401	0.500851	0.999955	224.485	234.871	208.494	194.427	162.639	246.752	Siae
ENSMUSG00000001943	0.289718	0.357674	0.999955	101.733	48.3854	106.34	112.511	92.4808	109.811	Vsig2
ENSMUSG00000001946	0.0801373	0.706521	0.999955	178.243	202.614	237.8	204.297	204.096	246.752	Esam
ENSMUSG00000001948	-0.711597	0.320964	0.999955	16.8153	5.04015	14.2345	3.94776	10.63	7.75138	Spa17
ENSMUSG00000001962	-0.0685688	0.723235	0.999955	252.23	231.847	240.312	207.257	254.056	229.957	Fam50a
ENSMUSG00000001964	0.114806	0.571983	0.999955	514.55	465.71	401.078	545.778	552.759	395.32	Emd
ENSMUSG00000001983	-0.169755	0.471391	0.999955	146.294	160.277	174.163	172.714	115.867	138.233	Taco1
ENSMUSG00000001985	0.440862	0.0259704	0.5195	371.619	312.489	356.7	420.436	567.641	425.034	Grik3
ENSMUSG00000001986	-0.109728	0.526257	0.999955	590.219	539.296	571.055	591.177	513.428	470.25	Gria3
ENSMUSG00000001988	0.499957	0.380206	0.999955	15.9746	5.04015	15.9092	15.791	20.197	16.7946	Npas1
ENSMUSG00000001995	-0.0304117	0.873001	0.999955	981.176	862.873	1047.49	901.076	1136.34	793.224	Sipa1l2
ENSMUSG00000001998	-0.189605	0.336968	0.999955	843.29	929.403	936.966	959.306	617.602	798.392	Ap4e1
ENSMUSG00000001999	0.123126	0.609371	0.999955	86.5991	100.803	93.7803	104.616	96.7328	104.644	Blvra
ENSMUSG00000002006	0.129753	0.516215	0.999955	263.16	207.654	216.03	242.787	270.001	239.001	Pdzd4
ENSMUSG00000002007	0.525817	0.0297035	0.548882	126.115	135.076	114.713	148.041	165.828	228.666	Srpk3
ENSMUSG00000002010	0.255624	0.149344	0.994415	1045.07	1080.61	1020.7	1033.33	1276.66	1448.22	Idh3g
ENSMUSG00000002012	0.377699	0.447269	0.999955	14.293	21.1686	13.3972	23.6866	13.819	25.8379	Pnck
ENSMUSG00000002014	0.125746	0.40838	0.999955	773.506	758.038	740.195	809.291	864.217	804.851	Ssr4
ENSMUSG00000002015	-0.140844	0.403255	0.999955	868.513	837.673	865.793	671.119	864.217	798.392	Bcap31
ENSMUSG00000002017	-0.155797	0.390651	0.999955	472.511	413.292	389.356	358.259	367.797	419.866	Fam98a
ENSMUSG00000002020	0.0480698	0.808825	0.999955	815.544	569.537	709.214	629.668	823.823	713.127	Ltbp2
ENSMUSG00000002028	0.180293	0.262092	0.999955	3633.8	3328.51	3767.12	3782.94	4628.29	3746.5	Kmt2a
ENSMUSG00000002031	-0.049532	0.774153	0.999955	464.104	478.814	495.696	513.209	417.758	458.623	Ift46
ENSMUSG00000002032	0.250294	0.616541	0.999955	19.3377	14.1124	13.3972	16.778	23.3859	15.5028	Tmem25
ENSMUSG00000002033	-0.902276	0.0881264	0.871668	26.9046	27.2168	17.5838	8.88246	20.197	9.04327	Cd3g
ENSMUSG00000002043	0.360166	0.308776	0.999955	73.1468	93.7467	92.943	67.1119	180.71	85.2651	Trappc6a
ENSMUSG00000002052	0.0291435	0.852159	0.999955	2362.56	2414.23	2517.83	2505.84	2742.53	2193.64	Supt6
ENSMUSG00000002055	-0.128735	0.44912	0.999955	553.225	524.175	483.136	482.614	507.05	436.661	Spag5
ENSMUSG00000002057	-0.146373	0.637348	0.999955	2006.91	2197.5	2319.39	2040.99	2931.75	919.83	Foxn1
ENSMUSG00000002058	0.256601	0.341625	0.999955	94.166	93.7467	118.063	102.642	159.45	103.352	Unc119
ENSMUSG00000002059	0.0722634	0.646616	0.999955	610.397	658.243	593.663	634.602	659.058	664.034	Rab34
ENSMUSG00000002064	0.00604656	0.975583	0.999955	285.02	282.248	248.685	258.578	315.71	244.168	Sdf2
ENSMUSG00000002068	-0.242701	0.330884	0.999955	168.153	202.614	179.187	116.459	200.907	147.276	Ccne1
ENSMUSG00000002076	-0.132127	0.828376	0.999955	14.293	13.1044	7.53592	11.8433	9.56698	10.3352	Hsf2bp
ENSMUSG00000002083	0.658873	0.0238133	0.500128	68.9429	49.3934	61.1247	72.0466	103.111	109.811	Bbc3
ENSMUSG00000002100	-0.0105886	0.986605	0.999955	6.72614	12.0964	12.5599	7.89552	11.693	11.6271	Mybpc3
ENSMUSG00000002102	-0.0898169	0.629033	0.999955	789.481	840.697	726.797	708.623	879.099	625.278	Psmc3
ENSMUSG00000002103	0.0568165	0.739849	0.999955	517.072	482.846	500.72	488.535	488.979	585.229	Acp2
ENSMUSG00000002104	0.420573	0.406657	0.999955	11.7707	40.3212	16.7465	29.6082	39.3309	21.9622	Rapsn
ENSMUSG00000002105	0.255898	0.200187	0.999955	492.69	522.159	444.619	460.901	687.759	594.272	Slc39a13
ENSMUSG00000002107	0.315221	0.173815	0.999955	2388.62	2038.24	2079.91	2390.37	1977.18	3731	Celf2
ENSMUSG00000002108	0.230778	0.553613	0.999955	63.8983	37.2971	59.45	33.556	63.7798	93.0165	Nr1h3
ENSMUSG00000002109	0.156699	0.533319	0.999955	143.771	150.196	106.34	169.754	158.387	116.271	Ddb2
ENSMUSG00000002111	0.738251	0.0195808	0.452076	63.0576	75.6022	92.1057	82.903	179.647	122.73	Spi1
ENSMUSG00000002129	0.0679056	0.717746	0.999955	1871.55	1805.38	1886.49	1786.36	2421.51	1622.62	Sf3a1
ENSMUSG00000002147	0.121443	0.476118	0.999955	1014.81	904.202	1016.51	944.502	1216.07	1033.52	Stat6
ENSMUSG00000002204	-0.834507	0.0545617	0.728631	31.9492	38.3051	34.3303	18.7519	27.6379	11.6271	Napsa
ENSMUSG00000002205	0.219559	0.229095	0.999955	369.097	319.545	360.049	435.241	427.325	357.855	Vrk3
ENSMUSG00000002210	0.355681	0.109699	0.926233	276.613	281.24	303.949	317.795	479.412	304.887	Smg9
ENSMUSG00000002221	0.0176042	0.911466	0.999955	1484.8	1640.06	1539	1521.86	1756.07	1441.76	Paxip1
ENSMUSG00000002222	-0.167502	0.341556	0.999955	3245.36	3991.8	3453.96	3691.16	2754.23	3072.13	Rmnd5a
ENSMUSG00000002227	0.426696	0.0523088	0.715854	216.918	158.261	194.259	218.114	255.119	294.552	Mov10
ENSMUSG00000002228	0.521079	0.372387	0.999955	8.40767	15.1204	8.37324	10.8563	19.134	15.5028	Ppm1j
ENSMUSG00000002233	0.39887	0.135264	0.974614	246.345	162.293	208.494	192.453	361.419	260.963	Rhoc
ENSMUSG00000002249	0.169313	0.454533	0.999955	1337.66	1553.37	1680.51	1527.78	2312.02	1299.65	Tead3
ENSMUSG00000002250	0.271072	0.216196	0.999955	781.914	784.247	878.353	816.199	1319.18	813.894	Ppard
ENSMUSG00000002257	-0.130459	0.585862	0.999955	348.078	408.252	327.394	324.703	429.451	233.833	Def6
ENSMUSG00000002265	0.391586	0.0654026	0.780693	12214.7	9548.06	9115.95	12728.6	10591.7	17190	Peg3
ENSMUSG00000002266	0.349644	0.135983	0.975035	3679.2	2490.84	2547.98	3780.97	2688.32	4641.78	Zim1
ENSMUSG00000002274	0.540203	0.375447	0.999955	6.72614	8.06424	14.2345	9.8694	15.945	16.7946	Metrn
ENSMUSG00000002279	0.154439	0.427603	0.999955	272.409	236.887	293.063	265.487	305.08	324.266	Lmf1
ENSMUSG00000002280	0.210512	0.301209	0.999955	215.236	265.112	210.168	254.63	298.702	244.168	Narfl
ENSMUSG00000002289	0.470054	0.0763378	0.820149	268.205	296.361	395.217	531.961	515.554	280.341	Angptl4
ENSMUSG00000002297	-0.100598	0.562785	0.999955	576.767	680.42	608.735	648.42	553.822	536.137	Dbf4
ENSMUSG00000002307	0.0721287	0.748118	0.999955	497.734	455.629	524.165	467.81	686.696	397.904	Daxx
ENSMUSG00000002308	0.114857	0.637142	0.999955	95.8475	93.7467	93.7803	89.8115	104.174	113.687	Cd320
ENSMUSG00000002319	0.289401	0.0947591	0.889306	804.614	790.295	790.434	871.468	1141.66	901.743	Ipo4
ENSMUSG00000002320	0.0708427	0.672525	0.999955	697.837	695.54	739.357	658.289	828.075	754.467	Tm9sf1
ENSMUSG00000002324	-0.335508	0.392889	0.999955	73.1468	76.6102	73.6845	38.4907	103.111	34.8812	Rec8
ENSMUSG00000002325	-0.0121483	0.95066	0.999955	256.434	218.742	269.618	225.022	261.497	253.212	Irf9
ENSMUSG00000002326	0.0895723	0.626021	0.999955	348.919	329.626	279.666	342.468	329.529	347.52	Gmpr2
ENSMUSG00000002329	0.133594	0.560047	0.999955	180.765	142.132	148.206	157.91	205.159	153.736	Mdp1
ENSMUSG00000002332	0.00343734	0.98668	0.999955	567.518	612.882	667.347	548.739	784.492	518.05	Dhrs1
ENSMUSG00000002342	0.0290689	0.91675	0.999955	191.695	169.349	186.723	134.224	272.127	152.444	Tmem161a
ENSMUSG00000002343	0.284692	0.235452	0.999955	113.504	95.7628	112.201	129.289	150.946	111.103	Armc6
ENSMUSG00000002345	-0.0393401	0.83869	0.999955	334.625	291.321	361.724	320.755	357.167	282.925	Borcs8
ENSMUSG00000002346	0.225502	0.308903	0.999955	294.269	201.606	224.403	242.787	318.899	281.633	Slc25a42
ENSMUSG00000002365	-0.0913588	0.583732	0.999955	633.939	603.81	643.065	556.634	656.932	551.64	Snx9
ENSMUSG00000002372	0.217869	0.198983	0.999955	656.639	624.978	678.233	712.571	866.343	700.208	Ranbp3
ENSMUSG00000002379	0.198279	0.432284	0.999955	358.167	369.947	329.068	319.769	578.271	313.931	Ndufa11
ENSMUSG00000002384	-0.602373	0.182729	0.999955	28.5861	20.1606	35.1676	20.7257	20.197	14.2109	Bmp8b
ENSMUSG00000002393	0.051274	0.873297	0.999955	147.134	186.485	195.934	157.91	284.883	104.644	Nr2f6
ENSMUSG00000002395	0.141802	0.547186	0.999955	232.893	256.039	257.059	231.931	366.734	223.498	Use1
ENSMUSG00000002396	0.18087	0.42507	0.999955	172.357	163.301	198.446	158.897	215.788	232.541	Ocel1
ENSMUSG00000002409	0.391877	0.101263	0.908729	449.811	489.902	586.964	582.295	910.989	509.007	Dyrk1b
ENSMUSG00000002413	-0.248483	0.164295	0.999955	5814.75	6885.85	6283.28	6402.28	4604.91	4971.22	Braf
ENSMUSG00000002416	-0.079633	0.661305	0.999955	317.81	351.802	339.116	326.677	342.285	284.217	Ndufb2
ENSMUSG00000002428	-0.194616	0.405025	0.999955	736.512	988.877	806.343	940.554	518.743	751.883	Hltf
ENSMUSG00000002455	0.0965739	0.551852	0.999955	1024.9	922.347	1013.16	1065.9	1154.42	944.376	Prpf6
ENSMUSG00000002458	0.146696	0.536217	0.999955	218.6	174.389	148.206	177.649	239.174	182.157	Rgs19
ENSMUSG00000002459	0.0822586	0.746705	0.999955	84.0767	87.6986	97.1296	110.537	88.2288	85.2651	Rgs20
ENSMUSG00000002475	-1.00569	0.0291111	0.546325	28.5861	27.2168	27.6317	16.778	11.693	12.919	Abhd3
ENSMUSG00000002477	-0.131298	0.548825	0.999955	175.72	147.172	144.857	151.989	131.812	143.4	Snrpd1
ENSMUSG00000002486	0.161172	0.565145	0.999955	120.23	105.843	114.713	102.642	178.584	99.476	Tchp
ENSMUSG00000002489	-0.0918998	0.593502	0.999955	4956.32	5212.52	5407.44	5065.96	5556.29	3990.67	Tiam1
ENSMUSG00000002496	0.0747303	0.655091	0.999955	1592.41	1447.53	1518.91	1402.44	1840.05	1559.32	Tsc2
ENSMUSG00000002500	0.762908	0.194473	0.999955	6.72614	34.273	31.8183	16.778	36.1419	71.0543	Rpl3l
ENSMUSG00000002504	0.238231	0.28834	0.999955	184.128	207.654	145.694	196.401	241.3	195.076	Slc9a3r2
ENSMUSG00000002524	0.243845	0.243058	0.999955	686.907	716.709	772.85	700.727	1114.02	762.219	Puf60
ENSMUSG00000002546	0.0865866	0.634688	0.999955	1296.46	1281.21	1383.26	1351.12	1686.98	1166.58	Golga2
ENSMUSG00000002550	0.0232722	0.918433	0.999955	163.95	162.293	198.446	146.067	208.348	179.574	Uck1
ENSMUSG00000002565	0.845544	1.8782e-05	0.00431642	147.975	131.044	134.809	245.748	246.615	251.92	Scin
ENSMUSG00000002578	0.343972	0.293171	0.999955	62.2168	42.3372	67.8233	58.2295	97.7958	63.3029	Ikzf4
ENSMUSG00000002580	-0.244417	0.307899	0.999955	190.013	150.196	176.675	111.524	164.765	161.487	Mien1
ENSMUSG00000002602	0.254568	0.119654	0.948221	2047.27	2014.04	1861.37	2101.2	2266.31	2700.06	Axl
ENSMUSG00000002603	0.523663	0.0163466	0.413713	639.824	629.01	641.39	761.918	1227.76	755.759	Tgfb1
ENSMUSG00000002608	0.197434	0.343769	0.999955	662.525	603.81	698.328	661.25	968.391	622.694	Ccdc97
ENSMUSG00000002617	0.00816854	0.978596	0.999955	164.79	155.237	137.321	138.172	93.5438	229.957	Zfp40
ENSMUSG00000002625	0.0923095	0.610133	0.999955	391.798	329.626	411.963	424.384	401.813	382.401	Akap8l
ENSMUSG00000002633	0.135528	0.468763	0.999955	281.657	293.337	283.016	289.173	295.513	359.147	Shh
ENSMUSG00000002635	-0.086678	0.761628	0.999955	146.294	157.253	144.857	121.394	204.096	95.6003	Pdcd2l
ENSMUSG00000002658	0.0772148	0.718514	0.999955	396.842	355.834	362.561	382.933	490.042	302.304	Gtf2f1
ENSMUSG00000002660	-0.0886632	0.704984	0.999955	219.44	221.766	211.006	187.519	265.749	158.903	Clpp
ENSMUSG00000002661	-0.0530843	0.864948	0.999955	62.2168	47.3774	72.8472	70.0727	55.2759	50.3839	Alkbh7
ENSMUSG00000002668	-0.412548	0.224003	0.999955	66.4206	42.3372	53.5887	40.4645	47.8349	33.5893	Dennd1c
ENSMUSG00000002679	-0.141732	0.480734	0.999955	269.046	295.353	274.642	299.043	220.04	240.293	Med6
ENSMUSG00000002688	0.00692103	0.980796	0.999955	159.746	90.7227	115.551	115.472	97.7958	156.319	Prkd1
ENSMUSG00000002699	0.362751	0.25036	0.999955	49.6053	65.5219	82.0578	60.2033	100.985	93.0165	Lcp2
ENSMUSG00000002718	-0.206068	0.251618	0.999955	2043.91	2093.68	1913.29	1752.81	1429.73	2064.45	Cse1l
ENSMUSG00000002728	-0.0569715	0.7456	0.999955	719.697	821.544	760.29	853.703	663.31	693.748	Naa20
ENSMUSG00000002731	-0.256002	0.264245	0.999955	148.816	130.036	131.46	114.485	102.048	127.898	Prkra
ENSMUSG00000002732	0.0571035	0.765776	0.999955	227.848	234.871	203.47	233.905	220.04	239.001	Fkbp7
ENSMUSG00000002733	0.142328	0.514654	0.999955	329.581	286.28	267.944	328.651	252.993	395.32	Plekha3
ENSMUSG00000002741	-0.109897	0.475606	0.999955	1068.62	1058.43	1060.89	962.266	1072.56	918.538	Ykt6
ENSMUSG00000002748	0.062216	0.668304	0.999955	2861.97	2692.45	2997.62	2808.83	3014.66	3107.01	Baz1b
ENSMUSG00000002763	-0.0588737	0.77543	0.999955	518.754	418.332	431.222	363.194	533.625	417.282	Pex6
ENSMUSG00000002767	0.102295	0.7126	0.999955	142.93	123.988	137.321	108.563	205.159	120.146	Mrpl2
ENSMUSG00000002768	0.104747	0.694492	0.999955	147.975	149.188	118.9	135.211	199.844	111.103	Mea1
ENSMUSG00000002769	-1.23207	0.00122093	0.0862592	180.765	162.293	149.881	60.2033	120.119	28.4217	Gnmt
ENSMUSG00000002771	0.567824	0.00933112	0.320573	102.574	107.859	108.015	150.015	166.891	155.028	Grin2d
ENSMUSG00000002778	0.0445291	0.781659	0.999955	1219.11	1170.32	1101.08	1069.84	1220.32	1311.27	Kdelr1
ENSMUSG00000002781	0.238658	0.30717	0.999955	189.173	122.98	143.182	168.767	184.962	184.741	Tmem143
ENSMUSG00000002797	-0.0909118	0.563787	0.999955	709.608	699.572	647.252	648.42	665.436	616.234	Ggct
ENSMUSG00000002799	0.0975061	0.662717	0.999955	1447.8	1565.47	1671.3	1511.99	2254.62	1244.1	Jag2
ENSMUSG00000002803	-0.120459	0.584313	0.999955	211.033	270.152	244.499	181.597	263.623	222.206	Btbd6
ENSMUSG00000002804	-0.0683537	0.823124	0.999955	66.4206	64.5139	61.1247	66.125	73.3468	42.6326	Nudt14
ENSMUSG00000002808	0.287802	0.219176	0.999955	88.2806	99.7949	102.991	122.381	112.678	120.146	Epdr1
ENSMUSG00000002812	0.221055	0.206335	0.999955	1178.76	1158.23	1124.53	1191.24	1604.06	1238.93	Flii
ENSMUSG00000002814	0.261143	0.174316	0.999955	225.326	219.75	221.054	252.657	299.765	245.46	Top3a
ENSMUSG00000002820	0.088223	0.653086	0.999955	396.001	416.316	454.667	421.423	542.129	382.401	Atg4d
ENSMUSG00000002825	0.106164	0.726976	0.999955	73.1468	110.883	99.6416	82.903	141.379	80.0975	Qtrt1
ENSMUSG00000002831	0.107235	0.630386	0.999955	2186.84	1767.08	2026.32	1683.72	1857.06	2904.18	Plin4
ENSMUSG00000002833	0.428468	0.0749612	0.815253	204.307	189.51	175.838	195.414	334.844	236.417	Hdgfl2
ENSMUSG00000002835	0.0213941	0.920876	0.999955	285.861	269.144	292.226	268.448	359.293	231.249	Chaf1a
ENSMUSG00000002844	0.130211	0.580351	0.999955	173.198	163.301	174.163	156.923	240.237	161.487	Adprh
ENSMUSG00000002845	-0.0424678	0.80516	0.999955	576.767	698.564	698.328	643.485	591.027	682.121	Tmem39a
ENSMUSG00000002846	-0.0458893	0.842931	0.999955	269.046	175.397	202.632	201.336	188.151	239.001	Timmdc1
ENSMUSG00000002870	0.109903	0.556012	0.999955	858.424	792.311	782.061	782.643	1068.31	773.846	Mcm2
ENSMUSG00000002871	-0.0746622	0.729036	0.999955	679.34	767.11	784.573	630.655	925.871	560.683	Tpra1
ENSMUSG00000002881	0.0306772	0.864985	0.999955	1179.6	957.628	1031.58	1101.42	915.241	1222.13	Nab1
ENSMUSG00000002885	0.253731	0.216405	0.999955	442.244	487.886	521.653	460.901	559.137	713.127	Adgre5
ENSMUSG00000002897	-0.0109656	0.960162	0.999955	384.231	465.71	408.614	376.024	536.814	334.601	Il17ra
ENSMUSG00000002900	0.198435	0.179025	0.999955	3831.38	3821.44	3972.27	4082.97	4395.49	4862.7	Lamb1
ENSMUSG00000002908	-0.233206	0.729434	0.999955	9.24844	24.1927	13.3972	2.96082	20.197	16.7946	Kcnn1
ENSMUSG00000002910	-0.0180264	0.943456	0.999955	128.637	148.18	128.111	133.237	166.891	98.1841	Arrdc2
ENSMUSG00000002944	-0.147436	0.567175	0.999955	5470.03	4062.36	4069.4	3695.1	2751.04	5836.79	Cd36
ENSMUSG00000002948	0.187161	0.328379	0.999955	769.302	868.921	807.18	817.186	1148.04	817.77	Map2k7
ENSMUSG00000002949	-0.0822782	0.6393	0.999955	512.868	440.509	443.782	419.449	480.475	419.866	Timm44
ENSMUSG00000002957	0.179138	0.300606	0.999955	1716.01	1542.29	1629.43	1543.57	1879.38	2113.54	Ap2a2
ENSMUSG00000002963	0.00795833	0.977462	0.999955	122.752	155.237	144.857	112.511	201.97	109.811	Pnkp
ENSMUSG00000002968	0.249563	0.216661	0.999955	1135.88	1176.37	1185.65	1193.21	1796.47	1167.87	Med25
ENSMUSG00000002980	-0.00345607	0.988308	0.999955	1347.75	1629.98	1635.29	1301.77	2138.75	1160.12	Bcam
ENSMUSG00000002981	0.161591	0.373083	0.999955	1594.94	1761.03	1851.32	1777.48	2347.1	1698.84	Clptm1
ENSMUSG00000002983	0.298255	0.222277	0.999955	128.637	139.108	190.073	152.976	208.348	202.828	Relb
ENSMUSG00000002984	-0.0291263	0.886448	0.999955	548.18	610.866	666.51	552.686	743.035	492.212	Tomm40
ENSMUSG00000002985	-0.185807	0.475477	0.999955	3971.79	4629.88	4837.22	3352.63	5830.54	2630.3	Apoe
ENSMUSG00000002996	-0.0477281	0.799662	0.999955	2708.11	3665.2	3327.53	3690.17	2755.29	2937.77	Hbp1
ENSMUSG00000002997	0.11913	0.689551	0.999955	1048.44	837.673	741.869	842.847	548.507	1465.01	Prkar2b
ENSMUSG00000003031	-0.159093	0.328494	0.999955	1736.18	1862.84	1931.71	1880.12	1494.57	1577.4	Cdkn1b
ENSMUSG00000003032	0.151064	0.466136	0.999955	4150.87	4349.65	4372.51	4585.32	6151.57	3555.3	Klf4
ENSMUSG00000003033	0.233475	0.168972	0.999955	677.659	552.4	588.639	664.211	750.476	724.754	Ap1m1
ENSMUSG00000003037	0.0940724	0.568065	0.999955	692.792	618.93	609.572	640.524	738.783	671.786	Rab8a
ENSMUSG00000003038	-0.257592	0.183501	0.999955	1866.5	2109.81	1904.08	1734.05	1254.34	1931.38	Hmgn2
ENSMUSG00000003039	-0.0812602	0.646637	0.999955	696.996	670.34	695.816	608.942	764.295	576.186	Fam32a
ENSMUSG00000003051	0.0467783	0.901288	0.999955	30.2676	37.2971	67.8233	47.3731	49.9609	42.6326	Elf3
ENSMUSG00000003062	0.134868	0.524622	0.999955	246.345	243.943	237.8	272.395	210.474	317.806	Stard3nl
ENSMUSG00000003068	0.223225	0.274737	0.999955	716.334	770.135	822.252	803.369	1149.1	741.548	Stk11
ENSMUSG00000003070	0.188066	0.472616	0.999955	158.064	191.526	186.723	212.192	262.56	134.357	Efna2
ENSMUSG00000003072	0.27997	0.264946	0.999955	1376.34	1331.61	1178.12	1289.93	2292.89	1134.28	Atp5d
ENSMUSG00000003099	0.25427	0.212891	0.999955	644.869	514.095	573.567	530.974	766.421	771.262	Ppp5c
ENSMUSG00000003119	-0.0717687	0.627425	0.999955	3118.41	3133.96	2995.11	3185.84	2698.95	2913.23	Cdk12
ENSMUSG00000003123	0.279017	0.142636	0.988849	1750.48	1466.68	1687.21	1549.5	2228.04	2175.55	Lipe
ENSMUSG00000003131	-0.0324043	0.827241	0.999955	2091.83	2148.11	2037.21	2135.74	1866.62	2135.5	Pafah1b2
ENSMUSG00000003134	-0.063624	0.700071	0.999955	517.913	503.007	582.778	506.3	507.05	521.926	Tbc1d8
ENSMUSG00000003135	-0.0239472	0.889115	0.999955	558.27	668.324	620.457	658.289	552.759	604.607	Cnot11
ENSMUSG00000003153	0.374999	0.357479	0.999955	22.7007	36.2891	23.4451	25.6604	36.1419	45.2164	Slc2a3
ENSMUSG00000003154	0.210813	0.272294	0.999955	770.984	881.018	850.721	791.526	1174.61	930.165	Foxj2
ENSMUSG00000003161	0.00660852	0.96702	0.999955	616.283	624.978	595.337	623.746	571.893	649.824	Sri
ENSMUSG00000003166	-0.0704382	0.667234	0.999955	726.423	826.584	753.592	730.336	792.996	671.786	Dgcr2
ENSMUSG00000003184	0.196566	0.296502	0.999955	756.691	599.778	597.849	635.589	804.689	800.975	Irf3
ENSMUSG00000003190	0.227968	0.332626	0.999955	247.186	183.461	195.934	210.218	309.332	214.455	Bcl2l12
ENSMUSG00000003198	-0.171738	0.490029	0.999955	107.618	94.7548	98.8042	100.668	86.1028	80.0975	Zfp959
ENSMUSG00000003199	0.047869	0.80839	0.999955	241.3	208.662	204.307	216.14	244.489	215.747	Mpnd
ENSMUSG00000003200	-0.0249224	0.910109	0.999955	852.538	835.656	869.98	677.041	1135.28	701.499	Sh3gl1
ENSMUSG00000003206	1.12391	0.0494764	0.696642	5.88537	11.0883	16.7465	15.791	38.2679	19.3784	Ebi3
ENSMUSG00000003208	-0.273083	0.276474	0.999955	89.1214	105.843	102.991	84.8768	86.1028	74.93	Ccdc94
ENSMUSG00000003226	-0.175689	0.342368	0.999955	4864.68	5312.32	4949.42	5057.08	3450.49	4884.66	Ranbp2
ENSMUSG00000003227	0.0448101	0.851394	0.999955	200.103	140.116	157.417	167.78	201.97	143.4	Edar
ENSMUSG00000003228	0.0347146	0.868948	0.999955	188.332	209.67	231.939	210.218	188.151	248.044	Grk5
ENSMUSG00000003233	0.203171	0.232489	0.999955	1150.17	1023.15	1205.75	1227.75	1482.88	1179.5	Dvl3
ENSMUSG00000003234	0.0120099	0.94795	0.999955	386.753	394.14	396.054	344.442	454.963	387.569	Abcf3
ENSMUSG00000003235	-0.121821	0.486932	0.999955	712.13	676.388	631.342	632.628	689.885	532.261	Eif2b5
ENSMUSG00000003269	0.118642	0.537021	0.999955	518.754	539.296	555.983	594.138	688.822	467.666	Cyth2
ENSMUSG00000003271	-0.0246864	0.91636	0.999955	530.524	581.633	644.74	517.157	782.366	426.326	Sult2b1
ENSMUSG00000003273	0.0197906	0.9608	0.999955	30.2676	29.2329	22.6078	22.6996	29.7639	31.0055	Car11
ENSMUSG00000003279	-0.412092	0.142572	0.988849	78.1914	76.6102	78.7085	62.1772	47.8349	65.8867	Dlgap1
ENSMUSG00000003282	-0.153391	0.453472	0.999955	889.532	1316.49	1112.8	1140.9	829.138	1012.85	Plag1
ENSMUSG00000003283	0.351704	0.206858	0.999955	69.7837	89.7146	72.8472	74.0205	111.615	111.103	Hck
ENSMUSG00000003299	0.118327	0.562432	0.999955	464.104	488.894	473.925	458.927	654.806	434.077	Mrpl4
ENSMUSG00000003308	0.148809	0.429407	0.999955	480.078	464.702	445.456	436.227	609.098	496.088	Keap1
ENSMUSG00000003309	-0.228047	0.292999	0.999955	827.315	866.905	831.463	714.545	920.556	519.342	Ap1m2
ENSMUSG00000003316	0.0962573	0.504541	0.999955	2814.05	2927.32	2922.26	3029.91	2913.68	3318.88	Glg1
ENSMUSG00000003344	0.0820614	0.677783	0.999955	528.843	453.613	439.595	454.979	608.035	441.828	Btbd2
ENSMUSG00000003345	0.196966	0.318958	0.999955	1229.2	1176.37	1156.34	1145.84	1739.06	1197.59	Csnk1g2
ENSMUSG00000003346	0.273631	0.306644	0.999955	351.441	368.939	387.681	361.22	663.31	313.931	Abhd17a
ENSMUSG00000003348	0.137092	0.6172	0.999955	120.23	112.899	132.297	109.55	186.025	105.935	Mob3a
ENSMUSG00000003352	0.300824	0.182692	0.999955	399.365	348.778	296.413	343.455	545.318	397.904	Cacnb3
ENSMUSG00000003355	-0.0227307	0.965921	0.999955	34.4715	15.1204	13.3972	12.8302	27.6379	21.9622	Fkbp11
ENSMUSG00000003360	0.080376	0.697358	0.999955	891.214	811.464	838.999	719.479	1156.54	811.311	Ddx23
ENSMUSG00000003363	0.0891681	0.690656	0.999955	1214.07	1192.5	1307.9	1218.87	1769.89	961.171	Pld3
ENSMUSG00000003378	0.258228	0.233257	0.999955	284.179	213.702	267.106	259.565	365.671	290.677	Grik5
ENSMUSG00000003380	0.332458	0.232344	0.999955	314.447	312.489	272.968	295.095	570.83	266.131	Rabac1
ENSMUSG00000003382	0.0342045	0.850617	0.999955	2025.41	2350.72	2316.04	2336.09	2655.37	1859.04	Etv3
ENSMUSG00000003402	0.0790246	0.730126	0.999955	576.767	556.432	566.031	469.783	819.571	505.131	Prkcsh
ENSMUSG00000003411	0.044557	0.921584	0.999955	13.4523	33.265	34.3303	30.5951	25.5119	27.1298	Rab3b
ENSMUSG00000003418	-0.642285	0.00579646	0.232953	655.799	794.327	802.994	618.811	488.979	333.309	St8sia6
ENSMUSG00000003420	0.29262	0.186232	0.999955	443.084	356.842	453.83	390.828	507.05	640.78	Fcgrt
ENSMUSG00000003421	0.229917	0.22557	0.999955	491.008	552.4	540.074	558.608	748.35	549.056	Nosip
ENSMUSG00000003423	-0.146895	0.526507	0.999955	175.72	158.261	164.116	154.95	177.521	116.271	Pih1d1
ENSMUSG00000003429	-0.0183411	0.930441	0.999955	1434.35	1515.07	1377.4	1327.43	1853.87	1089.07	Rps11
ENSMUSG00000003435	0.102488	0.592594	0.999955	1924.52	1730.79	1935.06	1689.64	2507.61	1804.78	Supt5
ENSMUSG00000003437	-0.00385011	0.982604	0.999955	825.634	681.428	705.027	695.793	833.39	676.953	Paf1
ENSMUSG00000003438	0.217729	0.276284	0.999955	252.23	240.919	273.805	253.644	344.411	294.552	Timm50
ENSMUSG00000003444	0.0733075	0.775378	0.999955	155.542	189.51	208.494	163.832	261.497	156.319	Med29
ENSMUSG00000003452	0.275148	0.33666	0.999955	66.4206	57.4577	59.45	72.0466	61.6539	89.1408	Bicd1
ENSMUSG00000003458	0.139894	0.361574	0.999955	1677.33	1761.03	1806.11	1827.81	2132.37	1817.7	Ncstn
ENSMUSG00000003464	-9.82536e-05	0.99952	0.999955	970.246	929.403	878.353	912.919	836.579	1029.64	Pex19
ENSMUSG00000003469	-0.566768	0.0274482	0.531371	591.9	602.802	554.309	357.272	562.326	259.671	Phyhip
ENSMUSG00000003476	1.50425	0.000377072	0.0380767	18.4969	20.1606	18.4211	36.5168	42.5199	83.9732	Crhr2
ENSMUSG00000003500	0.264884	0.180556	0.999955	300.154	255.031	256.221	294.108	377.364	303.596	Impdh1
ENSMUSG00000003518	0.0580864	0.778677	0.999955	514.55	550.384	525.002	430.306	534.688	692.456	Dusp3
ENSMUSG00000003526	0.133471	0.556956	0.999955	131.16	120.964	136.484	123.367	162.639	140.817	Prodh
ENSMUSG00000003527	0.1117	0.598812	0.999955	252.23	230.839	228.589	238.839	313.584	215.747	Dgcr14
ENSMUSG00000003528	-0.54452	0.0135809	0.377659	924.844	866.905	857.42	486.561	816.382	512.883	Slc25a1
ENSMUSG00000003531	-0.177483	0.549726	0.999955	118.548	145.156	108.852	84.8768	158.387	85.2651	Dgcr6
ENSMUSG00000003534	0.363509	0.13135	0.967251	1172.03	1134.03	1261.85	1367.9	2151.51	1069.69	Ddr1
ENSMUSG00000003541	0.2125	0.425095	0.999955	204.307	305.433	293.901	343.455	382.679	202.828	Ier3
ENSMUSG00000003545	0.239252	0.766907	0.999955	290.906	74.5942	434.571	535.908	178.584	229.957	Fosb
ENSMUSG00000003546	0.26938	0.336395	0.999955	72.306	104.835	72.8472	84.8768	121.182	94.3084	Klc4
ENSMUSG00000003549	0.225041	0.388655	0.999955	203.466	213.702	203.47	206.27	342.285	175.698	Ercc1
ENSMUSG00000003555	-0.846394	0.000415093	0.0404847	242.141	218.742	201.795	114.485	156.261	96.8922	Cyp17a1
ENSMUSG00000003559	0.0422812	0.886562	0.999955	60.5353	69.554	72.0099	58.2295	60.5909	90.4327	As3mt
ENSMUSG00000003573	0.0426538	0.865976	0.999955	257.275	261.08	310.647	251.67	393.309	207.995	Homer3
ENSMUSG00000003575	0.0251402	0.909376	0.999955	604.512	748.966	607.897	562.556	873.784	558.099	Crtc1
ENSMUSG00000003581	-0.00779326	0.971733	0.999955	177.402	159.269	195.097	153.963	206.222	169.238	Rnf215
ENSMUSG00000003585	-0.126834	0.537763	0.999955	226.166	202.614	195.097	174.688	215.788	180.865	Sec14l2
ENSMUSG00000003604	-0.241368	0.273947	0.999955	148.816	147.172	153.23	132.25	137.127	109.811	Aven
ENSMUSG00000003617	0.0381501	0.871714	0.999955	467.467	435.469	416.15	469.783	306.143	580.061	Cp
ENSMUSG00000003623	-0.285543	0.0756232	0.818188	1276.29	1338.66	1294.5	1205.05	971.58	1029.64	Crot
ENSMUSG00000003644	0.0996461	0.617087	0.999955	571.722	565.505	566.031	605.981	741.972	475.418	Rps6ka1
ENSMUSG00000003660	-0.0242285	0.869509	0.999955	3006.58	3311.38	3207.79	3054.58	3369.7	2941.65	Snrnp200
ENSMUSG00000003662	-0.000885978	0.996062	0.999955	297.632	311.481	350.839	323.716	324.214	311.347	Ciao1
ENSMUSG00000003665	0.69683	0.00659626	0.255196	83.236	74.5942	69.4979	103.629	120.119	145.984	Has1
ENSMUSG00000003680	0.140488	0.406306	0.999955	380.868	362.891	372.609	385.894	430.514	414.699	Taf6l
ENSMUSG00000003721	-0.319823	0.067806	0.786376	931.57	1116.9	1020.7	939.567	783.429	733.797	Insig2
ENSMUSG00000003731	0.033544	0.810724	0.999955	1969.92	1975.74	2026.32	2001.51	2093.04	2017.94	Kpna6
ENSMUSG00000003746	0.101987	0.644196	0.999955	1944.7	1587.65	1501.32	1794.26	1317.05	2293.12	Man1a
ENSMUSG00000003752	0.165749	0.428426	0.999955	386.753	491.918	516.629	535.908	610.161	417.282	Itpkc
ENSMUSG00000003762	0.0465857	0.850994	0.999955	256.434	172.373	253.709	181.597	287.009	237.709	Coq8b
ENSMUSG00000003778	-0.0189448	0.898103	0.999955	1354.48	1337.66	1409.22	1437.97	1309.61	1299.65	Brd8
ENSMUSG00000003779	0.0635371	0.715528	0.999955	450.651	488.894	485.648	548.739	499.609	439.245	Kif20a
ENSMUSG00000003808	-0.133952	0.515339	0.999955	420.384	511.071	458.016	373.063	525.121	366.898	Farsa
ENSMUSG00000003809	0.169564	0.429905	0.999955	158.064	198.582	190.073	178.636	230.67	205.411	Gcdh
ENSMUSG00000003810	0.27822	0.0783418	0.831846	1413.33	1451.56	1436.85	1554.43	1944.22	1718.22	Mast2
ENSMUSG00000003812	-0.0316131	0.873572	0.999955	970.246	1139.07	1167.23	1209	1178.86	815.186	Dnase2a
ENSMUSG00000003813	-0.0127115	0.945897	0.999955	594.423	583.649	652.276	536.895	728.153	549.056	Rad23a
ENSMUSG00000003814	-0.0483833	0.753787	0.999955	5611.28	5233.69	5126.94	4635.66	5732.75	5077.15	Calr
ENSMUSG00000003824	-0.0345854	0.888765	0.999955	103.414	149.188	111.364	128.302	115.867	109.811	Syce2
ENSMUSG00000003847	-0.12535	0.43342	0.999955	7846.88	9032.95	8604.34	8739.35	6893.54	7729.41	Nfat5
ENSMUSG00000003848	0.170473	0.496663	0.999955	317.81	374.987	348.327	349.377	544.255	276.466	Nob1
ENSMUSG00000003849	-0.281687	0.415932	0.999955	65.5799	57.4577	70.3352	36.5168	78.6618	43.9245	Nqo1
ENSMUSG00000003863	-0.0267865	0.903561	0.999955	692.792	666.307	739.357	618.811	914.178	525.802	Ppfia3
ENSMUSG00000003865	0.426908	0.0876092	0.871668	714.652	574.577	640.553	598.086	782.366	1216.97	Gys1
ENSMUSG00000003868	0.108543	0.591062	0.999955	520.435	452.605	479.787	459.914	652.68	453.455	Ruvbl2
ENSMUSG00000003872	-0.273366	0.447316	0.999955	36.153	37.2971	40.1916	30.5951	27.6379	36.1731	Lin7b
ENSMUSG00000003873	-0.0597736	0.806144	0.999955	155.542	149.188	166.628	139.159	193.466	118.854	Bax
ENSMUSG00000003882	0.0390175	0.933759	0.999955	28.5861	20.1606	22.6078	33.556	12.756	27.1298	Il7r
ENSMUSG00000003923	-0.211342	0.249825	0.999955	258.116	279.224	261.245	227.983	232.796	228.666	Tfam
ENSMUSG00000003929	-0.124199	0.59315	0.999955	415.339	435.469	373.447	438.201	255.119	430.201	Zfp81
ENSMUSG00000003934	0.251192	0.455144	0.999955	79.0321	54.4336	61.1247	63.1642	112.678	55.5515	Efnb3
ENSMUSG00000003948	-0.2434	0.272479	0.999955	1360.36	980.813	1201.56	848.768	840.831	1306.11	Mmd
ENSMUSG00000003949	0.177074	0.376594	0.999955	334.625	284.264	270.456	301.017	313.584	392.736	Hlf
ENSMUSG00000003955	0.181309	0.301204	0.999955	337.148	337.69	333.255	367.142	418.821	356.563	Fam162a
ENSMUSG00000003970	0.0215375	0.921594	0.999955	2132.19	2202.54	2069.03	2059.74	2870.09	1568.36	Rpl8
ENSMUSG00000003992	-0.0639274	0.743638	0.999955	879.443	956.62	923.569	1022.47	671.814	945.668	Ssbp2
ENSMUSG00000004018	-0.256613	0.3419	0.999955	185.81	190.518	173.326	143.106	104.174	214.455	Fancl
ENSMUSG00000004031	1.23601	0.069663	0.794958	5.88537	8.06424	7.53592	27.6343	17.008	5.16758	Brinp2
ENSMUSG00000004032	-0.139054	0.503537	0.999955	237.937	207.654	207.656	223.048	199.844	169.238	Gstm5
ENSMUSG00000004035	-0.430667	0.344723	0.999955	31.9492	41.3292	17.5838	18.7519	27.6379	20.6703	Gstm7
ENSMUSG00000004040	0.346936	0.0195607	0.452076	1489	1566.48	1655.39	1886.04	2111.11	1994.69	Stat3
ENSMUSG00000004043	0.0761409	0.703114	0.999955	359.008	307.449	349.164	292.134	369.923	410.823	Stat5a
ENSMUSG00000004044	0.206621	0.291851	0.999955	3297.49	2768.05	2905.51	2605.52	3886.32	3862.77	Cavin1
ENSMUSG00000004054	0.12899	0.596541	0.999955	563.314	617.922	606.223	558.608	920.556	474.126	Map3k11
ENSMUSG00000004056	0.218068	0.207537	0.999955	1416.69	1351.77	1322.97	1382.7	1875.13	1501.18	Akt2
ENSMUSG00000004069	0.00915869	0.962054	0.999955	467.467	411.276	406.94	354.311	458.152	483.169	Dnaja3
ENSMUSG00000004070	-0.120537	0.464508	0.999955	543.136	585.665	517.466	476.692	514.491	523.218	Hmox2
ENSMUSG00000004071	0.196866	0.199318	0.999955	1028.26	1070.53	1137.92	1167.55	1325.56	1216.97	Cdip1
ENSMUSG00000004085	0.123377	0.417099	0.999955	3263.02	3168.24	3273.1	3700.04	3113.52	3758.12	Map3k20
ENSMUSG00000004096	0.00349989	0.983004	0.999955	558.27	587.681	526.677	599.073	545.318	530.969	Cwc15
ENSMUSG00000004098	0.37152	0.090254	0.874411	1891.73	1341.69	1657.9	1612.66	2054.77	2663.89	Col5a3
ENSMUSG00000004099	0.0962041	0.585107	0.999955	2744.27	2839.62	2784.1	2764.42	3611	2568.29	Dnmt1
ENSMUSG00000004100	0.0294105	0.897633	0.999955	576.767	550.384	601.199	499.392	802.563	461.207	Ppan
ENSMUSG00000004105	0.502482	0.0148411	0.394439	1544.49	1489.87	1334.69	1634.37	1891.07	2666.47	Angptl2
ENSMUSG00000004110	-0.569079	0.00408735	0.19603	351.441	272.168	299.762	201.336	221.103	200.244	Cacna1e
ENSMUSG00000004113	-0.461528	0.415881	0.999955	15.1338	13.1044	15.9092	7.89552	12.756	11.6271	Cacna1b
ENSMUSG00000004127	-0.249475	0.302577	0.999955	281.657	192.534	202.632	229.957	158.387	180.865	Trmt10a
ENSMUSG00000004151	0.256946	0.238315	0.999955	132.841	161.285	178.35	202.323	187.088	174.406	Etv1
ENSMUSG00000004187	0.263982	0.309392	0.999955	96.6883	86.6905	95.455	89.8115	138.19	107.227	Kifc2
ENSMUSG00000004207	-0.029849	0.87429	0.999955	5744.12	5126.84	5345.48	4438.27	6629.92	4816.19	Psap
ENSMUSG00000004221	-0.0891353	0.599919	0.999955	781.914	824.568	797.133	790.539	644.176	825.521	Ikbkg
ENSMUSG00000004233	-0.0420498	0.835129	0.999955	289.224	218.742	242.824	224.035	251.93	254.503	Wars2
ENSMUSG00000004263	0.678648	0.0357284	0.599711	183.287	160.277	149.881	185.545	430.514	173.114	Atn1
ENSMUSG00000004264	0.056738	0.792236	0.999955	1182.96	1295.32	1359.81	1270.19	1730.56	989.592	Phb2
ENSMUSG00000004266	-0.0476714	0.83838	0.999955	205.147	190.518	170.814	137.185	204.096	207.995	Ptpn6
ENSMUSG00000004267	0.846797	0.00276371	0.151807	65.5799	56.4497	57.7754	79.9421	116.93	127.898	Eno2
ENSMUSG00000004268	0.0615751	0.719489	0.999955	655.799	581.633	585.29	612.89	710.082	578.769	Emg1
ENSMUSG00000004270	-0.227328	0.197033	0.999955	1192.21	1149.15	1177.28	903.05	1199.06	903.035	Lpcat3
ENSMUSG00000004285	0.00512418	0.979026	0.999955	394.32	479.822	437.921	427.345	515.554	372.066	Atp6v1f
ENSMUSG00000004317	0.198571	0.286328	0.999955	1000.51	973.756	995.578	1025.43	982.21	1403	Clcn5
ENSMUSG00000004319	-0.343643	0.0356755	0.599711	1624.36	1881.99	1652.88	1516.93	1243.71	1303.52	Clcn3
ENSMUSG00000004328	0.632151	0.0332496	0.579543	184.128	104.835	131.46	226.996	142.442	284.217	Hif3a
ENSMUSG00000004347	0.176669	0.574905	0.999955	46.2422	53.4256	41.0289	56.2556	45.7089	56.8434	Pde1c
ENSMUSG00000004356	-0.0856683	0.563834	0.999955	1452.85	1552.37	1637.81	1507.06	1403.16	1465.01	Utp20
ENSMUSG00000004360	0.472137	0.206912	0.999955	71.4652	42.3372	52.7514	104.616	40.3939	86.557	9330159F19Rik
ENSMUSG00000004364	-0.149115	0.428236	0.999955	3358.87	3522.06	3290.68	3465.15	2332.22	3375.72	Cul3
ENSMUSG00000004383	0.0102116	0.955511	0.999955	760.895	712.677	649.764	690.858	613.35	835.857	Large1
ENSMUSG00000004393	-0.0775059	0.659426	0.999955	510.346	591.713	532.538	528.013	564.452	454.747	Ddx56
ENSMUSG00000004394	0.212821	0.260657	0.999955	292.587	324.585	317.346	306.938	394.372	382.401	Tmed4
ENSMUSG00000004415	0.146139	0.546877	0.999955	216.918	154.229	144.857	164.819	223.229	183.449	Col26a1
ENSMUSG00000004446	-0.00740635	0.977608	0.999955	90.8029	96.7708	74.5218	74.0205	91.4178	95.6003	Bid
ENSMUSG00000004451	-0.181645	0.322701	0.999955	340.511	352.81	362.561	271.408	321.025	339.769	Ralb
ENSMUSG00000004455	-0.0695348	0.654783	0.999955	887.85	1001.98	1036.61	938.58	931.186	918.538	Ppp1cc
ENSMUSG00000004460	-0.0686234	0.690589	0.999955	425.428	439.501	421.174	367.142	434.766	425.034	Dnajb11
ENSMUSG00000004462	0.0551017	0.790276	0.999955	163.95	154.229	164.953	156.923	162.639	183.449	Tbccd1
ENSMUSG00000004473	-0.14989	0.583803	0.999955	151.338	115.923	106.34	137.185	116.93	81.3894	Clec11a
ENSMUSG00000004500	0.230034	0.253367	0.999955	244.663	191.526	242.824	245.748	287.009	264.839	Zfp324
ENSMUSG00000004508	0.100417	0.586331	0.999955	404.409	424.38	383.494	368.129	483.664	448.288	Gab2
ENSMUSG00000004530	0.240776	0.147381	0.993964	2006.91	2120.89	2176.21	2274.9	2900.92	2272.44	Coro1c
ENSMUSG00000004535	-0.189101	0.26335	0.999955	2532.39	2877.92	2796.66	2686.45	2025.01	2486.9	Tax1bp1
ENSMUSG00000004552	-0.39108	0.198248	0.999955	1033.3	1385.03	1286.13	1006.68	1351.07	465.083	Ctse
ENSMUSG00000004558	0.535238	0.0023224	0.134982	982.016	1293.3	1087.68	1494.23	1802.84	1574.82	Ndrg2
ENSMUSG00000004561	-0.209422	0.262974	0.999955	304.358	318.537	360.049	307.925	260.434	281.633	Mettl17
ENSMUSG00000004562	0.288479	0.170507	0.999955	792.844	651.187	675.721	637.563	1002.41	950.835	Arhgef40
ENSMUSG00000004565	0.0718679	0.668346	0.999955	873.557	752.998	748.568	756.983	905.674	834.565	Pnpla6
ENSMUSG00000004567	0.11423	0.501359	0.999955	657.48	749.974	757.778	770.8	867.406	704.083	Mcoln1
ENSMUSG00000004568	0.193286	0.256722	0.999955	760.054	748.966	763.64	745.14	976.895	877.197	Arhgef18
ENSMUSG00000004591	-0.0829924	0.653025	0.999955	2145.64	2347.7	2153.6	2333.13	1633.83	2308.62	Pkn2
ENSMUSG00000004609	0.397519	0.155908	0.999955	177.402	137.092	113.039	168.767	140.316	255.795	Cd33
ENSMUSG00000004610	-0.851186	0.0550298	0.731681	33.6307	42.3372	29.3063	10.8563	23.3859	24.546	Etfb
ENSMUSG00000004626	0.0382253	0.808992	0.999955	894.577	908.235	899.286	937.593	1002.41	833.273	Stxbp2
ENSMUSG00000004630	-0.53047	0.379856	0.999955	14.293	14.1124	18.4211	8.88246	18.071	5.16758	Pcp2
ENSMUSG00000004631	0.124771	0.608911	0.999955	294.269	283.256	281.341	264.5	240.237	434.077	Sgce
ENSMUSG00000004633	-0.0891435	0.666883	0.999955	298.472	260.072	344.978	293.121	316.773	239.001	Chn2
ENSMUSG00000004637	0.153343	0.381054	0.999955	364.052	355.834	373.447	449.058	383.742	382.401	Wwox
ENSMUSG00000004642	-0.0566665	0.74983	0.999955	450.651	488.894	454.667	502.352	395.435	441.828	Slbp
ENSMUSG00000004651	-0.124556	0.627444	0.999955	1038.35	1861.83	1658.74	1826.83	1289.42	1063.23	Tyr
ENSMUSG00000004655	0.401351	0.0315129	0.562562	1368.77	1364.87	1310.41	1401.45	2104.74	1835.78	Aqp1
ENSMUSG00000004661	0.177444	0.443983	0.999955	126.115	105.843	113.876	131.263	144.568	114.979	Arid3b
ENSMUSG00000004665	0.0284913	0.904064	0.999955	810.5	748.966	782.061	631.642	1120.4	635.613	Cnn2
ENSMUSG00000004667	0.166448	0.536674	0.999955	182.447	264.104	204.307	196.401	340.159	192.492	Polr2e
ENSMUSG00000004677	0.0677126	0.670634	0.999955	1831.19	1674.34	2012.93	1797.22	2097.29	1890.04	Myo9b
ENSMUSG00000004698	-0.0497185	0.857927	0.999955	185.81	168.341	180.025	113.498	159.45	245.46	Hdac9
ENSMUSG00000004707	0.325322	0.512141	0.999955	17.6561	12.0964	20.9331	13.8172	23.3859	27.1298	Ly9
ENSMUSG00000004709	0.235838	0.606668	0.999955	23.5415	20.1606	20.0958	32.569	27.6379	14.2109	Cd244
ENSMUSG00000004730	0.0366314	0.874987	0.999955	201.784	195.558	248.685	185.545	279.568	197.66	Adgre1
ENSMUSG00000004768	-0.0628974	0.710494	0.999955	428.791	433.453	449.643	438.201	382.679	435.369	Rab23
ENSMUSG00000004771	-0.0607119	0.670826	0.999955	1700.03	1675.35	1641.16	1668.92	1573.24	1567.07	Rab11a
ENSMUSG00000004788	0.0505371	0.853924	0.999955	301.836	292.329	280.504	255.617	447.522	201.536	Eif2b2
ENSMUSG00000004789	0.064976	0.664513	0.999955	1501.61	1559.42	1539.84	1467.58	1698.67	1647.17	Dlst
ENSMUSG00000004791	1.12467	0.0367916	0.607121	12.6115	12.0964	6.69859	21.7127	15.945	31.0055	Pgf
ENSMUSG00000004798	0.0859879	0.67322	0.999955	1249.38	1161.25	1090.2	1234.66	941.816	1541.23	Ulk2
ENSMUSG00000004814	1.30464	0.0178343	0.429095	10.0892	5.04015	11.7225	17.7649	21.2599	28.4217	Ccl24
ENSMUSG00000004815	0.00483656	0.979524	0.999955	311.925	343.738	330.743	329.638	373.112	285.509	Dgkq
ENSMUSG00000004837	0.668589	0.0460838	0.676505	50.446	30.2409	46.8902	76.9813	75.4728	50.3839	Grap
ENSMUSG00000004843	-0.110371	0.534378	0.999955	741.557	848.761	861.607	853.703	648.428	768.678	Chmp2b
ENSMUSG00000004846	0.241439	0.220935	0.999955	601.99	505.023	541.749	536.895	787.681	625.278	Plod3
ENSMUSG00000004849	-0.0957511	0.615966	0.999955	592.741	574.577	585.29	485.574	670.751	483.169	Ap1s1
ENSMUSG00000004864	-0.164494	0.53979	0.999955	802.092	1149.15	1195.7	861.599	1324.49	620.11	Mapk13
ENSMUSG00000004865	-0.0243213	0.874919	0.999955	3123.45	2594.67	2599.89	2645	2763.79	2771.12	Srpk1
ENSMUSG00000004872	0.278353	0.253822	0.999955	121.911	167.333	177.513	178.636	227.481	158.903	Pax3
ENSMUSG00000004880	-0.286111	0.101908	0.911557	2134.71	2446.49	2429.08	2260.09	1669.97	1817.7	Lbr
ENSMUSG00000004885	-0.0419623	0.888374	0.999955	246.345	260.072	222.728	203.31	361.419	142.109	Crabp2
ENSMUSG00000004891	0.182114	0.449017	0.999955	615.442	398.172	481.461	445.11	517.68	736.381	Nes
ENSMUSG00000004892	-0.403268	0.432137	0.999955	31.9492	19.1526	15.0718	10.8563	20.197	19.3784	Bcan
ENSMUSG00000004895	0.185156	0.448983	0.999955	490.167	461.678	477.275	473.731	761.106	388.861	Prcc
ENSMUSG00000004896	0.118955	0.506866	0.999955	374.142	307.449	350.001	378.985	356.104	386.277	Rrnad1
ENSMUSG00000004897	0.0178113	0.904609	0.999955	2763.6	2880.95	2801.69	2832.52	3105.02	2612.21	Hdgf
ENSMUSG00000004902	0.0902056	0.695276	0.999955	114.344	134.068	128.111	134.224	115.867	151.152	Slc25a18
ENSMUSG00000004929	0.139809	0.522433	0.999955	776.869	837.673	785.41	767.839	1179.93	695.04	Thop1
ENSMUSG00000004931	0.13177	0.602317	0.999955	265.683	308.457	291.389	256.604	446.459	244.168	Apba3
ENSMUSG00000004933	0.183239	0.596961	0.999955	68.1022	60.4818	53.5887	54.2817	104.174	47.8001	Matk
ENSMUSG00000004934	0.216215	0.339991	0.999955	419.543	320.553	364.236	364.181	557.011	361.731	Pias4
ENSMUSG00000004936	0.0924652	0.603079	0.999955	487.645	428.413	427.035	444.123	535.751	452.164	Map2k1
ENSMUSG00000004937	0.138555	0.533427	0.999955	696.155	727.797	762.802	670.132	1086.38	649.824	Sgta
ENSMUSG00000004939	1.34744	0.00187887	0.115605	10.0892	24.1927	36.0049	52.3078	52.0869	74.93	Nmrk2
ENSMUSG00000004945	0.0876789	0.640568	0.999955	316.129	290.312	297.25	338.52	345.474	275.174	Tmem242
ENSMUSG00000004947	0.370917	0.0570231	0.740763	812.181	842.713	880.865	931.671	1375.52	971.506	Dtx2
ENSMUSG00000004951	-0.117815	0.57446	0.999955	2947.73	3148.08	3475.73	2565.06	3877.81	2377.09	Hspb1
ENSMUSG00000004952	-0.0883466	0.748382	0.999955	250.549	272.168	265.432	224.035	358.23	157.611	Rasa4
ENSMUSG00000004980	-0.160441	0.339083	0.999955	5466.67	5330.46	5136.15	5259.4	3921.4	5075.86	Hnrnpa2b1
ENSMUSG00000004988	0.288069	0.283186	0.999955	80.7137	59.4737	77.8711	91.7854	94.6068	80.0975	Fxyd4
ENSMUSG00000004994	0.146017	0.643669	0.999955	63.0576	100.803	91.2683	64.1511	92.4808	126.606	Ccdc130
ENSMUSG00000004996	0.169006	0.369584	0.999955	260.638	263.096	275.48	292.134	336.97	268.714	Mri1
ENSMUSG00000005034	0.0453019	0.768842	0.999955	1391.47	1437.45	1365.68	1516.93	1293.67	1517.98	Prkacb
ENSMUSG00000005043	0.0775734	0.729593	0.999955	177.402	181.445	170.814	169.754	230.67	157.611	Sgsh
ENSMUSG00000005045	-0.870548	0.051078	0.705285	73.1468	28.2248	48.5648	25.6604	39.3309	16.7946	Chd5
ENSMUSG00000005054	-0.133641	0.59172	0.999955	536.41	766.102	697.491	650.393	768.547	401.78	Cstb
ENSMUSG00000005057	0.46962	0.0324241	0.571683	205.988	206.646	200.958	215.153	330.592	304.887	Sh2b2
ENSMUSG00000005069	0.0422384	0.83508	0.999955	432.154	479.822	519.141	408.593	603.783	461.207	Pex5
ENSMUSG00000005078	0.0820218	0.683968	0.999955	221.122	189.51	210.168	226.996	193.466	237.709	Jkamp
ENSMUSG00000005087	0.160814	0.386233	0.999955	7499.65	7312.25	7491.54	8477.81	6485.35	9972.14	Cd44
ENSMUSG00000005089	-0.165803	0.642372	0.999955	31.1084	44.3533	51.0768	41.4515	36.1419	34.8812	Slc1a2
ENSMUSG00000005102	-0.207114	0.219238	0.999955	624.69	692.516	767.826	570.451	631.421	604.607	Eif2ak4
ENSMUSG00000005103	0.00851145	0.954566	0.999955	3601.85	3365.81	3454.8	3331.91	3857.62	3294.33	Wdr1
ENSMUSG00000005107	0.399388	0.248532	0.999955	34.4715	37.2971	29.3063	41.4515	40.3939	51.6758	Slc2a9
ENSMUSG00000005124	0.145391	0.429921	0.999955	541.454	505.023	415.313	515.183	508.113	594.272	Wisp1
ENSMUSG00000005125	0.1028	0.656608	0.999955	1108.13	1583.61	1553.24	1718.26	1766.7	1070.98	Ndrg1
ENSMUSG00000005131	0.00521461	0.989332	0.999955	45.4014	25.2007	36.0049	38.4907	42.5199	25.8379	4930550C14Rik
ENSMUSG00000005142	0.135723	0.465004	0.999955	1033.3	1048.35	998.09	940.554	1374.46	1068.4	Man2b1
ENSMUSG00000005148	0.129479	0.527204	0.999955	2067.45	2060.41	2142.71	2178.18	2938.13	1741.48	Klf5
ENSMUSG00000005150	-0.037134	0.872109	0.999955	157.224	187.493	200.958	175.675	211.537	143.4	Wdr83
ENSMUSG00000005161	-0.123987	0.559071	0.999955	2201.13	2359.8	2162.81	1880.12	2715.96	1572.24	Prdx2
ENSMUSG00000005198	0.230643	0.184993	0.999955	4930.26	5105.67	5003.01	5520.94	7089.13	5034.52	Polr2a
ENSMUSG00000005204	-0.0231522	0.893355	0.999955	913.074	1017.1	1084.33	911.932	1134.22	919.83	Senp3
ENSMUSG00000005220	-0.103896	0.596555	0.999955	320.332	315.513	254.547	292.134	287.009	248.044	Corin
ENSMUSG00000005225	-0.240454	0.159529	0.999955	718.015	811.464	662.323	644.472	564.452	645.948	Plekha8
ENSMUSG00000005233	-0.301237	0.236284	0.999955	379.186	378.011	320.695	347.403	182.836	344.936	Spc25
ENSMUSG00000005237	0.0332447	0.908043	0.999955	56.3314	62.4978	57.7754	55.2686	65.9058	59.4272	Dnah2
ENSMUSG00000005251	0.0632335	0.747457	0.999955	927.367	1046.33	1005.63	1133.99	1189.49	786.765	Ripk4
ENSMUSG00000005262	-0.0150186	0.921555	0.999955	834.041	890.09	875.004	904.037	830.201	837.149	Ufd1
ENSMUSG00000005267	0.218228	0.495145	0.999955	67.2614	65.5219	42.7035	65.138	54.2129	85.2651	Zfp287
ENSMUSG00000005268	-0.321073	0.153463	0.999955	1378.86	1250.96	1269.38	1198.15	694.137	1229.88	Prlr
ENSMUSG00000005299	0.0218688	0.888893	0.999955	1050.96	932.427	954.55	939.567	1061.93	981.841	Letm1
ENSMUSG00000005312	-0.0958221	0.485468	0.999955	3084.78	3008.97	2986.74	2862.13	2853.09	2781.45	Ubqln1
ENSMUSG00000005320	0.619732	0.00715291	0.272664	163.95	151.204	207.656	213.179	284.883	307.471	Fgfr4
ENSMUSG00000005338	0.966598	0.000604554	0.0528475	272.409	220.758	226.915	308.912	399.687	701.499	Cadm3
ENSMUSG00000005354	0.0196733	0.907204	0.999955	802.933	815.496	687.443	702.701	817.445	817.77	Txn2
ENSMUSG00000005355	-0.226141	0.1414	0.987521	3378.2	3761.97	3774.66	3150.31	3370.77	2808.58	Casp14
ENSMUSG00000005360	-0.134063	0.51586	0.999955	915.596	707.637	759.453	768.826	559.137	844.9	Slc1a3
ENSMUSG00000005362	-0.123002	0.524701	0.999955	544.817	710.661	630.505	680.002	524.058	525.802	Crbn
ENSMUSG00000005370	-0.100951	0.529525	0.999955	739.875	731.829	653.95	659.276	629.295	693.748	Msh6
ENSMUSG00000005371	0.0141091	0.934997	0.999955	2007.75	2145.09	2006.23	2236.41	1694.42	2289.24	Fbxo11
ENSMUSG00000005373	0.534732	0.125437	0.95725	171.517	94.7548	113.039	100.668	172.206	279.05	Mlxipl
ENSMUSG00000005374	-0.0826561	0.694199	0.999955	443.925	393.132	420.337	297.069	433.703	458.623	Tbl2
ENSMUSG00000005378	-0.0486009	0.84391	0.999955	287.542	263.096	316.509	203.31	378.427	257.087	Bud23
ENSMUSG00000005397	0.418571	0.0373857	0.612696	7017.89	5700.41	6036.27	6698.36	7780.08	10592.3	Nid1
ENSMUSG00000005410	0.016392	0.92775	0.999955	865.15	970.732	950.363	867.52	1122.53	826.813	Mcm5
ENSMUSG00000005413	-0.0215307	0.934099	0.999955	908.029	1762.04	1513.88	1391.59	1698.67	1029.64	Hmox1
ENSMUSG00000005417	0.028678	0.873469	0.999955	4717.55	5077.44	5203.97	4943.58	6148.38	4206.41	Mprip
ENSMUSG00000005442	0.324436	0.132475	0.969509	2732.49	2595.68	3065.44	2970.69	4699.51	2839.59	Cic
ENSMUSG00000005447	-0.128181	0.568603	0.999955	215.236	201.606	180.862	166.793	224.292	155.028	Pafah1b3
ENSMUSG00000005469	0.307578	0.124088	0.955044	1425.1	1309.43	1143.78	1241.57	1638.08	1922.34	Prkaca
ENSMUSG00000005470	-0.177673	0.402968	0.999955	197.58	235.879	247.848	173.701	228.544	200.244	Asf1b
ENSMUSG00000005481	-0.0459038	0.835378	0.999955	513.709	571.553	517.466	455.966	685.633	409.531	Ddx39
ENSMUSG00000005483	0.0791715	0.662409	0.999955	766.78	781.223	848.209	782.643	1007.72	740.256	Dnajb1
ENSMUSG00000005493	0.107703	0.807258	0.999955	15.9746	27.2168	25.957	24.6735	20.197	29.7136	Msh4
ENSMUSG00000005501	0.0217106	0.897875	0.999955	1333.46	1207.62	1148.81	1285.98	1080.01	1381.04	Usp40
ENSMUSG00000005505	-0.0841694	0.786871	0.999955	86.5991	80.6424	87.919	60.2033	116.93	63.3029	Kbtbd4
ENSMUSG00000005506	0.0520799	0.707383	0.999955	2634.97	2583.58	2668.55	2637.1	2779.74	2760.78	Celf1
ENSMUSG00000005510	0.0710708	0.660414	0.999955	543.977	605.826	553.471	576.373	628.232	583.937	Ndufs3
ENSMUSG00000005514	0.121606	0.584259	0.999955	675.136	521.151	617.945	496.431	837.642	640.78	Por
ENSMUSG00000005533	0.222267	0.185176	0.999955	2909.9	3731.73	3678.36	4333.65	3996.87	3706.45	Igf1r
ENSMUSG00000005534	0.218787	0.15171	0.996811	1730.3	1701.55	1816.99	2086.39	1834.73	2188.47	Insr
ENSMUSG00000005540	0.409373	0.31824	0.999955	29.4269	17.1365	33.493	27.6343	37.2049	42.6326	Fcer2a
ENSMUSG00000005553	-0.710245	0.232316	0.999955	12.6115	12.0964	28.469	10.8563	13.819	7.75138	Atp4a
ENSMUSG00000005566	0.187245	0.371782	0.999955	1812.69	1883	1838.76	1777.48	2795.68	1727.26	Trim28
ENSMUSG00000005575	0.273755	0.153601	0.999955	1228.36	1221.73	1199.89	1329.41	1849.62	1232.47	Ube2m
ENSMUSG00000005580	0.0395353	0.821075	0.999955	343.874	344.746	372.609	340.494	390.12	360.439	Adcy9
ENSMUSG00000005583	0.453898	0.0362504	0.602443	1960.67	1930.38	1648.69	2254.17	1971.86	3364.1	Mef2c
ENSMUSG00000005609	-0.14198	0.3781	0.999955	790.321	864.889	913.521	833.964	757.917	735.089	Ctr9
ENSMUSG00000005610	-0.115099	0.446479	0.999955	18091.6	18803.8	17158.4	18328.5	14960.6	16618.9	Eif4g2
ENSMUSG00000005611	0.244169	0.329228	0.999955	132.841	93.7467	116.388	135.211	113.741	158.903	Mrvi1
ENSMUSG00000005615	-0.0996871	0.502131	0.999955	1166.99	1166.29	1160.53	1019.51	1120.4	1121.37	Pcyt1a
ENSMUSG00000005621	0.207053	0.20785	0.999955	1144.28	1033.23	1149.65	1164.59	1446.74	1229.88	Zfp592
ENSMUSG00000005625	-0.0344345	0.893869	0.999955	512.027	556.432	576.916	497.418	760.043	347.52	Psmd4
ENSMUSG00000005628	0.758311	0.0154626	0.40207	70.6245	57.4577	67.8233	83.8899	88.2288	161.487	Tmod4
ENSMUSG00000005656	-0.226503	0.142776	0.988849	886.169	985.853	965.435	777.709	800.437	847.484	Snx6
ENSMUSG00000005667	-0.178063	0.451884	0.999955	182.447	126.004	145.694	133.237	145.631	122.73	Mthfd2
ENSMUSG00000005672	0.0425566	0.787835	0.999955	1277.97	1307.41	1535.65	1461.66	1435.05	1347.45	Kit
ENSMUSG00000005674	0.0298003	0.923943	0.999955	61.376	58.4657	69.4979	44.4123	78.6618	71.0543	Tomm40l
ENSMUSG00000005677	-0.164435	0.762949	0.999955	11.7707	14.1124	19.2585	13.8172	15.945	10.3352	Nr1i3
ENSMUSG00000005682	0.11148	0.551988	0.999955	1019.01	1020.13	1003.11	1057.01	1334.06	893.992	Pan2
ENSMUSG00000005683	0.0471635	0.755972	0.999955	5853.42	6108.66	5815.22	5776.56	6882.91	5707.6	Cs
ENSMUSG00000005686	-0.149331	0.426352	0.999955	654.117	641.107	756.104	625.72	711.145	511.591	Ampd3
ENSMUSG00000005687	0.000417162	0.998026	0.999955	632.257	612.882	536.725	637.563	586.775	556.807	Bcas2
ENSMUSG00000005698	-0.0908742	0.538902	0.999955	1568.87	1595.71	1542.35	1582.06	1443.55	1392.66	Ctcf
ENSMUSG00000005699	-0.352238	0.344952	0.999955	40.3568	33.265	36.8423	24.6735	27.6379	34.8812	Pard6a
ENSMUSG00000005705	-0.40419	0.493145	0.999955	27.7453	15.1204	15.9092	4.9347	17.008	23.2541	Agrp
ENSMUSG00000005716	-0.455698	0.346062	0.999955	36.9938	74.5942	46.8902	12.8302	62.7169	40.0488	Pvalb
ENSMUSG00000005718	0.506863	0.0633616	0.775298	136.204	147.172	191.747	202.323	309.332	162.779	Tfap4
ENSMUSG00000005732	0.142935	0.499706	0.999955	934.933	1071.54	813.879	886.272	1329.81	896.576	Ranbp1
ENSMUSG00000005763	0.197417	0.550799	0.999955	41.1976	34.273	52.7514	46.3862	52.0869	49.092	Cd247
ENSMUSG00000005774	-0.178962	0.3581	0.999955	481.76	357.85	381.82	378.985	327.403	373.358	Rfx5
ENSMUSG00000005779	-0.262222	0.0949008	0.889493	1001.35	1195.52	1096.89	938.58	902.485	904.327	Psmb4
ENSMUSG00000005802	-0.1509	0.371678	0.999955	1848.85	2084.61	1840.44	1973.88	1502.02	1723.39	Slc30a4
ENSMUSG00000005803	0.723773	0.0445783	0.666387	54.6499	44.3533	51.9141	64.1511	55.2759	131.773	Sqor
ENSMUSG00000005804	0.0713691	0.744143	0.999955	223.644	246.967	251.197	287.2	192.403	279.05	Bloc1s6
ENSMUSG00000005813	0.0531617	0.730572	0.999955	1056.84	1051.37	988.042	1157.68	1002.41	1051.6	Metap1
ENSMUSG00000005823	0.162346	0.413183	0.999955	456.537	465.71	535.887	484.588	667.562	479.293	Gpr108
ENSMUSG00000005836	0.495351	0.0441759	0.665601	95.0067	135.076	133.135	140.145	186.025	186.033	Gata6
ENSMUSG00000005846	-0.141347	0.408199	0.999955	1003.04	1146.13	1027.4	1069.84	830.201	979.257	Rsl1d1
ENSMUSG00000005871	-0.120131	0.421799	0.999955	4061.75	4467.59	4088.65	4233.97	3640.77	3733.58	Apc
ENSMUSG00000005873	-0.0524925	0.7361	0.999955	1536.92	1743.89	1663.76	1440.93	1639.14	1688.51	Reep5
ENSMUSG00000005881	0.10236	0.575549	0.999955	703.722	679.412	701.678	678.028	899.296	660.159	Ergic3
ENSMUSG00000005882	-0.080558	0.707745	0.999955	364.052	306.441	300.599	285.226	254.056	381.109	Uqcc1
ENSMUSG00000005883	0.12108	0.653953	0.999955	89.9621	85.6825	69.4979	98.694	72.2838	95.6003	Spo11
ENSMUSG00000005886	0.0181635	0.903496	0.999955	3677.52	3946.44	4060.18	4177.72	4081.91	3570.8	Ncoa2
ENSMUSG00000005893	-0.0755546	0.638986	0.999955	1499.93	1730.79	1687.21	1648.19	1381.9	1636.83	Nr2c2
ENSMUSG00000005897	-0.118852	0.505495	0.999955	380.027	400.188	432.059	363.194	342.285	412.115	Nr2c1
ENSMUSG00000005899	0.0716863	0.705853	0.999955	660.843	743.926	867.468	821.134	895.044	670.494	Smpd4
ENSMUSG00000005907	-0.209454	0.251931	0.999955	501.097	575.585	490.672	460.901	391.183	503.839	Pex1
ENSMUSG00000005936	0.0589787	0.693158	0.999955	1168.67	1244.92	1222.49	1289.93	1317.05	1179.5	Kctd20
ENSMUSG00000005947	-0.15837	0.524051	0.999955	89.9621	116.931	106.34	96.7201	97.7958	85.2651	Itgae
ENSMUSG00000005949	-0.339214	0.159777	0.999955	1093.84	1672.32	1613.52	1311.64	1345.75	802.267	Ctns
ENSMUSG00000005950	-0.00949602	0.974463	0.999955	70.6245	53.4256	82.8951	59.2164	78.6618	68.4705	P2rx5
ENSMUSG00000005951	0.168062	0.523421	0.999955	75.6691	68.546	81.2204	78.9552	95.6698	78.8056	Shpk
ENSMUSG00000005952	-0.242325	0.560166	0.999955	27.7453	23.1847	42.7035	22.6996	29.7639	27.1298	Trpv1
ENSMUSG00000005958	-0.000894084	0.996645	0.999955	1434.35	1651.15	1739.96	1438.96	2105.8	1276.39	Ephb3
ENSMUSG00000005968	-0.0643909	0.671854	0.999955	1251.06	1332.61	1263.52	1279.07	1274.53	1123.95	Tuft1
ENSMUSG00000005973	-0.173616	0.310784	0.999955	846.653	789.287	810.53	678.028	835.516	654.991	Rcn1
ENSMUSG00000005980	0.169443	0.559612	0.999955	66.4206	58.4657	50.2394	72.0466	63.7798	60.7191	Dnase1
ENSMUSG00000005981	0.140493	0.393766	0.999955	767.621	697.556	764.477	754.022	910.989	793.224	Trap1
ENSMUSG00000005982	0.0250779	0.881537	0.999955	812.181	804.408	733.496	809.291	880.162	700.208	Naa60
ENSMUSG00000005983	-0.0775061	0.770356	0.999955	77.3506	107.859	80.3831	79.9421	87.1658	83.9732	1700037C18Rik
ENSMUSG00000005986	-0.142397	0.516816	0.999955	205.147	181.445	186.723	167.78	206.222	144.692	Ankrd13d
ENSMUSG00000005994	-0.153264	0.512288	0.999955	2113.69	3144.04	2973.34	3049.64	2594.78	1754.39	Tyrp1
ENSMUSG00000006005	-0.064106	0.68517	0.999955	3271.43	3297.26	3186.86	3351.65	2675.56	3304.67	Tpr
ENSMUSG00000006010	-0.00615431	0.974511	0.999955	478.397	489.902	462.203	499.392	379.49	546.472	BC003331
ENSMUSG00000006014	0.117254	0.718852	0.999955	91.6437	59.4737	67.8233	92.7724	49.9609	95.6003	Prg4
ENSMUSG00000006019	0.392393	0.0896138	0.874411	195.899	158.261	156.58	206.27	276.379	187.325	Dhx34
ENSMUSG00000006021	-0.260333	0.442094	0.999955	83.236	46.3694	53.5887	48.3601	43.5829	62.011	Kptn
ENSMUSG00000006024	0.147768	0.370049	0.999955	1582.32	1644.1	1633.62	1594.89	2076.03	1713.05	Napa
ENSMUSG00000006050	0.0648816	0.688729	0.999955	609.556	525.183	576.079	597.099	589.964	603.315	Sra1
ENSMUSG00000006057	0.181044	0.368508	0.999955	436.358	415.308	418.662	384.907	586.775	468.958	Atp5g1
ENSMUSG00000006058	-0.217193	0.312505	0.999955	249.708	241.927	203.47	228.97	201.97	165.363	Snf8
ENSMUSG00000006095	-0.209381	0.361126	0.999955	163.109	167.333	177.513	130.276	180.71	127.898	Tbcb
ENSMUSG00000006127	0.125986	0.46168	0.999955	642.346	764.086	730.147	815.212	827.012	687.289	Inpp5k
ENSMUSG00000006134	0.110787	0.480683	0.999955	969.405	956.62	1092.71	1027.4	1155.48	1077.44	Crkl
ENSMUSG00000006143	3.38448	3.12048e-15	1.24782e-11	12.6115	6.04818	7.53592	76.9813	125.434	73.6381	Upk3bl
ENSMUSG00000006154	0.238644	0.147561	0.994202	1298.15	1235.84	1279.43	1446.85	1720.99	1330.65	Eps8l1
ENSMUSG00000006169	-0.116684	0.407372	0.999955	1990.1	2029.16	1951.8	1887.03	1826.23	1793.15	Clint1
ENSMUSG00000006191	-0.0967418	0.610965	0.999955	658.321	606.834	574.404	653.354	462.404	604.607	Cdkal1
ENSMUSG00000006204	-0.235963	0.469327	0.999955	67.2614	47.3774	58.6127	40.4645	44.6459	63.3029	5430419D17Rik
ENSMUSG00000006205	0.228413	0.173778	0.999955	1419.22	1415.27	1413.4	1569.23	1939.97	1466.3	Htra1
ENSMUSG00000006215	0.119789	0.684779	0.999955	235.415	273.176	330.743	249.696	462.404	198.952	Zbtb17
ENSMUSG00000006218	-0.560583	0.357575	0.999955	17.6561	13.1044	13.3972	4.9347	14.882	10.3352	Fam131c
ENSMUSG00000006219	0.118501	0.63475	0.999955	513.709	522.159	620.457	589.203	812.13	395.32	Fblim1
ENSMUSG00000006221	1.03011	0.004103	0.196257	208.51	115.923	174.163	204.297	237.048	580.061	Hspb7
ENSMUSG00000006235	-0.0845054	0.852568	0.999955	25.223	31.2489	15.9092	19.7388	20.197	28.4217	Epor
ENSMUSG00000006241	-0.939064	0.06679	0.784606	41.1976	16.1285	36.8423	22.6996	17.008	9.04327	Ccdc159
ENSMUSG00000006262	-0.178178	0.354103	0.999955	2729.13	2830.55	2729.68	2907.53	1852.8	2565.71	Mob1b
ENSMUSG00000006269	0.978835	0.000252693	0.0289627	72.306	75.6022	66.9859	124.354	116.93	183.449	Atp6v1b1
ENSMUSG00000006273	0.0598865	0.706792	0.999955	1920.31	2420.28	2110.06	2274.9	2313.08	2134.21	Atp6v1b2
ENSMUSG00000006276	0.104819	0.495348	0.999955	1771.5	1594.7	1822.85	1737.01	2000.56	1843.54	Eps15l1
ENSMUSG00000006281	0.0365923	0.843008	0.999955	781.914	703.605	705.027	625.72	739.846	883.657	Tep1
ENSMUSG00000006288	-0.0920958	0.617608	0.999955	348.078	355.834	367.585	382.933	319.962	301.012	Ttc5
ENSMUSG00000006289	0.0539819	0.74936	0.999955	390.957	391.115	378.471	417.476	375.238	412.115	Osgep
ENSMUSG00000006299	0.0328036	0.859082	0.999955	709.608	717.717	809.692	701.714	913.115	673.078	Aamp
ENSMUSG00000006301	0.118356	0.48022	0.999955	1584.01	1465.67	1562.45	1649.18	1914.46	1441.76	Tmbim1
ENSMUSG00000006304	0.0104542	0.946946	0.999955	2370.12	2426.33	2300.13	2254.17	2703.2	2189.76	Arpc2
ENSMUSG00000006307	0.246694	0.233259	0.999955	2402.07	2355.76	2650.13	2590.72	3842.74	2355.13	Kmt2b
ENSMUSG00000006310	-0.247302	0.585098	0.999955	17.6561	26.2088	29.3063	23.6866	15.945	21.9622	Zbtb32
ENSMUSG00000006313	0.173094	0.70568	0.999955	17.6561	19.1526	27.6317	23.6866	31.8899	16.7946	Upk1a
ENSMUSG00000006315	0.223075	0.216267	0.999955	374.142	418.332	409.452	421.423	531.499	449.58	Tmem147
ENSMUSG00000006333	-0.0224468	0.929464	0.999955	2434.86	3002.92	3062.09	2413.07	4033.01	1921.05	Rps9
ENSMUSG00000006335	0.160906	0.619262	0.999955	67.2614	106.851	109.689	118.433	133.938	63.3029	Tfpt
ENSMUSG00000006342	-0.133581	0.503307	0.999955	1668.08	1449.55	1446.9	1359.02	1717.8	1082.61	Susd2
ENSMUSG00000006344	0.526498	0.0636283	0.775298	108.459	70.5621	73.6845	93.7593	143.505	127.898	Ggt5
ENSMUSG00000006345	-0.845916	0.00668918	0.258192	343.033	329.626	318.183	181.597	276.379	91.7246	Ggt1
ENSMUSG00000006356	-0.200862	0.336939	0.999955	960.156	1093.71	994.741	749.087	1155.48	746.716	Crip2
ENSMUSG00000006360	0.337324	0.161778	0.999955	521.276	342.73	319.02	436.227	444.333	616.234	Crip1
ENSMUSG00000006362	0.109458	0.650355	0.999955	200.943	196.566	245.336	182.584	301.891	209.287	Cbfa2t3
ENSMUSG00000006369	0.166508	0.326748	0.999955	800.411	728.805	800.482	758.957	969.454	887.532	Fbln1
ENSMUSG00000006373	-0.138337	0.3989	0.999955	785.277	782.231	751.917	620.785	747.287	740.256	Pgrmc1
ENSMUSG00000006378	-0.12803	0.614569	0.999955	770.984	675.38	694.979	582.295	935.438	440.536	Gcat
ENSMUSG00000006386	0.140112	0.482101	0.999955	390.957	349.786	356.7	337.533	385.868	488.337	Tek
ENSMUSG00000006390	-0.00178965	0.99177	0.999955	1522.63	1430.39	1389.12	1203.08	1641.27	1493.43	Elovl1
ENSMUSG00000006392	-0.27014	0.121309	0.951863	342.192	348.778	327.394	283.252	280.631	280.341	Med8
ENSMUSG00000006395	0.421981	0.169409	0.999955	101.733	60.4818	60.2873	76.9813	113.741	108.519	Hyi
ENSMUSG00000006398	-0.0583237	0.771513	0.999955	442.244	480.83	451.318	413.528	543.192	361.731	Cdc20
ENSMUSG00000006403	0.393288	0.11132	0.928547	187.491	170.357	185.049	162.845	261.497	290.677	Adamts4
ENSMUSG00000006411	-0.0685424	0.761837	0.999955	2428.98	2494.87	2648.46	2444.65	3140.09	1634.25	Nectin4
ENSMUSG00000006412	-0.104077	0.69002	0.999955	227.848	181.445	127.273	156.923	194.529	147.276	Pfdn2
ENSMUSG00000006418	-0.156744	0.354307	0.999955	678.499	721.749	658.974	658.289	649.491	537.429	Rnf114
ENSMUSG00000006423	-0.044976	0.792066	0.999955	660.843	668.324	619.62	704.675	557.011	626.569	C330007P06Rik
ENSMUSG00000006435	0.754974	0.0121424	0.361272	56.3314	84.6745	73.6845	85.8638	158.387	117.563	Neurl1a
ENSMUSG00000006442	0.0715824	0.748608	0.999955	401.887	347.77	299.762	295.095	460.278	347.52	Srm
ENSMUSG00000006445	-0.179559	0.442777	0.999955	1155.21	1064.48	1155.51	956.345	1341.5	680.829	Epha2
ENSMUSG00000006456	0.198201	0.302942	0.999955	946.704	938.475	970.459	897.128	1358.51	1020.6	Rbm14
ENSMUSG00000006457	0.860653	0.00103159	0.0763912	250.549	365.915	274.642	369.116	519.806	729.921	Actn3
ENSMUSG00000006462	0.0972481	0.635604	0.999955	267.364	260.072	260.408	300.03	318.899	222.206	A530013C23Rik
ENSMUSG00000006463	0.125817	0.632959	0.999955	103.414	89.7146	112.201	93.7593	141.379	98.1841	Zdhhc24
ENSMUSG00000006464	0.0308097	0.88309	0.999955	219.44	177.413	176.675	185.545	187.088	214.455	Bbs1
ENSMUSG00000006471	0.0190107	0.920152	0.999955	1003.88	1158.23	1127.88	1130.05	1313.86	887.532	Ndor1
ENSMUSG00000006476	0.127727	0.536357	0.999955	462.422	384.059	392.705	362.207	544.255	448.288	Nsmf
ENSMUSG00000006494	0.05703	0.726348	0.999955	889.532	944.524	858.257	1044.18	866.343	888.824	Pdk1
ENSMUSG00000006498	0.0622563	0.73313	0.999955	5703.77	6632.83	6438.19	6225.62	7918.27	5456.97	Ptbp1
ENSMUSG00000006517	-0.490136	0.0508975	0.70474	411.976	351.802	370.097	218.114	380.553	207.995	Mvd
ENSMUSG00000006519	0.409005	0.203337	0.999955	65.5799	62.4978	60.2873	65.138	121.182	63.3029	Cyba
ENSMUSG00000006526	-0.0346855	0.860426	0.999955	221.122	260.072	226.078	226.996	210.474	253.212	Tmem110
ENSMUSG00000006527	-0.000841997	0.996611	0.999955	506.983	600.786	540.074	563.543	436.892	647.24	Sfmbt1
ENSMUSG00000006542	0.562063	0.214991	0.999955	31.9492	43.3453	33.493	29.6082	34.0159	98.1841	Prkag3
ENSMUSG00000006567	-0.711118	0.236431	0.999955	21.0192	12.0964	15.0718	13.8172	5.31499	10.3352	Atp7b
ENSMUSG00000006574	-1.22757	0.000533187	0.0486471	195.899	269.144	270.456	48.3601	169.017	96.8922	Slc4a1
ENSMUSG00000006575	-0.324782	0.381707	0.999955	44.5607	40.3212	51.0768	46.3862	39.3309	21.9622	Rundc3a
ENSMUSG00000006576	0.0312554	0.892098	0.999955	275.772	200.598	231.101	201.336	298.702	223.498	Slc4a3
ENSMUSG00000006585	-0.102982	0.670145	0.999955	275.772	320.553	349.164	241.8	397.561	240.293	Cdt1
ENSMUSG00000006586	0.493704	0.00524874	0.225201	380.868	313.497	357.537	469.783	483.664	529.677	Runx1t1
ENSMUSG00000006587	-0.260054	0.532019	0.999955	37.8345	79.6343	76.1965	73.0336	62.7169	24.546	Snai3
ENSMUSG00000006589	0.00901443	0.970093	0.999955	189.173	206.646	194.259	163.832	262.56	166.655	Aprt
ENSMUSG00000006599	-0.122109	0.453583	0.999955	674.296	776.183	689.118	697.767	638.861	627.861	Gtf2h1
ENSMUSG00000006611	-0.0129646	0.956644	0.999955	138.727	112.899	169.139	141.132	129.686	147.276	Hfe
ENSMUSG00000006641	0.0100775	0.96542	0.999955	154.701	184.469	144.857	133.237	163.702	191.201	Slc5a6
ENSMUSG00000006642	1.59902	0.000777143	0.062272	8.40767	11.0883	11.7225	27.6343	38.2679	28.4217	Tcf23
ENSMUSG00000006651	0.0381345	0.900547	0.999955	73.1468	71.5701	72.0099	48.3601	86.1028	89.1408	Aplp1
ENSMUSG00000006673	-0.00628599	0.965834	0.999955	2203.65	2358.79	2220.58	2165.35	2424.7	2162.63	Qrich1
ENSMUSG00000006675	0.258548	0.558457	0.999955	16.8153	23.1847	22.6078	21.7127	21.2599	32.2974	P4htm
ENSMUSG00000006676	0.210821	0.1956	0.999955	1667.24	1879.98	2002.88	1970.92	2380.05	2072.2	Usp19
ENSMUSG00000006678	-0.173498	0.380943	0.999955	791.162	779.207	727.635	745.14	515.554	777.721	Pola1
ENSMUSG00000006699	-0.126999	0.440582	0.999955	5882.01	5789.11	5316.17	5479.49	4372.11	5705.01	Cdc42
ENSMUSG00000006705	-0.0835216	0.623379	0.999955	440.562	469.742	434.571	398.724	459.215	410.823	Pknox1
ENSMUSG00000006715	-0.303806	0.266017	0.999955	84.9175	86.6905	70.3352	71.0597	64.8428	59.4272	Gmnn
ENSMUSG00000006717	-0.0321591	0.895138	0.999955	136.204	139.108	117.225	99.6809	140.316	144.692	Acot13
ENSMUSG00000006720	-0.0810552	0.812496	0.999955	48.7645	34.273	41.8662	41.4515	39.3309	37.465	Zfp184
ENSMUSG00000006724	0.138053	0.766298	0.999955	14.293	20.1606	25.1197	21.7127	25.5119	18.0865	Cyp27b1
ENSMUSG00000006728	0.0307867	0.875201	0.999955	1656.31	1647.12	1449.41	1476.46	2037.77	1339.7	Cdk4
ENSMUSG00000006731	0.390841	0.143214	0.988849	194.217	192.534	218.542	211.205	381.616	200.244	B4galnt1
ENSMUSG00000006732	0.0181028	0.930036	0.999955	216.918	230.839	203.47	221.075	250.867	186.033	Mettl1
ENSMUSG00000006736	-0.0200312	0.921715	0.999955	746.602	574.577	601.199	639.537	510.239	748.008	Tspan31
ENSMUSG00000006740	-0.0665968	0.704383	0.999955	2967.91	2962.6	3048.7	3074.32	2291.82	3209.07	Kif5b
ENSMUSG00000006763	-0.0863116	0.650707	0.999955	270.727	257.048	231.939	222.061	243.426	250.628	Saal1
ENSMUSG00000006777	-0.208874	0.39566	0.999955	858.424	1037.26	1057.54	862.585	1136.34	554.223	Krt23
ENSMUSG00000006782	0.193135	0.391987	0.999955	188.332	176.405	164.953	162.845	197.718	246.752	Cnp
ENSMUSG00000006784	-0.382884	0.556266	0.999955	13.4523	10.0803	10.0479	4.9347	9.56698	11.6271	Ttc25
ENSMUSG00000006800	0.171957	0.32266	0.999955	5028.63	4258.92	4416.05	4763.96	6087.79	4586.23	Sulf2
ENSMUSG00000006818	-0.0529843	0.723249	0.999955	1277.13	1193.51	1195.7	1200.12	1108.71	1226.01	Sod2
ENSMUSG00000006850	-0.0256024	0.923398	0.999955	91.6437	117.939	96.2923	88.8246	125.434	85.2651	Tmco6
ENSMUSG00000006906	-0.0477508	0.781033	0.999955	614.601	662.275	627.156	688.884	540.003	612.359	Stambp
ENSMUSG00000006920	0.0697045	0.673489	0.999955	951.749	1152.18	1091.03	1185.31	1155.48	1010.26	Ezh1
ENSMUSG00000006930	0.0866403	0.798211	0.999955	47.083	36.2891	53.5887	49.347	58.4649	37.465	Hap1
ENSMUSG00000006931	0.268866	0.248224	0.999955	264.001	206.646	181.699	240.813	319.962	224.79	P3h4
ENSMUSG00000006932	-0.160824	0.305724	0.999955	10560.9	12074.2	11350.8	10092.4	11277.3	9029.06	Ctnnb1
ENSMUSG00000006941	0.2684	0.2005	0.999955	190.013	178.421	208.494	207.257	272.127	215.747	Eif1b
ENSMUSG00000006958	0.779874	0.02239	0.485537	40.3568	51.4095	27.6317	54.2817	69.0948	81.3894	Chrd
ENSMUSG00000006998	-0.0310933	0.853703	0.999955	2011.12	1947.51	2147.74	1894.92	2324.78	1755.69	Psmd2
ENSMUSG00000007029	0.24548	0.236413	0.999955	1777.38	1759.01	1874.77	1891.96	2812.69	1709.18	Vars
ENSMUSG00000007030	0.266287	0.437967	0.999955	52.1276	73.5862	50.2394	67.1119	97.7958	45.2164	Vwa7
ENSMUSG00000007033	0.319847	0.394269	0.999955	36.9938	23.1847	39.3542	48.3601	43.5829	32.2974	Hspa1l
ENSMUSG00000007035	-0.249567	0.347165	0.999955	141.249	113.907	129.785	124.354	123.308	74.93	Msh5
ENSMUSG00000007036	0.151512	0.503063	0.999955	519.594	589.697	593.663	496.431	849.335	545.18	Abhd16a
ENSMUSG00000007038	-0.113579	0.674541	0.999955	114.344	122.98	191.747	133.237	152.009	111.103	Neu1
ENSMUSG00000007039	0.192728	0.358779	0.999955	209.351	211.686	177.513	194.427	257.245	232.541	Ddah2
ENSMUSG00000007041	0.0938413	0.558927	0.999955	1064.41	1066.5	1078.47	1176.43	1245.83	1001.22	Clic1
ENSMUSG00000007050	0.202941	0.367925	0.999955	274.931	284.264	322.37	260.552	431.577	322.974	Lsm2
ENSMUSG00000007080	-0.017793	0.9061	0.999955	1173.71	1196.53	1080.15	1121.16	1190.56	1095.53	Pole
ENSMUSG00000007097	0.605432	0.0105911	0.33772	1409.13	999.965	1060.05	1375.79	1523.28	2382.26	Atp1a2
ENSMUSG00000007122	0.792855	0.00131388	0.0908988	530.524	514.095	485.648	604.007	812.13	1237.64	Casq1
ENSMUSG00000007207	0.290779	0.244994	0.999955	90.8029	75.6022	81.2204	91.7854	108.426	103.352	Stx1a
ENSMUSG00000007216	-0.0427842	0.90237	0.999955	42.0384	48.3854	36.0049	32.569	49.9609	40.0488	Zfp775
ENSMUSG00000007279	0.420329	0.0726076	0.807407	257.275	218.742	304.786	407.606	380.553	255.795	Scube2
ENSMUSG00000007338	0.0430889	0.843325	0.999955	225.326	236.887	172.489	191.466	241.3	220.914	Mrpl49
ENSMUSG00000007379	-0.0878321	0.590242	0.999955	963.52	963.676	1022.37	1040.23	893.981	839.732	Dennd2c
ENSMUSG00000007411	-0.129393	0.373797	0.999955	1212.39	1174.35	1250.12	1112.28	1110.83	1101.99	Mark3
ENSMUSG00000007415	0.0504206	0.752165	0.999955	697.837	612.882	626.318	676.054	648.428	682.121	Gatad1
ENSMUSG00000007458	0.00325165	0.982694	0.999955	1126.63	1118.91	1199.89	1203.08	1162.92	1086.48	M6pr
ENSMUSG00000007476	0.100774	0.597849	0.999955	302.676	296.361	283.016	320.755	355.041	268.714	Lrrc8a
ENSMUSG00000007480	-0.265786	0.220803	0.999955	233.733	255.031	259.57	229.957	231.733	158.903	Mc5r
ENSMUSG00000007564	0.0466004	0.780532	0.999955	2334.81	2627.93	2420.7	2419.98	2949.82	2254.36	Ppp2r1a
ENSMUSG00000007570	0.175646	0.393974	0.999955	247.186	249.991	307.298	277.33	356.104	275.174	Fance
ENSMUSG00000007589	0.0566651	0.777643	0.999955	197.58	214.71	223.566	232.918	235.985	191.201	Tinf2
ENSMUSG00000007591	-0.610373	0.131707	0.967251	44.5607	32.2569	28.469	22.6996	25.5119	20.6703	Tssk4
ENSMUSG00000007603	0.25791	0.249671	0.999955	274.09	298.377	356.7	334.573	470.908	304.887	Dus3l
ENSMUSG00000007610	0.139271	0.603214	0.999955	147.975	138.1	193.422	159.884	235.985	131.773	Gtpbp3
ENSMUSG00000007613	0.00798532	0.968922	0.999955	1478.07	1661.23	1579.19	1795.24	1143.79	1806.07	Tgfbr1
ENSMUSG00000007617	-0.0935225	0.680515	0.999955	799.57	704.613	632.18	741.192	462.404	799.684	Homer1
ENSMUSG00000007646	0.38282	0.266509	0.999955	84.0767	42.3372	45.2155	75.0074	59.5279	90.4327	Rad51c
ENSMUSG00000007653	0.132759	0.778608	0.999955	14.293	18.1445	30.981	26.6474	23.3859	19.3784	Gabrb2
ENSMUSG00000007655	0.042245	0.874801	0.999955	7895.65	5817.34	5436.75	5610.75	4461.4	9649.17	Cav1
ENSMUSG00000007656	-0.157044	0.347334	0.999955	1546.17	1589.66	1372.37	1488.31	1174.61	1379.74	Arpp19
ENSMUSG00000007659	0.0324567	0.885606	0.999955	743.238	859.849	833.975	804.356	1090.64	595.564	Bcl2l1
ENSMUSG00000007670	0.121694	0.557774	0.999955	2129.66	2232.79	2451.69	2258.12	3216.63	1937.84	Khsrp
ENSMUSG00000007682	-1.10693	0.00120312	0.0856055	288.383	122.98	152.393	82.903	63.7798	116.271	Dio2
ENSMUSG00000007721	0.077685	0.765607	0.999955	142.93	146.164	134.809	134.224	200.907	111.103	Ccdc124
ENSMUSG00000007739	-0.0295287	0.851791	0.999955	943.341	964.684	975.483	1034.31	930.123	859.111	Cct4
ENSMUSG00000007777	-0.385936	0.145003	0.991837	130.319	106.851	106.34	108.563	71.2208	82.6813	0610009B22Rik
ENSMUSG00000007783	0.317998	0.168527	0.999955	163.109	132.052	132.297	146.067	203.033	184.741	Cpt1c
ENSMUSG00000007805	0.429472	0.0608852	0.760361	334.625	312.489	247.011	311.873	390.12	503.839	Twist2
ENSMUSG00000007812	-0.000160575	0.999376	0.999955	1436.87	1800.34	1518.91	1878.15	1189.49	1687.22	Zfp655
ENSMUSG00000007815	0.0127381	0.941463	0.999955	6119.11	6086.48	5849.55	6226.6	4949.32	7040.83	Rhoa
ENSMUSG00000007817	0.146505	0.418039	0.999955	6353.68	6939.28	7143.21	6862.19	9245.95	6511.16	Zmiz1
ENSMUSG00000007827	0.176785	0.450799	0.999955	242.141	150.196	171.651	223.048	200.907	214.455	Ankrd26
ENSMUSG00000007833	0.172625	0.35436	0.999955	341.352	311.481	283.853	353.324	383.742	317.806	Aldh16a1
ENSMUSG00000007836	-0.0711041	0.711726	0.999955	1693.31	1883	1753.36	1725.17	2034.58	1311.27	Hnrnpa0
ENSMUSG00000007837	0.387999	0.101643	0.910096	235.415	238.903	264.594	280.291	432.64	253.212	Prrg2
ENSMUSG00000007850	-0.16309	0.312318	0.999955	4709.14	4603.67	4147.27	4107.64	3483.44	4431.2	Hnrnph1
ENSMUSG00000007867	0.0436797	0.855834	0.999955	112.663	128.02	118.063	102.642	145.631	121.438	Ift43
ENSMUSG00000007872	-0.257843	0.389799	0.999955	420.384	341.722	429.547	333.586	484.727	176.99	Id3
ENSMUSG00000007877	0.769518	0.0159428	0.406581	45.4014	72.5781	72.8472	83.8899	92.4808	149.86	Tcap
ENSMUSG00000007880	0.192998	0.332343	0.999955	5996.35	6007.86	6732.92	6521.7	9157.72	5738.6	Arid1a
ENSMUSG00000007888	0.638143	0.217954	0.999955	18.4969	12.0964	13.3972	26.6474	29.7639	11.6271	Crlf1
ENSMUSG00000007891	-0.110735	0.603106	0.999955	3426.97	4709.51	4259.47	3661.55	4833.45	2982.99	Ctsd
ENSMUSG00000007892	0.375171	0.539356	0.999955	3431.17	2780.15	1861.37	2786.13	6110.11	1573.53	Rplp1
ENSMUSG00000007908	-0.618505	0.26666	0.999955	17.6561	26.2088	11.7225	11.8433	14.882	9.04327	Hmgcll1
ENSMUSG00000007950	-0.339654	0.265246	0.999955	102.574	74.5942	97.9669	54.2817	98.8588	64.5948	Abhd8
ENSMUSG00000007987	0.114827	0.618987	0.999955	104.255	107.859	97.9669	110.537	112.678	112.395	Ift22
ENSMUSG00000007989	-0.151393	0.3855	0.999955	459.9	480.83	460.528	454.979	369.923	436.661	Fzd3
ENSMUSG00000008035	-0.117014	0.640349	0.999955	449.811	533.248	469.739	349.377	637.798	351.396	Mid1ip1
ENSMUSG00000008036	-0.387113	0.0590504	0.745834	288.383	317.529	333.255	232.918	283.82	200.244	Ap2s1
ENSMUSG00000008090	0.634288	0.00998491	0.330527	221.963	204.63	214.355	226.009	342.285	428.909	Fgfrl1
ENSMUSG00000008129	-0.235185	0.368461	0.999955	79.0321	103.827	87.919	79.9421	73.3468	76.2219	4930432K21Rik
ENSMUSG00000008136	-0.0464923	0.85316	0.999955	144.612	243.943	191.747	202.323	205.159	152.444	Fhl2
ENSMUSG00000008140	0.255334	0.259064	0.999955	739.035	700.581	719.261	691.845	1177.8	706.667	Emc10
ENSMUSG00000008153	-0.924169	0.0108131	0.341646	69.7837	70.5621	94.6176	27.6343	63.7798	32.2974	Clstn3
ENSMUSG00000008167	0.148429	0.564655	0.999955	164.79	157.253	161.604	173.701	237.048	124.022	Fbxw9
ENSMUSG00000008200	0.0466743	0.740483	0.999955	1898.45	1934.41	1914.12	2025.2	2006.94	1902.96	Fnbp4
ENSMUSG00000008206	-0.583796	0.00505154	0.222959	1986.73	2174.32	2276.68	1522.85	1738	1032.22	Cers4
ENSMUSG00000008226	-0.0847743	0.682806	0.999955	190.013	217.734	200.958	196.401	164.765	213.163	Scrn3
ENSMUSG00000008301	-0.230831	0.290559	0.999955	137.045	143.14	153.23	128.302	124.371	116.271	Phax
ENSMUSG00000008305	0.431807	0.0157808	0.405554	681.862	615.906	608.735	784.617	779.177	1010.26	Tle1
ENSMUSG00000008307	0.0963527	0.645577	0.999955	316.129	329.626	302.274	423.397	291.261	297.136	1700109H08Rik
ENSMUSG00000008318	-0.407141	0.221109	0.999955	81.5544	42.3372	71.1726	46.3862	51.0239	50.3839	Relt
ENSMUSG00000008333	-0.127259	0.523028	0.999955	356.485	478.814	401.078	419.449	325.277	386.277	Snrpb2
ENSMUSG00000008348	-0.00479107	0.981277	0.999955	797.888	671.348	547.61	681.975	761.106	565.85	Ubc
ENSMUSG00000008373	-0.0102818	0.951507	0.999955	505.301	501.999	502.394	468.796	557.011	472.834	Prpf31
ENSMUSG00000008384	-0.0799762	0.778987	0.999955	179.083	254.023	233.613	163.832	308.269	157.611	Sertad1
ENSMUSG00000008393	0.230354	0.147776	0.994202	581.811	625.986	607.06	682.962	684.57	762.219	Carhsp1
ENSMUSG00000008398	0.146525	0.373075	0.999955	596.945	543.328	600.361	593.151	644.176	691.164	Elk3
ENSMUSG00000008429	-0.0172179	0.918389	0.999955	1157.74	1454.59	1424.29	1410.34	1353.2	1223.43	Herpud2
ENSMUSG00000008435	0.352815	0.0588119	0.744231	336.307	407.244	456.342	534.921	480.475	516.758	Rdh13
ENSMUSG00000008438	-0.0371557	0.954897	0.999955	7.56691	15.1204	11.7225	13.8172	4.25199	15.5028	Adam21
ENSMUSG00000008450	0.111536	0.589717	0.999955	327.899	327.61	355.863	307.925	453.9	330.725	Nutf2
ENSMUSG00000008461	-0.215791	0.434596	0.999955	142.09	86.6905	117.225	115.472	102.048	80.0975	Fut1
ENSMUSG00000008475	-0.155712	0.34025	0.999955	1417.53	1638.05	1569.15	1555.42	1275.6	1319.03	Arpc5
ENSMUSG00000008482	0.124767	0.868366	0.999955	7.56691	2.01606	20.9331	13.8172	10.63	9.04327	Rnf151
ENSMUSG00000008489	2.42988	6.17552e-05	0.0102044	7.56691	4.03212	4.18662	18.7519	43.5829	23.2541	Elavl2
ENSMUSG00000008496	0.408862	0.451315	0.999955	31.9492	21.1686	53.5887	27.6343	94.6068	19.3784	Pou2f2
ENSMUSG00000008540	-0.208971	0.275417	0.999955	1269.56	1480.8	1257.66	992.862	1050.24	1426.25	Mgst1
ENSMUSG00000008575	-0.0711638	0.624681	0.999955	14744.5	15645.6	14574.5	15586.7	13337.4	13875	Nfib
ENSMUSG00000008601	-0.0775208	0.760095	0.999955	1048.44	974.765	852.396	922.789	1232.01	568.434	Rab25
ENSMUSG00000008604	0.205924	0.350269	0.999955	1145.97	1111.86	1063.4	1071.82	1734.81	1023.18	Ubqln4
ENSMUSG00000008658	0.889662	0.00298881	0.159355	84.9175	77.6183	78.7085	124.354	106.3	218.33	Rbfox1
ENSMUSG00000008668	0.00803007	0.972273	0.999955	1827.83	1869.89	1691.39	1653.12	2478.91	1285.44	Rps18
ENSMUSG00000008682	-0.0947719	0.505471	0.999955	5697.04	6472.56	5886.39	5777.55	5490.38	5639.13	Rpl10
ENSMUSG00000008683	-0.140928	0.329956	0.999955	1763.09	1739.86	1673.81	1640.29	1498.83	1555.44	Rps15a
ENSMUSG00000008690	-0.056801	0.726479	0.999955	1235.09	1252.98	1197.37	1187.29	1318.12	1036.1	Ncaph2
ENSMUSG00000008730	0.0330457	0.816116	0.999955	3780.09	3685.36	3530.16	3721.75	3966.04	3561.76	Hipk1
ENSMUSG00000008734	0.493602	0.0169157	0.418064	441.403	404.22	386.006	462.875	552.759	720.878	Gprc5b
ENSMUSG00000008763	0.0499308	0.777364	0.999955	2386.1	2686.4	2498.58	3102.94	2208.91	2524.36	Man1a2
ENSMUSG00000008822	0.344219	0.443374	0.999955	25.223	25.2007	15.9092	37.5037	19.134	27.1298	Acyp1
ENSMUSG00000008845	0.296093	0.280256	0.999955	374.142	199.59	267.106	343.455	251.93	439.245	Cd163
ENSMUSG00000008855	-0.00477867	0.984342	0.999955	1311.6	1292.29	1420.1	1129.06	1915.52	965.046	Hdac5
ENSMUSG00000008859	-0.0806063	0.642779	0.999955	463.263	438.493	422.011	403.658	386.931	462.499	Rala
ENSMUSG00000008892	-0.117353	0.54353	0.999955	683.544	723.765	678.233	647.433	509.176	767.386	Vdac3
ENSMUSG00000008958	0.103115	0.566031	0.999955	489.327	478.814	473.925	519.13	587.838	440.536	Vps72
ENSMUSG00000008976	-0.166664	0.398057	0.999955	1089.63	1253.99	1145.46	1232.69	795.122	1080.02	Gabpa
ENSMUSG00000008999	-0.0768961	0.733052	0.999955	1045.07	980.813	1122.01	880.35	1350.01	753.175	Bmp7
ENSMUSG00000009013	-0.175149	0.24598	0.999955	2875.42	2998.89	2626.69	2427.87	2712.77	2387.42	Dynll1
ENSMUSG00000009030	-0.222766	0.262863	0.999955	739.875	732.837	612.921	672.106	466.656	648.532	Pdcl
ENSMUSG00000009035	0.25087	0.177784	0.999955	1113.18	924.363	1015.67	991.875	1406.35	1236.34	Tmem184b
ENSMUSG00000009073	-0.0290993	0.86049	0.999955	1863.14	1698.53	1756.71	1655.1	2004.81	1551.57	Nf2
ENSMUSG00000009076	-0.340085	0.270659	0.999955	56.3314	57.4577	65.3113	54.2817	47.8349	38.7569	Zmat5
ENSMUSG00000009079	-0.000724379	0.996199	0.999955	3758.23	3879.91	3936.26	3733.59	4308.33	3525.58	Ewsr1
ENSMUSG00000009090	-0.0228215	0.896431	0.999955	1853.05	1828.57	1837.09	1747.87	2155.76	1527.02	Ap1b1
ENSMUSG00000009092	0.144212	0.773043	0.999955	20.1784	20.1606	16.7465	16.778	32.9529	12.919	Derl3
ENSMUSG00000009097	0.0417647	0.848118	0.999955	864.309	986.861	1111.97	973.123	1304.3	771.262	Tbx1
ENSMUSG00000009112	-0.0655271	0.663879	0.999955	1515.06	1608.82	1524.77	1582.06	1496.7	1361.66	Bcl2l13
ENSMUSG00000009145	0.0436563	0.89621	0.999955	39.5161	53.4256	56.1007	39.4776	63.7798	50.3839	Dqx1
ENSMUSG00000009185	-0.679283	0.285164	0.999955	14.293	16.1285	8.37324	8.88246	7.44098	7.75138	Ccl8
ENSMUSG00000009207	-0.27332	0.187909	0.999955	1375.5	1407.21	1278.59	1371.85	816.382	1171.75	Lnpk
ENSMUSG00000009210	0.742597	0.192471	0.999955	18.4969	8.06424	7.53592	23.6866	19.134	14.2109	Prr29
ENSMUSG00000009214	0.969407	0.0471773	0.682342	16.8153	15.1204	8.37324	20.7257	29.7639	28.4217	Mymk
ENSMUSG00000009216	2.30237	0.0142269	0.387011	5.88537	7.05621	0	5.92164	7.44098	50.3839	Fam163b
ENSMUSG00000009246	0.3557	0.603724	0.999955	5.0446	17.1365	7.53592	8.88246	8.50398	20.6703	Trpm5
ENSMUSG00000009281	-0.169783	0.493277	0.999955	137.886	118.947	102.154	99.6809	122.245	96.8922	Rarres2
ENSMUSG00000009291	0.144818	0.325397	0.999955	1354.48	1365.88	1441.87	1444.88	1557.29	1600.66	Pttg1ip
ENSMUSG00000009292	0.24009	0.673181	0.999955	26.0638	10.0803	8.37324	17.7649	17.008	18.0865	Trpm2
ENSMUSG00000009293	0.209121	0.23346	0.999955	388.435	402.204	383.494	410.567	505.987	440.536	Ube2g2
ENSMUSG00000009376	0.149252	0.362643	0.999955	913.914	1044.32	905.985	1158.67	967.328	1049.02	Met
ENSMUSG00000009378	-0.333853	0.208689	0.999955	232.052	155.237	133.972	141.132	116.93	156.319	Slc16a12
ENSMUSG00000009394	0.836843	0.00758093	0.281827	47.083	30.2409	45.2155	74.0205	64.8428	81.3894	Syn2
ENSMUSG00000009406	0.189518	0.33448	0.999955	363.212	338.698	395.217	339.507	468.782	444.412	Elk1
ENSMUSG00000009418	0.387146	0.0160145	0.40775	1912.75	1723.73	1768.43	2097.25	2327.96	2645.8	Nav1
ENSMUSG00000009470	0.0103824	0.952933	0.999955	4604.04	5127.85	4660.55	5441.99	3903.33	5150.79	Tnpo1
ENSMUSG00000009471	0.630307	0.299837	0.999955	42.0384	17.1365	16.7465	14.8041	20.197	83.9732	Myod1
ENSMUSG00000009535	0.0417586	0.806393	0.999955	707.926	869.929	786.247	892.194	756.854	782.889	Rnmt
ENSMUSG00000009545	-0.187957	0.604214	0.999955	39.5161	49.3934	66.9859	32.569	60.5909	43.9245	Kcnq1
ENSMUSG00000009549	0.248621	0.412781	0.999955	168.994	112.899	88.7564	123.367	196.655	120.146	Srp14
ENSMUSG00000009551	0.689371	0.369341	0.999955	17.6561	2.01606	5.86127	5.92164	19.134	16.7946	6330409D20Rik
ENSMUSG00000009555	0.131594	0.498878	0.999955	429.632	478.814	504.069	488.535	619.728	437.953	Cdk9
ENSMUSG00000009563	0.12876	0.530039	0.999955	195.058	179.429	180.862	191.466	230.67	184.741	Tor2a
ENSMUSG00000009566	-0.245823	0.330172	0.999955	176.561	158.261	154.905	149.028	166.891	95.6003	Fpgs
ENSMUSG00000009569	0.140208	0.344234	0.999955	2211.22	2344.68	2476.8	2446.62	2762.73	2541.16	Mkl2
ENSMUSG00000009575	-0.0363448	0.823381	0.999955	4061.75	3817.41	3745.35	3823.41	3246.39	4267.13	Cbx5
ENSMUSG00000009585	0.216913	0.273986	0.999955	169.835	168.341	160.766	187.519	199.844	192.492	Apobec3
ENSMUSG00000009614	-0.265753	0.179104	0.999955	323.695	328.618	289.714	226.009	302.954	254.503	Sardh
ENSMUSG00000009621	-0.0508756	0.782833	0.999955	251.389	296.361	285.528	265.487	271.064	267.422	Vav2
ENSMUSG00000009628	0.0419045	0.864228	0.999955	121.071	137.092	109.689	151.002	105.237	121.438	Tex15
ENSMUSG00000009630	0.123259	0.565849	0.999955	777.71	750.982	744.381	824.095	1049.18	600.732	Ppp2cb
ENSMUSG00000009633	-0.144665	0.744291	0.999955	136.204	84.6745	72.0099	28.6213	95.6698	142.109	G0s2
ENSMUSG00000009640	-0.0960237	0.681328	0.999955	222.803	198.582	227.752	252.657	201.97	151.152	Dmap1
ENSMUSG00000009647	0.244698	0.143563	0.988849	518.754	481.838	452.992	540.843	614.413	567.142	Mcu
ENSMUSG00000009681	-0.043877	0.847634	0.999955	1383.9	1463.66	1611.85	1435.01	1894.26	994.76	Bcr
ENSMUSG00000009687	0.54239	0.0767639	0.824269	146.294	110.883	81.2204	131.263	230.67	130.481	Fxyd5
ENSMUSG00000009731	0.653394	0.0380859	0.620142	47.9237	42.3372	49.4021	52.3078	80.7878	87.8489	Kcnd1
ENSMUSG00000009733	0.105883	0.69471	0.999955	190.013	111.891	137.321	123.367	162.639	188.617	Tfcp2
ENSMUSG00000009739	0.220705	0.277583	0.999955	243.823	241.927	279.666	249.696	343.348	299.72	Pou6f1
ENSMUSG00000009741	0.112131	0.424678	0.999955	2041.38	2131.98	2135.18	2344.97	2230.17	2242.73	Ubp1
ENSMUSG00000009772	-0.217703	0.280993	0.999955	228.689	188.502	223.566	178.636	179.647	193.784	Nuak2
ENSMUSG00000009828	0.0379901	0.828357	0.999955	735.672	871.946	715.912	794.487	710.082	881.073	Ick
ENSMUSG00000009863	0.0496416	0.756672	0.999955	837.404	883.034	843.185	794.487	901.422	958.587	Sdhb
ENSMUSG00000009876	0.235404	0.498263	0.999955	58.8537	45.3613	35.1676	47.3731	71.2208	45.2164	Cox4i2
ENSMUSG00000009894	-0.0614338	0.756052	0.999955	392.638	396.156	379.308	363.194	448.585	306.179	Snap47
ENSMUSG00000009900	0.214691	0.459858	0.999955	73.9875	96.7708	71.1726	85.8638	121.182	72.3462	Wnt3a
ENSMUSG00000009905	-0.0905915	0.679641	0.999955	749.965	953.596	977.995	1086.62	671.814	758.343	Kdsr
ENSMUSG00000009907	-0.136098	0.488549	0.999955	1906.86	2185.41	2172.86	2341.02	1487.13	1871.96	Vps4b
ENSMUSG00000009927	-0.14796	0.39175	0.999955	3425.29	3252.91	2855.28	2923.32	3246.39	2432.64	Rps25
ENSMUSG00000009995	0.173336	0.29811	0.999955	443.925	416.316	447.131	504.326	513.428	456.039	Taz
ENSMUSG00000010021	0.536088	0.375918	0.999955	9.24844	15.1204	5.86127	10.8563	15.945	16.7946	Kif19a
ENSMUSG00000010025	0.00174391	0.992816	0.999955	838.245	995.933	1032.42	1152.75	920.556	794.516	Aldh3a2
ENSMUSG00000010045	0.29712	0.206549	0.999955	327.059	368.939	409.452	414.515	602.72	339.769	Tmem115
ENSMUSG00000010047	0.252522	0.262188	0.999955	350.6	379.019	396.892	378.985	595.279	366.898	Hyal2
ENSMUSG00000010048	0.110061	0.623772	0.999955	249.708	217.734	221.054	199.362	311.458	232.541	Ifrd2
ENSMUSG00000010051	0.514864	0.0123812	0.363441	220.281	237.895	250.36	319.769	406.065	285.509	Hyal1
ENSMUSG00000010054	0.170823	0.508209	0.999955	179.924	112.899	134.809	172.714	181.773	126.606	Tusc2
ENSMUSG00000010057	0.142776	0.514204	0.999955	160.587	168.341	168.302	166.793	220.04	161.487	Nprl2
ENSMUSG00000010064	-0.381898	0.232265	0.999955	460.741	416.316	344.978	312.86	470.908	152.444	Slc38a3
ENSMUSG00000010066	1.38147	9.67231e-09	8.05784e-06	111.822	149.188	138.996	343.455	432.64	263.547	Cacna2d2
ENSMUSG00000010067	0.0609975	0.796391	0.999955	197.58	240.919	273.805	216.14	315.71	210.579	Rassf1
ENSMUSG00000010080	0.126662	0.585846	0.999955	859.264	932.427	1001.44	985.953	1356.38	705.375	Epn3
ENSMUSG00000010086	-0.160083	0.691572	0.999955	40.3568	51.4095	22.6078	39.4776	28.7009	33.5893	Rnf112
ENSMUSG00000010095	-0.0734635	0.70917	0.999955	2286.89	2294.28	2441.64	2450.57	2576.71	1644.58	Slc3a2
ENSMUSG00000010097	0.048744	0.7416	0.999955	2213.74	2289.23	2111.73	2192.98	2466.15	2182.01	Nxf1
ENSMUSG00000010110	-0.019761	0.898175	0.999955	1098.04	1250.96	1297.02	1219.86	1199.06	1176.92	Stx5a
ENSMUSG00000010122	0.747997	0.221237	0.999955	3.36307	19.1526	14.2345	21.7127	13.819	25.8379	Slc47a1
ENSMUSG00000010142	-0.807813	0.106622	0.918168	23.5415	28.2248	20.9331	7.89552	15.945	18.0865	Tnfrsf13b
ENSMUSG00000010154	-0.654802	0.159285	0.999955	32.7899	33.265	34.3303	17.7649	35.0789	10.3352	Spire2
ENSMUSG00000010175	0.40923	0.0535375	0.723523	252.23	175.397	197.608	272.395	297.639	260.963	Prox1
ENSMUSG00000010277	0.0339951	0.812862	0.999955	3403.43	3233.76	3273.94	3142.42	3557.85	3448.07	2610507B11Rik
ENSMUSG00000010290	0.0322359	0.871208	0.999955	396.842	323.577	366.748	400.698	304.017	408.239	AI597479
ENSMUSG00000010307	-0.16064	0.54215	0.999955	448.129	407.244	421.174	368.129	534.688	237.709	Tmem86a
ENSMUSG00000010311	-0.725114	0.290386	0.999955	9.24844	11.0883	20.0958	13.8172	6.37798	3.87569	Optc
ENSMUSG00000010358	0.0458259	0.843926	0.999955	107.618	102.819	103.828	100.668	110.552	113.687	Ifi35
ENSMUSG00000010362	0.234767	0.387621	0.999955	68.9429	89.7146	85.4071	81.916	116.93	87.8489	Rdm1
ENSMUSG00000010376	-0.0553349	0.785092	0.999955	414.498	390.107	463.04	344.442	498.546	377.234	Nedd8
ENSMUSG00000010392	-0.0278239	0.866544	0.999955	665.047	641.107	636.366	641.511	568.704	696.332	Gosr1
ENSMUSG00000010406	0.116134	0.573713	0.999955	378.345	372.971	369.26	347.403	511.302	355.271	Mrpl52
ENSMUSG00000010453	0.115573	0.49858	0.999955	738.194	791.303	796.295	775.735	969.454	773.846	Kansl3
ENSMUSG00000010461	0.400815	0.247079	0.999955	83.236	73.5862	87.919	105.603	56.3389	162.779	Eya4
ENSMUSG00000010476	0.436418	0.0901941	0.874411	236.256	170.357	195.934	205.284	243.426	369.482	Ebf3
ENSMUSG00000010492	0.32209	0.242367	0.999955	66.4206	68.546	53.5887	82.903	79.7248	72.3462	Uckl1os
ENSMUSG00000010517	-0.230296	0.157633	0.999955	1173.71	1371.93	1299.53	1207.03	1065.12	1003.8	Faf1
ENSMUSG00000010529	-0.150455	0.759439	0.999955	18.4969	19.1526	15.9092	18.7519	13.819	15.5028	Gm266
ENSMUSG00000010538	0.245389	0.597916	0.999955	24.3823	17.1365	21.7704	36.5168	21.2599	16.7946	Tsacc
ENSMUSG00000010554	-0.129414	0.467215	0.999955	630.576	574.577	561.844	513.209	482.601	621.402	Mettl16
ENSMUSG00000010607	0.64413	0.240486	0.999955	15.9746	22.1766	18.4211	14.8041	56.3389	16.7946	Pigyl
ENSMUSG00000010608	-0.150674	0.427937	0.999955	5811.38	6515.9	6016.17	6795.08	4385.93	5341.99	Rbm25
ENSMUSG00000010609	0.188879	0.34421	0.999955	238.778	258.056	251.197	234.892	306.143	312.639	Psen2
ENSMUSG00000010651	-0.538563	0.266925	0.999955	32.7899	26.2088	38.5169	8.88246	24.4489	34.8812	Acaa1b
ENSMUSG00000010660	-0.325132	0.15968	0.999955	608.716	712.677	686.606	535.908	694.137	370.774	Plcd1
ENSMUSG00000010663	-0.088527	0.594591	0.999955	624.69	661.267	669.859	595.125	681.381	561.975	Fads1
ENSMUSG00000010721	0.0533032	0.861168	0.999955	490.167	345.754	329.906	339.507	249.804	622.694	Lmbr1
ENSMUSG00000010751	0.452656	0.151623	0.996685	87.4398	65.5219	49.4021	94.7462	68.0318	114.979	Tnfrsf22
ENSMUSG00000010755	-0.186773	0.252513	0.999955	887.01	856.825	832.3	728.362	842.957	691.164	Cars
ENSMUSG00000010760	-0.841853	0.166482	0.999955	16.8153	22.1766	28.469	8.88246	24.4489	3.87569	Phlda2
ENSMUSG00000010797	0.944048	0.0392007	0.63208	20.1784	21.1686	18.4211	31.5821	22.3229	62.011	Wnt2
ENSMUSG00000010803	-0.55627	0.284089	0.999955	22.7007	27.2168	20.0958	25.6604	8.50398	12.919	Gabra1
ENSMUSG00000010825	-0.146471	0.744643	0.999955	36.9938	20.1606	30.981	26.6474	37.2049	15.5028	Grid2ip
ENSMUSG00000010830	0.310741	0.226062	0.999955	446.448	268.136	289.714	376.024	335.907	536.137	Kdelr3
ENSMUSG00000010911	-0.0256509	0.933152	0.999955	58.8537	87.6986	54.4261	72.0466	57.4019	67.1786	Apip
ENSMUSG00000010914	-0.0465629	0.840266	0.999955	253.912	284.264	215.192	223.048	198.781	308.763	Pdhx
ENSMUSG00000010936	0.105385	0.553055	0.999955	802.092	664.291	834.812	770.8	929.06	776.429	Vac14
ENSMUSG00000011008	0.782194	0.041385	0.646477	28.5861	29.2329	25.957	30.5951	51.0239	63.3029	Mcoln2
ENSMUSG00000011034	0.419984	0.0969966	0.898005	114.344	102.819	137.321	191.466	160.513	121.438	Slc5a1
ENSMUSG00000011096	0.192187	0.488542	0.999955	427.951	421.356	386.006	366.155	718.586	325.558	Akt1s1
ENSMUSG00000011114	-0.211182	0.307722	0.999955	665.047	677.396	715.075	525.052	764.295	487.045	Tbrg1
ENSMUSG00000011118	-1.67768	1.84351e-05	0.00428593	105.937	71.5701	77.0338	13.8172	41.4569	24.546	Panx3
ENSMUSG00000011148	1.23021	0.000164356	0.0220546	49.6053	59.4737	66.9859	87.8377	125.434	201.536	Adssl1
ENSMUSG00000011158	0.0666853	0.699809	0.999955	713.812	586.673	615.433	634.602	736.657	635.613	Brf1
ENSMUSG00000011171	0.83099	0.0170813	0.42009	38.6753	26.2088	28.469	65.138	45.7089	55.5515	Vipr2
ENSMUSG00000011179	-0.320884	0.0758232	0.81854	1920.31	1575.55	1688.88	1456.72	1142.72	1552.86	Odc1
ENSMUSG00000011254	-0.162904	0.508916	0.999955	114.344	109.875	110.527	117.446	97.7958	82.6813	Thg1l
ENSMUSG00000011256	0.336423	0.0853688	0.863797	732.308	560.464	736.845	711.584	893.981	959.879	Adam19
ENSMUSG00000011257	0.331769	0.0443363	0.666387	840.767	795.335	856.583	936.606	1176.74	1024.47	Pabpc4
ENSMUSG00000011263	-0.0780469	0.86681	0.999955	30.2676	20.1606	20.9331	28.6213	25.5119	12.919	Exoc3l2
ENSMUSG00000011267	0.100266	0.726336	0.999955	89.9621	69.554	79.5458	67.1119	109.489	80.0975	Zfp296
ENSMUSG00000011305	1.14775	0.0175321	0.424615	20.1784	14.1124	11.7225	26.6474	23.3859	52.9677	Plin5
ENSMUSG00000011306	0.0570418	0.725161	0.999955	584.333	592.721	611.247	611.903	672.877	574.894	Sugp1
ENSMUSG00000011382	0.359247	0.174937	0.999955	182.447	117.939	124.761	178.636	142.442	226.082	Dhdh
ENSMUSG00000011427	0.134187	0.576089	0.999955	208.51	175.397	133.972	159.884	206.222	202.828	Zfp790
ENSMUSG00000011632	-0.260486	0.647958	0.999955	625.531	1073.55	1024.05	694.806	1245.83	332.017	Pinlyp
ENSMUSG00000011658	0.129029	0.542746	0.999955	207.67	179.429	238.637	223.048	257.245	204.12	Fuz
ENSMUSG00000011751	-0.0725137	0.889487	0.999955	20.1784	21.1686	11.7225	13.8172	23.3859	12.919	Sptbn4
ENSMUSG00000011752	0.0287814	0.878827	0.999955	392.638	362.891	404.428	346.416	461.341	375.942	Pgam1
ENSMUSG00000011831	0.123557	0.540957	0.999955	1297.3	1336.65	1319.62	1541.6	1052.37	1714.35	Evi5
ENSMUSG00000011832	0.0175239	0.924284	0.999955	466.626	484.862	525.002	432.28	579.334	483.169	Evi5l
ENSMUSG00000011837	-0.0217756	0.930667	0.999955	140.408	169.349	197.608	147.054	212.599	139.525	Snapc2
ENSMUSG00000011877	0.227751	0.315714	0.999955	1073.66	1233.83	1073.45	1112.28	1809.22	1036.1	Git1
ENSMUSG00000011884	0.150902	0.523856	0.999955	4580.5	4498.84	4141.41	4746.19	6673.5	3256.87	Gltp
ENSMUSG00000011958	-0.0877914	0.620142	0.999955	1460.41	1407.21	1451.92	1506.07	1092.76	1466.3	Bnip2
ENSMUSG00000011960	0.121535	0.402349	0.999955	1358.68	1326.57	1298.69	1510.02	1399.97	1423.67	Ccnt1
ENSMUSG00000012017	0.549531	0.0132205	0.373349	483.441	449.581	518.304	556.634	938.627	629.153	Scarf2
ENSMUSG00000012076	-0.121053	0.510622	0.999955	427.951	434.461	416.987	389.841	336.97	450.872	Brms1l
ENSMUSG00000012114	0.177335	0.285845	0.999955	1013.12	1051.37	1141.27	1115.24	1376.58	1132.99	Med15
ENSMUSG00000012117	-0.0192525	0.906097	0.999955	554.907	575.585	558.495	529	604.846	532.261	Dhdds
ENSMUSG00000012123	-0.04177	0.873112	0.999955	1506.66	1376.97	1554.07	1359.02	2064.34	886.241	Crybg2
ENSMUSG00000012126	-0.0687728	0.84487	0.999955	34.4715	44.3533	44.3782	30.5951	45.7089	41.3407	Ubxn11
ENSMUSG00000012296	0.334647	0.123898	0.955044	294.269	274.184	306.461	324.703	471.971	306.179	Tjap1
ENSMUSG00000012350	-0.406283	0.0313095	0.560934	374.142	432.445	433.734	325.69	341.222	267.422	Ehf
ENSMUSG00000012405	-0.120718	0.40859	0.999955	2027.93	2216.66	2222.26	1946.25	2088.79	1912.01	Rpl15
ENSMUSG00000012422	-0.0969544	0.636615	0.999955	1678.17	1582.61	1485.41	1501.14	1101.27	1837.08	Tmem167
ENSMUSG00000012428	-0.0797796	0.652917	0.999955	1103.93	1285.24	1146.3	986.94	1045.99	1313.86	Steap4
ENSMUSG00000012429	0.0268196	0.900637	0.999955	293.428	287.288	217.704	259.565	238.111	316.514	Mplkip
ENSMUSG00000012443	-0.183881	0.330541	0.999955	1850.53	1835.62	1844.63	1943.28	1263.9	1661.38	Kif11
ENSMUSG00000012483	0.0602733	0.805952	0.999955	99.2106	113.907	110.527	123.367	91.4178	122.73	Rpa3
ENSMUSG00000012519	-0.692458	0.0448571	0.668637	68.9429	44.3533	55.2634	39.4776	36.1419	28.4217	Mlkl
ENSMUSG00000012535	-0.082742	0.561787	0.999955	1942.17	2049.32	1975.25	1944.27	1800.72	1888.75	Tnpo3
ENSMUSG00000012609	0.0378363	0.826534	0.999955	719.697	604.818	710.888	626.707	760.043	704.083	Ttll5
ENSMUSG00000012640	0.139147	0.569245	0.999955	264.842	326.602	288.04	338.52	220.04	410.823	Zfp715
ENSMUSG00000012705	1.41572	4.48185e-05	0.00814637	78.1914	68.546	76.1965	127.315	139.253	330.725	Retn
ENSMUSG00000012777	0.277951	0.550096	0.999955	20.1784	24.1927	29.3063	16.778	46.7719	25.8379	Acp4
ENSMUSG00000012819	0.5889	0.17883	0.999955	19.3377	17.1365	26.7944	21.7127	31.8899	42.6326	Cdh23
ENSMUSG00000012848	-0.00923327	0.964261	0.999955	3766.64	4197.43	3548.58	3546.08	4918.49	2972.65	Rps5
ENSMUSG00000012889	0.557093	0.173302	0.999955	16.8153	29.2329	27.6317	27.6343	38.2679	42.6326	Podnl1
ENSMUSG00000013033	0.268023	0.173508	0.999955	1499.09	1426.36	1481.23	1374.81	2203.59	1728.56	Adgrl1
ENSMUSG00000013076	0.0957855	0.518595	0.999955	4380.4	4188.36	4673.94	4586.31	5128.96	4436.37	Amotl1
ENSMUSG00000013089	0.108222	0.61387	0.999955	475.034	589.697	552.634	510.248	747.287	484.461	Etv5
ENSMUSG00000013091	-0.157232	0.680108	0.999955	31.9492	29.2329	35.1676	24.6735	28.7009	33.5893	Tmem190
ENSMUSG00000013150	0.251582	0.269933	0.999955	120.23	122.98	127.273	123.367	165.828	152.444	Gfod2
ENSMUSG00000013155	-0.238154	0.418246	0.999955	86.5991	85.6825	73.6845	52.3078	90.3548	65.8867	Enkd1
ENSMUSG00000013158	0.338275	0.607029	0.999955	15.9746	6.04818	9.21057	6.90858	21.2599	11.6271	4933405L10Rik
ENSMUSG00000013160	-0.0455348	0.796156	0.999955	705.404	907.227	873.329	755.996	878.036	773.846	Atp6v0d1
ENSMUSG00000013236	0.183109	0.331513	0.999955	3476.57	3482.74	3821.55	3779.98	5084.32	3374.43	Ptprs
ENSMUSG00000013275	0.202256	0.26139	0.999955	934.093	1010.05	961.248	988.914	1342.57	1010.26	Slc41a1
ENSMUSG00000013367	0.117018	0.674966	0.999955	83.236	69.554	66.9859	65.138	93.5438	80.0975	Iglon5
ENSMUSG00000013415	0.123274	0.603462	0.999955	111.822	103.827	92.1057	118.433	111.615	104.644	Igf2bp1
ENSMUSG00000013418	-0.376434	0.530137	0.999955	12.6115	10.0803	19.2585	6.90858	11.693	14.2109	B4galnt2
ENSMUSG00000013419	0.366661	0.0711081	0.800158	405.25	358.859	396.054	384.907	554.885	558.099	Zfp651
ENSMUSG00000013465	-0.126482	0.494993	0.999955	462.422	484.862	572.73	442.149	526.184	423.742	Nelfb
ENSMUSG00000013483	0.488295	0.0289941	0.546325	194.217	157.253	190.91	247.722	306.143	206.703	Card14
ENSMUSG00000013495	0.100346	0.601782	0.999955	312.766	364.907	324.882	309.899	355.041	410.823	Tmem175
ENSMUSG00000013523	-0.88254	0.0031819	0.166452	75.6691	77.6183	82.8951	34.5429	49.9609	43.9245	Bcas1
ENSMUSG00000013539	0.121381	0.645459	0.999955	163.109	172.373	129.785	148.041	130.749	228.666	Tango2
ENSMUSG00000013593	0.134864	0.423758	0.999955	627.213	707.637	616.271	724.414	773.862	642.072	Ndufs2
ENSMUSG00000013622	-0.0211061	0.905844	0.999955	341.352	379.019	332.418	367.142	349.726	319.098	Atraid
ENSMUSG00000013629	0.0531526	0.780652	0.999955	1833.71	1743.89	1977.76	1728.13	2403.44	1631.66	Cad
ENSMUSG00000013646	0.0431062	0.86601	0.999955	416.18	440.509	464.715	384.907	653.743	321.682	Sh3bp5l
ENSMUSG00000013662	-0.106137	0.580389	0.999955	971.927	1038.27	905.147	1021.48	702.641	984.425	Atad1
ENSMUSG00000013663	-0.167169	0.388287	0.999955	7207.9	6796.13	6081.49	6685.53	4507.11	6695.9	Pten
ENSMUSG00000013698	-0.0447853	0.81763	0.999955	753.328	698.564	731.821	544.791	802.563	771.262	Pea15a
ENSMUSG00000013701	-0.0996169	0.579971	0.999955	488.486	594.737	505.744	449.058	547.444	485.753	Timm23
ENSMUSG00000013707	0.059268	0.879731	0.999955	35.3122	22.1766	30.981	27.6343	34.0159	31.0055	Tnfaip8l2
ENSMUSG00000013736	-0.126184	0.594926	0.999955	636.461	890.09	697.491	795.474	465.593	776.429	Trnt1
ENSMUSG00000013766	-0.135677	0.540097	0.999955	262.319	209.67	226.078	175.675	256.182	204.12	Ly6g6e
ENSMUSG00000013787	0.18925	0.353067	0.999955	1364.57	1324.55	1486.25	1325.46	2059.03	1375.87	Ehmt2
ENSMUSG00000013822	0.301774	0.119351	0.948012	258.956	291.321	267.106	296.082	387.994	322.974	Elof1
ENSMUSG00000013833	0.223081	0.279995	0.999955	496.894	588.689	587.802	613.877	813.193	524.51	Med16
ENSMUSG00000013846	0.213092	0.244787	0.999955	742.398	696.548	761.965	722.44	1014.1	815.186	St3gal1
ENSMUSG00000013858	0.26096	0.272311	0.999955	1192.21	1398.14	1497.97	1407.38	2275.88	1214.38	Tmem259
ENSMUSG00000013878	-0.277167	0.214632	0.999955	475.874	412.284	470.576	408.593	265.749	448.288	Rnf170
ENSMUSG00000013921	0.436762	0.022542	0.487088	408.613	369.947	431.222	469.783	521.932	648.532	Clip3
ENSMUSG00000013973	0.0211937	0.911903	0.999955	311.084	333.658	330.743	291.147	385.868	312.639	Dedd
ENSMUSG00000013997	-0.096115	0.610083	0.999955	336.307	317.529	347.49	320.755	347.6	267.422	Nit1
ENSMUSG00000014039	0.142382	0.417324	0.999955	440.562	442.525	483.136	478.666	567.641	461.207	Prdm15
ENSMUSG00000014074	-0.0697391	0.694285	0.999955	537.25	530.224	586.964	556.634	449.648	571.018	Rnf168
ENSMUSG00000014075	-0.525083	0.124306	0.955179	46.2422	61.4898	46.8902	42.4384	30.8269	33.5893	Tctex1d2
ENSMUSG00000014077	0.113925	0.471245	0.999955	2762.76	3051.31	2841.04	3171.04	2747.85	3448.07	Chp1
ENSMUSG00000014158	0.000820336	0.996963	0.999955	623.009	587.681	685.768	600.059	813.193	483.169	Trpv4
ENSMUSG00000014164	0.303059	0.452562	0.999955	27.7453	26.2088	38.5169	32.569	54.2129	27.1298	Klhl3
ENSMUSG00000014177	-0.0275147	0.893914	0.999955	222.803	192.534	187.561	195.414	177.521	219.622	Tvp23b
ENSMUSG00000014195	-0.0282777	0.851678	0.999955	1422.58	1340.68	1330.51	1440.93	1319.18	1253.14	Dnajc7
ENSMUSG00000014198	-0.0772832	0.866096	0.999955	26.9046	19.1526	20.0958	26.6474	20.197	15.5028	Zfp385c
ENSMUSG00000014226	-0.0823027	0.619383	0.999955	606.193	531.232	527.514	503.339	538.94	530.969	Cacybp
ENSMUSG00000014232	-0.0434424	0.831521	0.999955	236.256	213.702	246.173	254.63	192.403	228.666	Cluap1
ENSMUSG00000014243	0.0355429	0.921181	0.999955	40.3568	46.3694	36.8423	56.2556	38.2679	31.0055	Zswim7
ENSMUSG00000014245	0.0554301	0.807701	0.999955	156.383	155.237	190.91	208.244	152.009	161.487	Pigl
ENSMUSG00000014294	0.203683	0.508063	0.999955	120.23	114.915	96.2923	81.916	186.025	113.687	Ndufa2
ENSMUSG00000014301	0.215759	0.416258	0.999955	109.3	120.964	149.881	108.563	184.962	148.568	Pam16
ENSMUSG00000014303	0.607774	0.00691042	0.265196	426.269	537.28	499.883	529	905.674	795.808	Glis2
ENSMUSG00000014313	-0.0539642	0.755417	0.999955	702.882	681.428	584.452	611.903	698.389	585.229	Cox6c
ENSMUSG00000014329	0.316502	0.0740109	0.810835	479.237	477.806	460.528	528.013	557.011	682.121	Bicc1
ENSMUSG00000014349	0.0815983	0.648922	0.999955	1024.9	1010.05	1132.06	1014.57	1335.12	1001.22	Ube2z
ENSMUSG00000014353	-0.0937519	0.599213	0.999955	1204.82	1170.32	1279.43	1237.62	925.871	1262.18	Tmem87b
ENSMUSG00000014355	-0.0794248	0.563772	0.999955	4164.32	4170.22	4215.09	4042.51	3786.4	4048.8	Anapc1
ENSMUSG00000014361	-0.0330435	0.855343	0.999955	745.761	613.89	661.486	722.44	561.263	692.456	Mertk
ENSMUSG00000014402	-0.0436972	0.780634	0.999955	1299.83	1448.54	1405.87	1451.79	1359.57	1216.97	Tsg101
ENSMUSG00000014418	-0.120423	0.480617	0.999955	589.378	597.761	623.806	516.17	519.806	631.737	Hps5
ENSMUSG00000014426	0.26413	0.120937	0.951439	841.608	813.48	873.329	1003.72	1154.42	877.197	Map3k4
ENSMUSG00000014444	0.155934	0.442135	0.999955	2480.26	2705.55	2980.87	2607.5	3917.15	2573.46	Piezo1
ENSMUSG00000014470	0.0915649	0.69704	0.999955	221.122	238.903	195.097	206.27	301.891	188.617	Rnf166
ENSMUSG00000014496	-0.00988108	0.957798	0.999955	1422.58	1501.96	1450.25	1619.57	1122.53	1603.24	Ankrd28
ENSMUSG00000014498	0.202026	0.231973	0.999955	2678.69	2934.37	2981.71	2924.3	3870.37	3091.51	Ankrd52
ENSMUSG00000014503	-0.0574609	0.805428	0.999955	308.562	198.582	231.939	269.435	199.844	241.585	Pkd2l2
ENSMUSG00000014504	-0.123572	0.473162	0.999955	353.963	387.083	371.772	343.455	352.915	324.266	Srp19
ENSMUSG00000014547	0.0586397	0.741184	0.999955	311.084	302.409	291.389	311.873	296.576	334.601	Wdfy2
ENSMUSG00000014550	-0.102306	0.510616	0.999955	840.767	873.962	823.927	787.578	839.768	736.381	Rbsn
ENSMUSG00000014551	0.00589363	0.975146	0.999955	242.982	243.943	215.192	229.957	243.426	231.249	Mrps25
ENSMUSG00000014554	0.0985637	0.565588	0.999955	335.466	354.826	344.14	356.285	360.356	391.444	Dguok
ENSMUSG00000014592	-0.134541	0.3596	0.999955	1374.65	1433.42	1469.5	1353.09	1237.33	1306.11	Camta1
ENSMUSG00000014599	0.339299	0.139159	0.983511	468.307	375.995	395.217	400.698	480.475	689.872	Csf1
ENSMUSG00000014601	0.0174178	0.910325	0.999955	893.736	904.202	999.765	906.011	990.714	935.333	Strip1
ENSMUSG00000014602	0.207217	0.463012	0.999955	145.453	95.7628	117.225	96.7201	143.505	175.698	Kif1a
ENSMUSG00000014606	0.0130117	0.942413	0.999955	635.62	686.468	647.252	592.164	784.492	609.775	Slc25a11
ENSMUSG00000014609	0.403526	0.436401	0.999955	11.7707	20.1606	11.7225	14.8041	24.4489	18.0865	Chrne
ENSMUSG00000014633	0.0208766	0.941312	0.999955	83.236	85.6825	64.474	63.1642	93.5438	80.0975	Cmc2
ENSMUSG00000014668	-0.033409	0.832829	0.999955	1079.55	1047.34	1139.6	1111.29	953.509	1127.83	Chfr
ENSMUSG00000014704	-0.512914	0.112952	0.935141	65.5799	50.4015	55.2634	40.4645	45.7089	33.5893	Hoxa2
ENSMUSG00000014747	-0.236222	0.645343	0.999955	20.1784	17.1365	13.3972	13.8172	13.819	15.5028	Ankrd53
ENSMUSG00000014748	0.234059	0.128273	0.96128	785.277	769.127	721.773	863.572	938.627	874.613	Tex261
ENSMUSG00000014763	0.112664	0.486278	0.999955	486.804	466.718	513.28	526.039	515.554	545.18	Fam120b
ENSMUSG00000014767	-0.0507324	0.788703	0.999955	835.723	1045.33	1049.17	995.822	778.114	1055.48	Tbp
ENSMUSG00000014769	-0.0226225	0.908437	0.999955	690.27	722.757	663.998	636.576	847.209	559.391	Psmb1
ENSMUSG00000014773	-0.118031	0.696951	0.999955	137.886	205.638	199.283	130.276	248.741	120.146	Dll1
ENSMUSG00000014776	0.270886	0.427357	0.999955	33.6307	39.3132	50.2394	39.4776	54.2129	55.5515	Nol3
ENSMUSG00000014778	0.500051	0.0261355	0.5195	191.695	195.558	234.451	226.996	302.954	351.396	Fhod1
ENSMUSG00000014786	0.430199	0.181394	0.999955	47.9237	54.4336	46.8902	73.0336	45.7089	82.6813	Slc9a5
ENSMUSG00000014791	0.216384	0.215766	0.999955	324.536	347.77	343.303	359.246	416.695	404.363	Elmo3
ENSMUSG00000014813	-0.00021044	0.999264	0.999955	316.129	220.758	229.427	286.213	209.411	271.298	Stc1
ENSMUSG00000014837	0.263716	0.340818	0.999955	105.937	72.5781	69.4979	102.642	86.1028	109.811	4931428F04Rik
ENSMUSG00000014846	0.752479	0.00634767	0.249342	358.167	221.766	235.288	318.782	434.766	622.694	Tppp3
ENSMUSG00000014850	-0.206615	0.228346	0.999955	712.13	867.913	833.975	760.931	638.861	691.164	Msh3
ENSMUSG00000014852	-0.116392	0.849724	0.999955	19.3377	6.04818	14.2345	8.88246	12.756	15.5028	Adamts13
ENSMUSG00000014856	0.102886	0.650555	0.999955	172.357	131.044	135.647	164.819	166.891	139.525	Tmem208
ENSMUSG00000014859	0.156685	0.412113	0.999955	875.239	726.789	754.429	775.735	1063	788.056	E2f4
ENSMUSG00000014867	0.116666	0.480627	0.999955	2362.56	2224.72	2300.13	2091.33	2719.15	2658.72	Surf4
ENSMUSG00000014873	-0.138879	0.500426	0.999955	300.995	267.128	237.8	219.101	282.757	229.957	Surf2
ENSMUSG00000014905	-0.0483143	0.830258	0.999955	316.129	382.043	388.518	377.998	255.119	418.574	Dnajb9
ENSMUSG00000014907	-0.136362	0.504217	0.999955	454.014	490.91	439.595	514.196	334.844	409.531	Naf1
ENSMUSG00000014932	-0.258181	0.20768	0.999955	934.933	1007.02	1025.72	974.11	606.972	900.451	Yes1
ENSMUSG00000014956	-0.322118	0.0576637	0.741433	5005.09	5509.89	4983.75	4558.68	3416.47	4422.16	Ppp1cb
ENSMUSG00000014959	0.121338	0.515376	0.999955	1452.85	1424.35	1487.92	1470.54	1954.85	1321.61	Gorasp2
ENSMUSG00000014980	-0.0790735	0.720343	0.999955	147.975	188.502	169.139	146.067	150.946	182.157	Tsen15
ENSMUSG00000015002	-0.0486235	0.787611	0.999955	2471.86	2572.49	2307.67	2526.57	1888.95	2693.6	Efr3a
ENSMUSG00000015013	-0.013858	0.964823	0.999955	62.2168	71.5701	61.1247	44.4123	82.9138	65.8867	Trappc2l
ENSMUSG00000015016	-0.188109	0.390345	0.999955	248.867	218.742	253.709	190.479	261.497	180.865	Acsf3
ENSMUSG00000015023	0.10782	0.596725	0.999955	564.155	674.372	735.171	607.955	873.784	644.656	Ddx19a
ENSMUSG00000015027	0.385669	0.202542	0.999955	48.7645	74.5942	77.0338	74.0205	78.6618	109.811	Galns
ENSMUSG00000015053	0.717704	0.00319283	0.166452	105.937	84.6745	86.2444	141.132	178.584	135.649	Gata2
ENSMUSG00000015083	0.509158	0.16611	0.999955	23.5415	43.3453	47.7275	65.138	53.1499	43.9245	C8g
ENSMUSG00000015085	0.400173	0.212403	0.999955	87.4398	77.6183	63.6366	67.1119	90.3548	145.984	Entpd2
ENSMUSG00000015087	-0.062374	0.699309	0.999955	1302.35	1263.06	1277.76	1130.05	1397.84	1152.37	Rabl6
ENSMUSG00000015090	-0.0373974	0.896295	0.999955	450.651	707.637	742.707	620.785	852.524	377.234	Ptgds
ENSMUSG00000015092	-0.0397056	0.85805	0.999955	273.249	243.943	236.125	202.323	308.269	222.206	Edf1
ENSMUSG00000015093	-0.115929	0.662395	0.999955	785.277	1021.13	934.454	788.565	1206.5	532.261	Clic3
ENSMUSG00000015094	0.128465	0.555613	0.999955	285.02	190.518	230.264	231.931	277.442	263.547	Npdc1
ENSMUSG00000015095	0.463372	0.0115228	0.352812	370.778	358.859	392.705	487.548	599.531	459.915	Fbxw5
ENSMUSG00000015112	-0.169852	0.463488	0.999955	319.492	370.955	378.471	399.711	322.088	226.082	Slc25a13
ENSMUSG00000015120	-0.133129	0.371044	0.999955	3968.42	4335.53	4022.51	4069.15	3707.74	3460.99	Ube2i
ENSMUSG00000015126	-0.098389	0.750472	0.999955	73.9875	72.5781	84.5697	60.2033	100.985	54.2596	Tsr3
ENSMUSG00000015127	0.18421	0.370522	0.999955	310.243	306.441	370.935	360.233	448.585	312.639	Unkl
ENSMUSG00000015133	0.076183	0.653296	0.999955	1178.76	1151.17	1360.65	1279.07	1457.37	1153.66	Lrrk1
ENSMUSG00000015134	-0.224787	0.235006	0.999955	923.163	769.127	796.295	797.447	756.854	573.602	Aldh1a3
ENSMUSG00000015143	-0.0593444	0.764191	0.999955	3114.2	3307.34	3613.05	3364.48	3849.11	2414.55	Actn1
ENSMUSG00000015149	0.199056	0.269232	0.999955	825.634	781.223	831.463	839.886	1120.4	838.44	Sirt2
ENSMUSG00000015165	-0.00531562	0.974268	0.999955	4769.67	5121.8	5166.29	4920.88	5763.57	4316.22	Hnrnpl
ENSMUSG00000015176	0.0861081	0.694754	0.999955	844.971	719.733	800.482	709.61	1117.21	683.413	Nolc1
ENSMUSG00000015189	0.0640222	0.744302	0.999955	724.742	710.661	622.969	766.852	560.2	825.521	Casd1
ENSMUSG00000015202	0.0870963	0.616122	0.999955	558.27	532.24	596.175	588.216	671.814	530.969	Magi1
ENSMUSG00000015214	-0.133157	0.485881	0.999955	1132.51	1268.1	1173.93	1241.57	840.831	1176.92	Mtmr1
ENSMUSG00000015217	-0.124967	0.456316	0.999955	556.588	630.018	622.132	564.53	588.901	503.839	Hmgb3
ENSMUSG00000015222	-0.329485	0.0625195	0.771139	1936.29	2119.89	1946.78	1882.09	1337.25	1556.73	Map2
ENSMUSG00000015224	-0.229368	0.405182	0.999955	66.4206	92.7387	87.0817	65.138	71.2208	73.6381	Cyp2j9
ENSMUSG00000015243	-0.0222049	0.874538	0.999955	4180.3	4390.98	4457.91	4364.25	4041.52	4424.74	Abca1
ENSMUSG00000015247	0.187696	0.463478	0.999955	120.23	113.907	165.79	148.041	124.371	184.741	Nipsnap3b
ENSMUSG00000015289	-0.0184137	0.94221	0.999955	136.204	177.413	146.532	118.433	194.529	140.817	Lage3
ENSMUSG00000015290	-0.0219824	0.903441	0.999955	456.537	410.268	369.26	389.841	442.207	384.985	Ubl4a
ENSMUSG00000015291	0.160803	0.355332	0.999955	1665.56	1212.66	1469.5	1534.69	1700.8	1626.5	Gdi1
ENSMUSG00000015305	0.011198	0.950443	0.999955	3267.22	3378.91	3586.26	3649.7	3933.09	2727.19	Sash1
ENSMUSG00000015312	-0.137678	0.656655	0.999955	87.4398	147.172	137.321	117.446	146.694	72.3462	Gadd45b
ENSMUSG00000015335	0.70019	0.00741583	0.278707	110.981	89.7146	118.063	171.728	217.914	127.898	Zdhhc12
ENSMUSG00000015337	-0.359845	0.552806	0.999955	22.7007	9.07227	28.469	7.89552	27.6379	11.6271	Endog
ENSMUSG00000015340	-0.269361	0.284484	0.999955	105.096	109.875	88.7564	87.8377	87.1658	76.2219	Cybb
ENSMUSG00000015341	-0.0158577	0.917404	0.999955	1326.73	1495.92	1411.73	1480.41	1300.05	1406.87	Golga7
ENSMUSG00000015342	0.185432	0.483746	0.999955	99.2106	100.803	78.7085	104.616	85.0398	127.898	Xk
ENSMUSG00000015354	0.869349	0.0035426	0.177967	37.8345	45.3613	56.938	88.8246	73.3468	94.3084	Pcolce2
ENSMUSG00000015355	0.249506	0.628156	0.999955	21.0192	18.1445	10.0479	14.8041	25.5119	18.0865	Cd48
ENSMUSG00000015357	-0.00673113	0.968873	0.999955	830.678	914.283	805.506	865.546	729.216	944.376	Clpx
ENSMUSG00000015363	-0.304334	0.122598	0.953278	543.136	585.665	603.711	418.463	579.334	404.363	Trabd
ENSMUSG00000015377	-0.005606	0.978708	0.999955	190.013	213.702	195.097	190.479	231.733	173.114	Dennd6b
ENSMUSG00000015396	0.0283118	0.93631	0.999955	33.6307	46.3694	49.4021	56.2556	35.0789	40.0488	Cd83
ENSMUSG00000015405	-0.631729	0.00559547	0.229725	1061.05	1415.27	1307.9	998.783	873.784	567.142	Ace2
ENSMUSG00000015451	-0.200518	0.616817	0.999955	31.9492	28.2248	27.6317	30.5951	22.3229	23.2541	C4a
ENSMUSG00000015452	-0.130455	0.610696	0.999955	91.6437	122.98	97.9669	98.694	104.174	81.3894	Ager
ENSMUSG00000015461	0.0822605	0.692963	0.999955	940.819	922.347	972.133	908.972	1302.17	789.348	Atf6b
ENSMUSG00000015467	-0.0506493	0.885306	0.999955	37.8345	36.2891	39.3542	33.556	43.5829	32.2974	Egfl8
ENSMUSG00000015468	0.447955	0.074468	0.813614	205.988	152.212	168.302	182.584	224.292	313.931	Notch4
ENSMUSG00000015474	0.0435217	0.840997	0.999955	444.766	458.653	455.504	463.862	589.964	344.936	Ppt2
ENSMUSG00000015476	-0.100236	0.764865	0.999955	162.268	157.253	152.393	131.263	232.796	74.93	Prrt1
ENSMUSG00000015478	-0.0637762	0.768671	0.999955	239.619	226.807	274.642	213.179	290.198	205.411	Rnf5
ENSMUSG00000015488	0.0948351	0.613696	0.999955	550.703	476.798	578.591	554.66	665.436	494.796	Cacfd1
ENSMUSG00000015501	0.0826164	0.635837	0.999955	2038.02	1636.03	1870.58	1693.59	1973.99	2206.56	Hivep2
ENSMUSG00000015522	0.0192525	0.895892	0.999955	1646.22	1684.42	1810.29	1830.77	1671.03	1707.89	Arnt
ENSMUSG00000015533	-0.0220437	0.923364	0.999955	249.708	250.999	223.566	271.408	172.206	270.006	Itga2
ENSMUSG00000015536	-0.286811	0.108141	0.922817	428.791	481.838	475.6	389.841	334.844	412.115	Mocs2
ENSMUSG00000015542	0.133645	0.687569	0.999955	47.083	47.3774	37.6796	50.3339	56.3389	37.465	Nat9
ENSMUSG00000015568	-0.0782263	0.755034	0.999955	9431.73	6339.5	6949.79	5932.5	5481.88	10110.4	Lpl
ENSMUSG00000015575	0.0584103	0.706529	0.999955	815.544	797.351	898.449	906.998	850.398	857.819	Atp6v0e
ENSMUSG00000015597	-0.0820124	0.603724	0.999955	804.614	806.424	725.96	710.597	717.523	780.305	Zfp318
ENSMUSG00000015605	0.147729	0.50515	0.999955	913.074	736.87	868.305	772.774	1240.52	776.429	Srf
ENSMUSG00000015619	-0.0334916	0.865808	0.999955	4899.15	4616.78	4877.41	4543.87	5914.52	3603.1	Gata3
ENSMUSG00000015647	0.144875	0.528131	0.999955	5409.5	7021.93	7152.42	6498.01	9735.99	5416.92	Lama5
ENSMUSG00000015652	-0.1155	0.778274	0.999955	38.6753	36.2891	31.8183	29.6082	48.8979	19.3784	Steap1
ENSMUSG00000015653	0.00949268	0.959139	0.999955	327.899	270.152	303.949	309.899	283.82	315.223	Steap2
ENSMUSG00000015656	-0.0409357	0.787902	0.999955	8351.34	7765.86	7807.21	6849.36	8067.09	8340.48	Hspa8
ENSMUSG00000015659	-0.152921	0.460286	0.999955	228.689	245.959	275.48	255.617	190.277	228.666	Serac1
ENSMUSG00000015665	-1.15884	8.21525e-05	0.012635	332.944	316.521	408.614	147.054	233.859	91.7246	Awat1
ENSMUSG00000015668	-0.0556146	0.791926	0.999955	347.237	309.465	285.528	301.017	361.419	242.876	Pdzd11
ENSMUSG00000015671	-0.0823052	0.651538	0.999955	750.805	822.552	838.999	717.505	903.548	656.283	Psma2
ENSMUSG00000015672	-0.0193143	0.932399	0.999955	200.103	165.317	152.393	186.532	141.379	183.449	Mrpl32
ENSMUSG00000015697	-0.0478802	0.758542	0.999955	1472.18	1424.35	1570.82	1546.53	1300.05	1475.35	Setdb1
ENSMUSG00000015702	-0.194622	0.432549	0.999955	986.22	1316.49	1372.37	1199.13	1321.31	688.58	Anxa9
ENSMUSG00000015709	-0.263109	0.351628	0.999955	80.7137	81.6504	110.527	61.1903	89.2918	77.5138	Arnt2
ENSMUSG00000015711	0.198559	0.262413	0.999955	363.212	344.746	344.14	424.384	357.167	426.326	Prune1
ENSMUSG00000015714	0.234628	0.160784	0.999955	913.074	834.648	833.975	915.88	971.58	1152.37	Cers2
ENSMUSG00000015733	-0.0260172	0.903582	0.999955	1591.57	1649.14	1564.12	1681.75	1098.08	1940.43	Capza2
ENSMUSG00000015745	0.23504	0.309217	0.999955	170.676	149.188	141.508	147.054	216.851	179.574	Plekho1
ENSMUSG00000015747	0.0204996	0.928969	0.999955	195.899	139.108	180.025	155.937	166.891	201.536	Vps45
ENSMUSG00000015748	-0.0244197	0.885864	0.999955	528.843	553.408	464.715	503.339	534.688	481.877	Prpf3
ENSMUSG00000015749	-0.307413	0.0453207	0.669974	1441.92	1411.24	1311.25	1160.64	1173.55	1029.64	Anp32e
ENSMUSG00000015750	0.128536	0.549878	0.999955	675.136	906.219	978.832	838.899	1156.54	802.267	Aph1a
ENSMUSG00000015755	0.0223949	0.885699	0.999955	3969.26	4470.61	3922.86	4601.11	3800.22	4153.45	Tab2
ENSMUSG00000015757	-0.139705	0.446977	0.999955	581.811	632.034	640.553	605.981	460.278	617.526	Ppil4
ENSMUSG00000015759	0.090466	0.577733	0.999955	792.844	783.239	698.328	842.847	737.72	841.024	Cnih1
ENSMUSG00000015766	-0.117227	0.445639	0.999955	1003.88	936.459	1034.1	958.319	920.556	862.986	Eps8
ENSMUSG00000015776	-0.0582138	0.77359	0.999955	557.429	501.999	579.428	464.849	657.995	450.872	Med22
ENSMUSG00000015790	-0.00815189	0.971722	0.999955	169.835	171.365	169.139	211.205	155.198	139.525	Surf1
ENSMUSG00000015804	-0.209626	0.279023	0.999955	349.759	409.26	381.82	384.907	310.395	289.385	Med28
ENSMUSG00000015806	-0.342131	0.0708818	0.800158	253.912	264.104	247.011	214.166	192.403	196.368	Qdpr
ENSMUSG00000015812	0.559552	0.0566528	0.739404	57.1722	46.3694	45.2155	68.0989	68.0318	83.9732	Gnrh1
ENSMUSG00000015829	0.250454	0.689402	0.999955	16.8153	11.0883	5.02394	14.8041	13.819	10.3352	Tnr
ENSMUSG00000015837	0.114118	0.553362	0.999955	1214.91	1434.43	1380.75	1276.11	1808.16	1276.39	Sqstm1
ENSMUSG00000015839	0.36406	0.0362513	0.602443	1088.79	825.576	862.444	1204.07	1131.03	1240.22	Nfe2l2
ENSMUSG00000015843	1.31412	0.000225123	0.0266338	30.2676	35.281	24.2824	65.138	55.2759	103.352	Rxrg
ENSMUSG00000015846	0.164704	0.421555	0.999955	2901.49	2656.16	2720.47	2670.66	4062.78	2545.03	Rxra
ENSMUSG00000015850	0.536021	0.0255602	0.517259	513.709	370.955	401.078	447.084	616.539	803.559	Adamtsl4
ENSMUSG00000015852	0.410343	0.15231	0.998124	79.8729	50.4015	60.2873	86.8507	89.2918	77.5138	Fcrls
ENSMUSG00000015869	-0.216958	0.245291	0.999955	733.99	801.383	833.975	638.55	817.445	581.353	Prpsap1
ENSMUSG00000015879	-0.197338	0.571354	0.999955	37.8345	44.3533	44.3782	40.4645	28.7009	41.3407	Fam184b
ENSMUSG00000015880	-0.295114	0.215314	0.999955	968.564	1179.39	936.128	1044.18	551.696	917.246	Ncapg
ENSMUSG00000015882	-0.211335	0.367378	0.999955	1106.45	1202.58	1122.01	1216.9	635.672	1111.03	Lcorl
ENSMUSG00000015889	-0.0411324	0.793041	0.999955	932.411	919.323	956.224	826.069	929.06	975.381	Lta4h
ENSMUSG00000015890	-0.602422	0.37033	0.999955	5.0446	19.1526	18.4211	5.92164	10.63	11.6271	Amdhd1
ENSMUSG00000015932	-0.338443	0.0417937	0.64928	4540.99	4475.65	4062.7	3914.2	2946.63	3482.95	Dstn
ENSMUSG00000015937	-0.0895593	0.591734	0.999955	1531.04	1723.73	1731.59	1554.43	1764.58	1365.53	H2afy
ENSMUSG00000015942	0.260822	0.220187	0.999955	186.65	177.413	207.656	198.375	270.001	217.039	Gtf2ird2
ENSMUSG00000015943	0.162289	0.617974	0.999955	46.2422	39.3132	38.5169	42.4384	48.8979	47.8001	Bola1
ENSMUSG00000015944	0.504566	0.0422821	0.653819	459.9	407.244	423.686	441.162	526.184	866.862	Gatsl2
ENSMUSG00000015947	0.306849	0.60714	0.999955	13.4523	8.06424	11.7225	11.8433	20.197	9.04327	Fcgr1
ENSMUSG00000015950	0.261653	0.369871	0.999955	84.0767	54.4336	65.3113	67.1119	89.2918	89.1408	Ncf1
ENSMUSG00000015957	0.197025	0.301163	0.999955	596.104	655.219	706.702	748.1	881.225	613.651	Wnt11
ENSMUSG00000015961	-0.0527811	0.784312	0.999955	942.5	1013.07	864.119	1044.18	710.082	963.754	Adss
ENSMUSG00000015966	0.23332	0.361625	0.999955	123.593	133.06	100.479	140.145	108.426	171.822	Il17rb
ENSMUSG00000015968	0.161246	0.497305	0.999955	122.752	132.052	158.254	127.315	155.198	180.865	Cacna1d
ENSMUSG00000015970	0.94131	2.77792e-08	2.22167e-05	543.977	469.742	546.773	917.854	975.832	1105.86	Chdh
ENSMUSG00000015971	-0.08822	0.611754	0.999955	338.829	377.003	381.82	353.324	346.537	332.017	Actr8
ENSMUSG00000015980	0.0237168	0.963531	0.999955	29.4269	11.0883	18.4211	19.7388	13.819	27.1298	Lrrc27
ENSMUSG00000015981	0.281072	0.620723	0.999955	6.72614	15.1204	16.7465	13.8172	13.819	19.3784	Stk32c
ENSMUSG00000015994	-0.124387	0.473276	0.999955	526.32	603.81	576.079	570.451	464.53	529.677	Fnta
ENSMUSG00000016018	-0.168646	0.361533	0.999955	993.787	1013.07	974.645	986.94	698.389	967.63	Skiv2l2
ENSMUSG00000016024	0.427877	0.0899955	0.874411	79.8729	88.7066	80.3831	93.7593	112.678	129.19	Lbp
ENSMUSG00000016028	-0.00116171	0.996105	0.999955	4631.79	4616.78	5059.95	4725.47	6452.39	3117.34	Celsr1
ENSMUSG00000016087	0.218133	0.375896	0.999955	268.205	212.694	220.216	194.427	272.127	351.396	Fli1
ENSMUSG00000016128	0.125854	0.444327	0.999955	459.059	472.766	493.184	523.078	484.727	547.764	Stard13
ENSMUSG00000016150	0.89169	0.0531482	0.721939	13.4523	12.0964	15.9092	25.6604	24.4489	27.1298	Tenm1
ENSMUSG00000016179	-0.381134	0.34921	0.999955	29.4269	45.3613	47.7275	24.6735	45.7089	23.2541	Camk1g
ENSMUSG00000016181	0.113632	0.524241	0.999955	367.415	364.907	375.959	355.298	399.687	445.704	Diexf
ENSMUSG00000016194	-0.238431	0.537666	0.999955	68.9429	46.3694	39.3542	33.556	32.9529	65.8867	Hsd11b1
ENSMUSG00000016200	0.807797	0.0498644	0.699779	24.3823	36.2891	34.3303	46.3862	32.9529	87.8489	Syt14
ENSMUSG00000016206	0.219752	0.722586	0.999955	8.40767	16.1285	10.8852	6.90858	21.2599	12.919	H2-M3
ENSMUSG00000016239	0.223351	0.4334	0.999955	54.6499	64.5139	64.474	60.2033	73.3468	81.3894	Lonrf3
ENSMUSG00000016252	-0.0729991	0.747141	0.999955	291.746	315.513	261.245	271.408	344.411	207.995	Atp5e
ENSMUSG00000016253	-0.153936	0.43813	0.999955	381.708	396.156	338.279	298.056	400.75	303.596	Nelfcd
ENSMUSG00000016256	-0.101322	0.641184	0.999955	428.791	493.934	539.237	377.011	583.586	401.78	Ctsz
ENSMUSG00000016257	-0.127096	0.440886	0.999955	632.257	634.051	597.849	614.864	575.082	515.466	Prelid3b
ENSMUSG00000016262	0.126767	0.503342	0.999955	480.078	645.139	601.199	691.845	636.735	554.223	Sertad4
ENSMUSG00000016308	-0.203141	0.271112	0.999955	318.651	338.698	313.997	256.604	274.253	313.931	Ube2a
ENSMUSG00000016319	-0.110979	0.453095	0.999955	3438.74	3717.61	3355.16	3360.53	3387.77	2982.99	Slc25a5
ENSMUSG00000016327	0.997301	0.00143139	0.0979329	564.155	494.942	444.619	723.427	620.791	1660.09	Atp1b4
ENSMUSG00000016344	-0.238583	0.196377	0.999955	276.613	326.602	324.044	261.539	266.812	257.087	Ppdpf
ENSMUSG00000016349	1.06474	1.36608e-05	0.00349109	236.256	263.096	271.293	353.324	589.964	670.494	Eef1a2
ENSMUSG00000016356	0.0561644	0.825198	0.999955	107.618	77.6183	95.455	100.668	100.985	90.4327	Col20a1
ENSMUSG00000016382	-0.0491249	0.77981	0.999955	2080.9	2240.85	2130.99	2344.97	1683.79	2207.85	Pls3
ENSMUSG00000016386	0.527076	0.0234554	0.495736	102.574	128.02	100.479	178.636	152.009	144.692	Mpped2
ENSMUSG00000016409	-0.237868	0.22224	0.999955	509.505	530.224	509.093	505.313	345.474	462.499	Nkap
ENSMUSG00000016427	0.33824	0.225113	0.999955	116.026	83.6664	97.1296	107.576	166.891	100.768	Ndufa1
ENSMUSG00000016477	-0.0316244	0.839125	0.999955	654.958	630.018	621.295	633.615	631.421	599.44	E2f3
ENSMUSG00000016481	-0.0752364	0.690948	0.999955	881.124	850.777	837.324	920.815	634.61	883.657	Cr1l
ENSMUSG00000016487	-0.0663682	0.684047	0.999955	3281.52	3438.39	3635.66	3751.36	3263.4	2873.18	Ppfibp1
ENSMUSG00000016493	-0.286308	0.246613	0.999955	190.854	209.67	175.838	191.466	111.615	169.238	Cd46
ENSMUSG00000016494	0.308705	0.208845	0.999955	1272.92	896.138	960.411	1073.79	1010.91	1794.44	Cd34
ENSMUSG00000016495	0.0411944	0.862434	0.999955	274.931	270.152	190.073	246.735	203.033	307.471	Plgrkt
ENSMUSG00000016496	-0.827119	0.00324501	0.167443	135.364	92.7387	105.503	51.3209	69.0948	68.4705	Cd274
ENSMUSG00000016503	-0.131508	0.534968	0.999955	151.338	154.229	152.393	146.067	128.623	143.4	Gtf3a
ENSMUSG00000016510	-0.0262787	0.912027	0.999955	129.478	168.341	175.838	132.25	182.836	149.86	Mtif3
ENSMUSG00000016520	-0.0286429	0.888914	0.999955	501.097	400.188	475.6	415.502	551.696	382.401	Lnx2
ENSMUSG00000016526	-0.169517	0.60719	0.999955	59.6945	97.7789	81.2204	64.1511	97.7958	49.092	Dyrk3
ENSMUSG00000016528	0.135499	0.49982	0.999955	1371.29	1807.4	1605.15	1591.93	2178.08	1483.1	Mapkapk2
ENSMUSG00000016534	-0.112553	0.461518	0.999955	5742.44	5973.58	5751.58	6007.5	4821.76	5326.49	Lamp2
ENSMUSG00000016541	0.229868	0.162349	0.999955	1268.72	1124.96	1122.85	1429.09	1206.5	1489.56	Atxn10
ENSMUSG00000016552	-0.593771	0.0165554	0.415841	192.536	147.172	202.632	116.459	145.631	96.8922	Foxred2
ENSMUSG00000016554	0.0277598	0.893534	0.999955	855.901	776.183	749.405	743.166	1037.49	645.948	Eif3d
ENSMUSG00000016559	-0.259519	0.118565	0.946134	6710.17	7662.03	6702.78	6247.33	6385.43	4969.92	H3f3b
ENSMUSG00000016619	0.0958959	0.622269	0.999955	725.582	619.938	644.74	632.628	872.721	621.402	Nup50
ENSMUSG00000016624	-0.172462	0.735056	0.999955	17.6561	17.1365	15.0718	11.8433	17.008	15.5028	Phf21b
ENSMUSG00000016637	-0.122414	0.663611	0.999955	150.497	99.7949	97.9669	96.7201	133.938	89.1408	Ift27
ENSMUSG00000016664	-0.0637897	0.715804	0.999955	679.34	659.251	755.266	667.171	752.602	582.645	Pacsin2
ENSMUSG00000016756	-0.708146	0.0173854	0.421848	982.857	1165.28	1395.82	1096.49	667.562	403.072	Cmah
ENSMUSG00000016757	-0.0288568	0.879848	0.999955	528.002	508.047	552.634	436.227	623.98	497.38	Ttll12
ENSMUSG00000016763	0.222404	0.354252	0.999955	399.365	422.364	421.174	466.823	649.491	332.017	Scube1
ENSMUSG00000016831	-0.123208	0.403761	0.999955	1585.69	1456.6	1556.59	1436.98	1453.12	1331.94	Tox4
ENSMUSG00000016833	-0.233416	0.329936	0.999955	129.478	176.405	128.948	128.302	110.552	130.481	Mrps18c
ENSMUSG00000016918	0.555209	0.0165463	0.415841	402.728	419.34	408.614	570.451	433.703	806.143	Sulf1
ENSMUSG00000016921	-0.0981884	0.498951	0.999955	3653.13	4198.44	3826.57	3775.05	3596.12	3537.21	Srsf6
ENSMUSG00000016933	0.0325899	0.829448	0.999955	2341.54	2248.91	2543.79	2446.62	2602.22	2247.9	Plcg1
ENSMUSG00000016940	0.0175301	0.937114	0.999955	246.345	252.007	246.173	270.422	296.576	184.741	Kctd2
ENSMUSG00000016942	0.574319	0.218459	0.999955	13.4523	16.1285	25.957	20.7257	26.5749	36.1731	Tmprss6
ENSMUSG00000016946	-0.156763	0.356988	0.999955	788.64	932.427	856.583	808.304	824.886	676.953	Kctd5
ENSMUSG00000016984	-0.335691	0.162804	0.999955	295.95	301.401	277.992	271.408	155.198	267.422	Etaa1
ENSMUSG00000016995	-0.799464	0.0379963	0.620138	84.9175	53.4256	51.0768	37.5037	49.9609	20.6703	Matn4
ENSMUSG00000017007	0.59469	0.407908	0.999955	9.24844	12.0964	5.86127	21.7127	15.945	2.58379	Rbpjl
ENSMUSG00000017009	-0.0968047	0.607278	0.999955	2901.49	3495.85	3433.87	3226.31	3540.84	2423.6	Sdc4
ENSMUSG00000017057	-0.0439728	0.827273	0.999955	792.003	678.404	753.592	796.461	544.255	817.77	Il13ra1
ENSMUSG00000017119	0.0548072	0.703069	0.999955	1923.68	1972.71	1967.71	2158.44	1952.73	1979.18	Nbr1
ENSMUSG00000017132	-0.043011	0.788784	0.999955	764.258	713.685	795.458	685.923	729.216	793.224	Cyth1
ENSMUSG00000017144	-0.316896	0.0409937	0.645175	1799.24	1996.91	1896.54	1653.12	1533.91	1381.04	Rnd3
ENSMUSG00000017146	-0.203206	0.263426	0.999955	604.512	672.356	581.94	626.707	483.664	502.547	Brca1
ENSMUSG00000017167	-0.150196	0.486653	0.999955	305.199	281.24	339.954	295.095	325.277	213.163	Cntnap1
ENSMUSG00000017176	0.0658613	0.75797	0.999955	231.211	222.775	210.168	215.153	282.757	196.368	Nt5c3b
ENSMUSG00000017188	0.177796	0.470127	0.999955	192.536	172.373	201.795	148.041	252.993	241.585	Coa3
ENSMUSG00000017204	-0.0896301	0.691335	0.999955	1330.93	1611.84	1666.28	1428.1	1873	1028.35	Gsdma
ENSMUSG00000017210	0.038315	0.802548	0.999955	1289.74	1236.85	1247.61	1246.51	1416.98	1211.8	Med24
ENSMUSG00000017211	-0.186642	0.785992	0.999955	17.6561	11.0883	4.18662	7.89552	9.56698	11.6271	Gsdma2
ENSMUSG00000017221	0.0458581	0.820135	0.999955	1166.14	1353.78	1255.15	1240.58	1633.83	1020.6	Psmd3
ENSMUSG00000017264	-0.0964408	0.542735	0.999955	1044.23	1004	1051.68	939.567	1070.44	888.824	Exosc10
ENSMUSG00000017286	-0.0159957	0.93321	0.999955	306.039	338.698	277.154	324.703	270.001	316.514	Glod4
ENSMUSG00000017288	0.0854312	0.623461	0.999955	560.792	630.018	643.065	668.158	710.082	565.85	Vps53
ENSMUSG00000017291	-0.0764846	0.65644	0.999955	6484.84	6855.61	6576.34	6977.67	5094.95	6816.04	Taok1
ENSMUSG00000017299	-0.0236902	0.90276	0.999955	367.415	399.18	299.762	371.089	316.773	360.439	Dnttip1
ENSMUSG00000017300	0.656219	0.029673	0.548827	105.096	169.349	157.417	144.093	221.103	316.514	Tnnc2
ENSMUSG00000017307	0.123058	0.583847	0.999955	194.217	154.229	201.795	191.466	235.985	171.822	Acot8
ENSMUSG00000017309	-0.149558	0.519931	0.999955	340.511	320.553	315.671	233.905	394.372	251.92	Cd300lg
ENSMUSG00000017314	-0.347617	0.245935	0.999955	121.071	64.5139	108.015	73.0336	87.1658	71.0543	Mpp2
ENSMUSG00000017344	0.770464	0.0821362	0.848749	19.3377	25.2007	16.7465	24.6735	28.7009	51.6758	Vtn
ENSMUSG00000017376	-0.0440053	0.783924	0.999955	1004.72	869.929	880.028	834.951	945.005	892.7	Nlk
ENSMUSG00000017386	0.350155	0.0849159	0.860688	255.593	294.345	295.575	317.795	433.703	325.558	Traf4
ENSMUSG00000017390	-0.581161	0.056634	0.739404	93.3252	129.028	107.177	63.1642	103.111	52.9677	Aldoc
ENSMUSG00000017400	0.814024	0.00907812	0.315666	35.3122	39.3132	34.3303	59.2164	71.2208	60.7191	Stac2
ENSMUSG00000017404	-0.0303915	0.894261	0.999955	3296.65	3650.07	3468.2	3081.23	4671.87	2442.98	Rpl19
ENSMUSG00000017405	0.105254	0.65569	0.999955	169.835	159.269	153.23	135.211	214.725	169.238	Nek8
ENSMUSG00000017412	0.0199876	0.956125	0.999955	63.0576	39.3132	43.5409	66.125	34.0159	47.8001	Cacnb4
ENSMUSG00000017417	-0.275952	0.271617	0.999955	115.185	108.867	112.201	80.9291	112.678	83.9732	Plxdc1
ENSMUSG00000017418	0.015711	0.93236	0.999955	2397.03	2339.64	2208.02	2654.87	1819.85	2546.33	Arl5b
ENSMUSG00000017421	-0.00378969	0.981978	0.999955	4990.8	5732.66	5319.52	5968.03	4496.48	5535.77	Zfp207
ENSMUSG00000017428	0.0233402	0.877505	0.999955	1805.13	1972.71	1879.79	1923.55	2066.47	1758.27	Psmd11
ENSMUSG00000017446	0.372055	0.113445	0.93651	190.013	182.453	193.422	202.323	209.411	322.974	C1qtnf1
ENSMUSG00000017466	0.0760186	0.601204	0.999955	3624.55	3380.93	3427.17	3374.35	3812.97	3811.09	Timp2
ENSMUSG00000017478	0.194842	0.298387	0.999955	1290.58	1101.78	1219.14	1267.23	1682.73	1183.38	Zc3h18
ENSMUSG00000017485	-0.258774	0.234424	0.999955	6156.94	6735.65	5896.44	6382.54	3581.24	5739.89	Top2b
ENSMUSG00000017491	0.131808	0.584139	0.999955	120.23	96.7708	119.737	135.211	105.237	129.19	Rarb
ENSMUSG00000017493	0.0842554	0.68751	0.999955	4218.97	3368.83	3386.14	3072.34	4976.95	3585.01	Igfbp4
ENSMUSG00000017499	-0.0325222	0.874118	0.999955	223.644	276.2	247.011	207.257	271.064	251.92	Cdc6
ENSMUSG00000017548	-0.178258	0.356207	0.999955	2022.05	2317.46	2132.66	2220.61	1455.24	2043.78	Suz12
ENSMUSG00000017550	-0.136959	0.401004	0.999955	900.462	1048.35	937.803	901.076	795.122	928.873	Atad5
ENSMUSG00000017561	-0.223003	0.19526	0.999955	871.035	893.114	874.166	833.964	634.61	791.932	Crlf3
ENSMUSG00000017588	-0.753424	0.0143253	0.388102	10895.5	13760.6	12713.9	7106.95	11396.4	3662.52	Krt27
ENSMUSG00000017607	0.28911	0.121835	0.953043	1498.25	1603.77	1983.62	2109.09	2353.48	1750.52	Tns4
ENSMUSG00000017615	-0.00221122	0.987471	0.999955	1818.58	1816.47	1781.83	1788.34	1853.87	1766.02	Tnfaip1
ENSMUSG00000017631	0.0805178	0.622541	0.999955	1115.7	978.797	976.32	1005.69	1199.06	1042.56	Abr
ENSMUSG00000017639	-0.581943	0.00972036	0.326637	250.549	203.622	207.656	142.119	175.395	124.022	Rab11fip4
ENSMUSG00000017652	0.169034	0.759564	0.999955	11.7707	16.1285	15.0718	23.6866	14.882	9.04327	Cd40
ENSMUSG00000017664	0.1048	0.649984	0.999955	180.765	162.293	175.001	150.015	231.733	175.698	Slc35c2
ENSMUSG00000017667	0.032372	0.882052	0.999955	202.625	148.18	168.302	164.819	184.962	182.157	Zfp334
ENSMUSG00000017670	0.0349415	0.843876	0.999955	1454.53	1344.71	1494.62	1267.23	1748.63	1383.62	Elmo2
ENSMUSG00000017677	0.00223005	0.991075	0.999955	1067.77	1053.39	1000.6	1149.79	774.925	1202.76	Wsb1
ENSMUSG00000017679	-0.113607	0.444322	0.999955	1162.78	1096.74	1106.94	1069.84	1050.24	990.884	Ttpal
ENSMUSG00000017686	0.0021149	0.989359	0.999955	1062.73	996.941	1009.81	1052.08	918.43	1104.57	Rhot1
ENSMUSG00000017692	0.438754	0.0314792	0.562462	244.663	207.654	232.776	259.565	355.041	315.223	Rhbdl3
ENSMUSG00000017697	0.233356	0.483889	0.999955	45.4014	35.281	56.938	44.4123	55.2759	63.3029	Ada
ENSMUSG00000017707	0.0699611	0.643743	0.999955	3452.19	3710.56	3349.3	3790.84	3317.62	3926.07	Serinc3
ENSMUSG00000017713	0.601499	0.325565	0.999955	10.0892	10.0803	7.53592	8.88246	20.197	12.919	Tha1
ENSMUSG00000017715	-0.00129456	0.994899	0.999955	635.62	601.794	741.869	574.399	821.697	581.353	Pgs1
ENSMUSG00000017716	-0.0928777	0.604551	0.999955	432.154	420.348	352.513	393.789	370.986	364.315	Birc5
ENSMUSG00000017718	-0.0300213	0.929238	0.999955	70.6245	57.4577	58.6127	57.2425	86.1028	38.7569	Afmid
ENSMUSG00000017721	0.0945995	0.617123	0.999955	1414.17	1447.53	1522.26	1428.1	1943.16	1308.69	Pigt
ENSMUSG00000017724	0.221792	0.385468	0.999955	682.703	595.745	626.318	682.962	1051.3	485.753	Etv4
ENSMUSG00000017734	-0.216953	0.502882	0.999955	88.2806	79.6343	56.1007	45.3992	82.9138	64.5948	Dbndd2
ENSMUSG00000017737	1.0255	0.0877965	0.871668	9.24844	7.05621	10.8852	8.88246	20.197	27.1298	Mmp9
ENSMUSG00000017740	-0.346793	0.444092	0.999955	47.9237	22.1766	42.7035	27.6343	17.008	45.2164	Slc12a5
ENSMUSG00000017747	-0.414572	0.135177	0.974614	92.4844	95.7628	78.7085	53.2948	70.1578	77.5138	Ghdc
ENSMUSG00000017754	-0.069345	0.738699	0.999955	254.753	294.345	291.389	214.166	300.828	286.801	Pltp
ENSMUSG00000017756	0.0931691	0.634465	0.999955	426.269	439.501	526.677	467.81	586.775	430.201	Slc12a7
ENSMUSG00000017760	0.28734	0.149397	0.994415	1705.08	2206.58	2084.94	2249.24	3028.48	2038.61	Ctsa
ENSMUSG00000017764	0.138492	0.574559	0.999955	331.262	399.18	408.614	364.181	578.271	310.055	Zswim1
ENSMUSG00000017765	0.16145	0.393011	0.999955	786.958	776.183	863.281	796.461	1110.83	806.143	Slc12a4
ENSMUSG00000017774	0.107286	0.521198	0.999955	2374.33	2129.97	2048.93	2028.16	2627.73	2404.22	Myo1c
ENSMUSG00000017776	-0.0539657	0.757932	0.999955	2154.89	2021.1	2007.07	2096.26	1615.76	2245.31	Crk
ENSMUSG00000017778	-0.0519349	0.760683	0.999955	677.659	596.753	584.452	652.367	546.381	594.272	Cox7c
ENSMUSG00000017781	-0.0735665	0.624874	0.999955	1731.98	1632	1551.56	1522.85	1482.88	1666.55	Pitpna
ENSMUSG00000017801	0.00758028	0.965888	0.999955	330.422	299.385	329.068	302.991	327.403	334.601	Mlx
ENSMUSG00000017802	-0.0759263	0.634161	0.999955	1098.88	1330.6	1257.66	1212.95	1184.18	1099.4	Retreg3
ENSMUSG00000017817	0.673955	0.0138917	0.381524	168.994	148.18	143.182	161.858	233.859	341.061	Jph2
ENSMUSG00000017830	-0.113742	0.723959	0.999955	54.6499	60.4818	60.2873	51.3209	71.2208	38.7569	Dhx58
ENSMUSG00000017831	-0.138752	0.553251	0.999955	1568.03	1782.2	1720.7	1962.04	1000.28	1643.29	Rab5a
ENSMUSG00000017832	0.257767	0.651043	0.999955	10.93	10.0803	15.0718	15.791	18.071	9.04327	Hspb9
ENSMUSG00000017837	-0.00373108	0.984227	0.999955	701.2	704.613	693.304	684.936	838.705	568.434	Nkiras2
ENSMUSG00000017843	-0.0218687	0.878249	0.999955	2220.47	2209.6	2354.56	2329.18	2205.72	2147.13	Ppp2r5c
ENSMUSG00000017858	0.00894509	0.958432	0.999955	479.237	466.718	417.825	491.496	430.514	449.58	Ift52
ENSMUSG00000017861	-0.241304	0.272155	0.999955	242.982	327.61	280.504	244.761	279.568	193.784	Mybl2
ENSMUSG00000017897	0.975632	0.000419048	0.040672	103.414	107.859	92.943	173.701	278.505	144.692	Eya2
ENSMUSG00000017929	0.625268	0.0453475	0.669974	212.714	165.317	169.977	152.976	277.442	417.282	B4galt5
ENSMUSG00000017969	0.947821	0.0749003	0.815253	19.3377	7.05621	19.2585	16.778	27.6379	45.2164	Ptgis
ENSMUSG00000017978	0.909374	0.114774	0.939334	11.7707	10.0803	14.2345	14.8041	12.756	41.3407	Cadps2
ENSMUSG00000017999	0.18661	0.35597	0.999955	516.231	533.248	528.352	553.673	753.665	487.045	Ddx27
ENSMUSG00000018001	0.152974	0.287018	0.999955	1210.71	1258.02	1248.45	1349.15	1392.53	1391.37	Cyth3
ENSMUSG00000018008	0.505312	0.135132	0.974614	71.4652	63.5059	64.474	50.3339	112.678	121.438	Cyth4
ENSMUSG00000018012	0.169115	0.591782	0.999955	94.166	85.6825	91.2683	91.7854	148.82	63.3029	Rac3
ENSMUSG00000018040	0.00859904	0.962949	0.999955	440.562	448.573	432.897	414.515	522.995	391.444	Rrp7a
ENSMUSG00000018042	0.263154	0.220214	0.999955	1497.41	1609.82	1695.58	1675.82	2565.01	1521.85	Cyb5r3
ENSMUSG00000018068	-0.117117	0.552086	0.999955	1294.78	1104.8	1121.18	1135.97	835.516	1276.39	Ints2
ENSMUSG00000018076	0.106645	0.539862	0.999955	4447.66	5081.48	5270.12	5181.43	6201.53	4550.06	Med13l
ENSMUSG00000018102	-0.0295135	0.906295	0.999955	600.308	677.396	711.726	588.216	916.304	443.12	Hist1h2bc
ENSMUSG00000018126	-0.202173	0.579657	0.999955	44.5607	58.4657	43.5409	38.4907	59.5279	28.4217	Baiap2l2
ENSMUSG00000018143	-0.101876	0.612802	0.999955	244.663	249.991	262.082	252.657	257.245	193.784	Mafk
ENSMUSG00000018160	-0.00611896	0.965474	0.999955	2113.69	2019.08	2043.91	2130.8	2014.38	2005.02	Med1
ENSMUSG00000018166	-0.010102	0.959509	0.999955	2609.74	3634.95	3512.57	3326.97	3725.81	2634.18	Erbb3
ENSMUSG00000018167	0.319207	0.158451	0.999955	185.81	217.734	197.608	206.27	315.71	227.374	Stard3
ENSMUSG00000018168	-0.819151	0.168649	0.999955	19.3377	14.1124	14.2345	9.8694	11.693	5.16758	Ikzf3
ENSMUSG00000018169	0.0221516	0.947722	0.999955	126.115	66.5299	82.8951	58.2295	103.111	120.146	Mfng
ENSMUSG00000018171	-0.00508684	0.978422	0.999955	1061.89	986.861	1044.14	1226.77	822.76	1032.22	Vmp1
ENSMUSG00000018189	-0.291929	0.158302	0.999955	454.855	482.846	403.59	422.41	282.757	390.153	Uchl5
ENSMUSG00000018196	-0.00861469	0.963603	0.999955	462.422	468.734	491.509	555.647	395.435	462.499	Glrx2
ENSMUSG00000018199	-0.146727	0.482367	0.999955	1138.4	1104.8	1084.33	1090.57	717.523	1198.88	Trove2
ENSMUSG00000018209	-0.0280433	0.851208	0.999955	1313.28	1249.96	1270.22	1329.41	1257.53	1171.75	Stk4
ENSMUSG00000018217	0.356493	0.084627	0.859575	1229.2	1065.49	1046.66	1200.12	1232.01	1848.7	Pmp22
ENSMUSG00000018239	-0.306834	0.2659	0.999955	114.344	98.7869	125.599	82.903	71.2208	121.438	Zcchc10
ENSMUSG00000018286	0.12185	0.675813	0.999955	497.734	570.545	540.074	434.254	925.871	388.861	Psmb6
ENSMUSG00000018287	0.122639	0.564907	0.999955	150.497	158.261	172.489	156.923	196.655	170.53	Spag7
ENSMUSG00000018293	0.32863	0.191444	0.999955	3431.17	3650.07	3690.92	3432.58	6691.57	3402.85	Pfn1
ENSMUSG00000018322	0.00947082	0.963732	0.999955	316.969	477.806	401.078	402.671	440.081	359.147	Tomm34
ENSMUSG00000018326	-0.0158058	0.926999	0.999955	3997.01	3584.55	3503.36	3452.32	3195.37	4318.81	Ywhab
ENSMUSG00000018334	0.438287	0.0158579	0.40649	604.512	672.356	700.84	739.218	984.336	957.295	Ksr1
ENSMUSG00000018339	0.944871	0.0010488	0.0771112	132	168.341	176.675	190.479	295.513	434.077	Gpx3
ENSMUSG00000018340	0.243922	0.252643	0.999955	2022.05	1617.89	1572.49	1530.74	2117.49	2526.95	Anxa6
ENSMUSG00000018341	-0.801716	0.0253413	0.515961	42.8791	46.3694	61.1247	27.6343	25.5119	33.5893	Il12rb2
ENSMUSG00000018347	0.0158747	0.93543	0.999955	209.351	249.991	233.613	240.813	246.615	211.871	Zkscan6
ENSMUSG00000018362	-0.0853825	0.553538	0.999955	1557.1	1477.77	1500.48	1435.01	1464.81	1374.58	Kpna2
ENSMUSG00000018363	-0.0401472	0.790224	0.999955	1727.78	1678.37	1705.63	1809.06	1632.76	1528.31	Smurf2
ENSMUSG00000018372	0.213458	0.210371	0.999955	350.6	332.65	324.044	403.658	381.616	382.401	Cep95
ENSMUSG00000018377	0.254224	0.086301	0.866216	1179.6	1320.52	1232.54	1440.93	1478.63	1532.19	Vezf1
ENSMUSG00000018378	0.294664	0.10286	0.913327	374.142	384.059	365.073	413.528	527.247	436.661	Cuedc1
ENSMUSG00000018379	-0.0920658	0.549008	0.999955	4509.88	4184.33	3664.13	4045.47	3769.39	3778.8	Srsf1
ENSMUSG00000018381	-0.145519	0.679153	0.999955	40.3568	42.3372	52.7514	30.5951	52.0869	40.0488	Abi3
ENSMUSG00000018387	0.168138	0.783406	0.999955	12.6115	6.04818	12.5599	10.8563	11.693	12.919	Shroom1
ENSMUSG00000018395	-0.0975966	0.584378	0.999955	301.836	317.529	349.164	303.977	304.017	297.136	Kif3a
ENSMUSG00000018398	0.00984214	0.949142	0.999955	2977.16	2807.36	2600.73	2765.41	2594.78	3083.76	2023-09-08
ENSMUSG00000018401	-0.125741	0.446686	0.999955	1073.66	1014.08	1062.56	975.097	1072.56	838.44	Mtmr4
ENSMUSG00000018405	0.0355799	0.898018	0.999955	73.9875	84.6745	77.0338	62.1772	95.6698	83.9732	Mrm1
ENSMUSG00000018411	0.455022	0.0752297	0.815253	131.16	124.996	141.508	127.315	192.403	227.374	Mapt
ENSMUSG00000018412	-0.0778064	0.588939	0.999955	1840.44	1883	2002.88	1784.39	1875.13	1766.02	Kansl1
ENSMUSG00000018415	0.0226167	0.892788	0.999955	700.359	623.97	641.39	702.701	592.09	702.791	Gid4
ENSMUSG00000018417	-0.0332624	0.841996	0.999955	2371.81	2851.72	2787.45	2915.42	2315.21	2596.71	Myo1b
ENSMUSG00000018425	0.000168995	0.999328	0.999955	530.524	613.89	600.361	679.015	450.711	614.942	Dhx40
ENSMUSG00000018427	0.361659	0.0240086	0.501596	520.435	510.063	501.557	694.806	659.058	613.651	Ypel2
ENSMUSG00000018428	0.13083	0.523967	0.999955	462.422	493.934	483.136	394.776	610.161	572.31	Akap1
ENSMUSG00000018433	-0.211561	0.215043	0.999955	690.27	730.821	684.094	658.289	524.058	635.613	Nol11
ENSMUSG00000018442	-0.170533	0.412296	0.999955	701.2	702.597	656.462	664.211	446.459	720.878	Derl2
ENSMUSG00000018446	-0.0116134	0.940779	0.999955	792.844	795.335	806.343	757.97	859.965	757.051	C1qbp
ENSMUSG00000018449	0.350812	0.180914	0.999955	101.733	70.5621	72.8472	105.603	104.174	103.352	Rpain
ENSMUSG00000018451	0.382495	0.338272	0.999955	29.4269	30.2409	18.4211	38.4907	32.9529	29.7136	6330403K07Rik
ENSMUSG00000018459	0.0797833	0.848847	0.999955	37.8345	68.546	98.8042	69.0858	109.489	37.465	Slc13a3
ENSMUSG00000018470	-0.0496533	0.902693	0.999955	21.86	28.2248	36.0049	27.6343	30.8269	24.546	Kcnab3
ENSMUSG00000018474	0.145865	0.425575	0.999955	2093.51	1757	1904.08	1761.69	2517.18	2089	Chd3
ENSMUSG00000018476	0.322893	0.220806	0.999955	2262.51	2026.14	2537.93	2247.26	4279.63	2011.48	Kdm6b
ENSMUSG00000018481	-0.0693111	0.683882	0.999955	2068.29	2135.01	2094.98	2073.56	1659.34	2271.15	Appbp2
ENSMUSG00000018500	0.516062	0.17956	0.999955	29.4269	31.2489	20.0958	31.5821	42.5199	41.3407	Adora2b
ENSMUSG00000018501	0.0223311	0.870051	0.999955	6161.14	5869.76	5975.98	6133.83	6259.99	5893.63	Ncor1
ENSMUSG00000018507	0.0869731	0.725982	0.999955	108.459	119.956	123.924	99.6809	152.009	122.73	Trpv2
ENSMUSG00000018509	0.707177	0.0239979	0.501596	38.6753	48.3854	35.1676	60.2033	76.5358	62.011	Cenpv
ENSMUSG00000018537	0.353436	0.073359	0.808239	531.365	498.975	543.423	621.772	831.264	556.807	Pcgf2
ENSMUSG00000018541	0.0720314	0.692129	0.999955	389.275	353.818	434.571	444.123	418.821	374.65	Cwc25
ENSMUSG00000018547	0.306185	0.102262	0.911557	598.626	539.296	521.653	557.621	731.342	764.802	Pip4k2b
ENSMUSG00000018548	-0.0550201	0.743348	0.999955	594.423	639.091	571.892	598.086	519.806	620.11	Trim37
ENSMUSG00000018554	0.0269389	0.931248	0.999955	92.4844	57.4577	61.962	57.2425	88.2288	71.0543	Ybx2
ENSMUSG00000018559	0.229313	0.159714	0.999955	738.194	742.918	736.845	774.748	958.824	866.862	Ctdnep1
ENSMUSG00000018565	-0.112503	0.522412	0.999955	403.568	428.413	415.313	365.168	358.23	431.493	Elp5
ENSMUSG00000018566	0.742097	0.0307354	0.556031	272.409	179.429	158.254	215.153	244.489	563.267	Slc2a4
ENSMUSG00000018567	0.257282	0.26987	0.999955	2005.23	1835.62	1759.22	1834.72	3136.91	1720.81	Gabarap
ENSMUSG00000018569	0.299116	0.46185	0.999955	31.1084	27.2168	18.4211	29.6082	36.1419	28.4217	Cldn7
ENSMUSG00000018570	0.276028	0.314414	0.999955	73.9875	114.915	74.5218	100.668	98.8588	118.854	2810408A11Rik
ENSMUSG00000018572	0.157198	0.447747	0.999955	348.919	308.457	387.681	345.429	475.16	344.936	Phf23
ENSMUSG00000018574	-0.0363967	0.848779	0.999955	395.161	380.027	460.528	361.22	379.49	466.374	Acadvl
ENSMUSG00000018581	0.0841854	0.770632	0.999955	87.4398	108.867	133.972	156.923	97.7958	94.3084	Dnah11
ENSMUSG00000018583	-0.0345601	0.827813	0.999955	2484.47	2055.37	2269.99	2075.53	2415.13	2158.76	G3bp1
ENSMUSG00000018585	0.242085	0.426109	0.999955	551.543	591.713	582.778	529	1105.52	405.655	Atox1
ENSMUSG00000018593	0.28218	0.174696	0.999955	33048.9	22461.9	25464.7	27188.2	40106.9	31174.7	Sparc
ENSMUSG00000018595	-0.173371	0.750275	0.999955	25.223	12.0964	12.5599	13.8172	12.756	18.0865	Glra4
ENSMUSG00000018599	0.48438	0.0694491	0.794828	94.166	75.6022	66.1486	96.7201	105.237	129.19	Mief2
ENSMUSG00000018604	0.471318	0.172049	0.999955	84.9175	86.6905	82.0578	61.1903	112.678	179.574	Tbx3
ENSMUSG00000018634	0.258107	0.510307	0.999955	30.2676	36.2891	51.0768	27.6343	59.5279	54.2596	Crhr1
ENSMUSG00000018648	0.0944168	0.755736	0.999955	1006.4	1420.31	1323.81	1411.32	1917.65	673.078	Dusp14
ENSMUSG00000018651	0.0284436	0.867167	0.999955	352.282	386.075	354.188	370.102	374.175	369.482	Tada2a
ENSMUSG00000018654	0.220486	0.382997	0.999955	89.1214	72.5781	95.455	101.655	105.237	93.0165	Ikzf1
ENSMUSG00000018656	-0.528271	0.443929	0.999955	13.4523	9.07227	17.5838	11.8433	2.12599	14.2109	Tcaf3
ENSMUSG00000018659	-0.347621	0.182392	0.999955	116.026	159.269	140.67	81.916	126.497	118.854	Pnpo
ENSMUSG00000018661	0.078206	0.674204	0.999955	549.862	642.115	615.433	567.49	755.791	583.937	Cog1
ENSMUSG00000018666	-0.012632	0.938133	0.999955	808.818	808.44	886.726	881.337	740.909	860.403	Cbx1
ENSMUSG00000018669	-0.163143	0.411205	0.999955	279.976	237.895	236.963	216.14	249.804	207.995	Cdk5rap3
ENSMUSG00000018672	-0.0739245	0.697317	0.999955	384.231	372.971	375.121	296.082	399.687	381.109	Copz2
ENSMUSG00000018677	0.0215229	0.918669	0.999955	780.232	894.122	823.927	722.44	1105.52	706.667	Slc25a39
ENSMUSG00000018678	0.263849	0.268128	0.999955	453.174	425.388	477.275	559.595	703.704	363.023	Sp2
ENSMUSG00000018697	0.0257136	0.889955	0.999955	300.995	322.569	266.269	314.834	281.694	308.763	Aatf
ENSMUSG00000018707	0.0643062	0.707994	0.999955	10420.5	10791	11354.1	10220.7	13639.3	10189.2	Dync1h1
ENSMUSG00000018727	0.192204	0.530701	0.999955	85.7583	93.7467	134.809	101.655	167.954	89.1408	Cpsf4l
ENSMUSG00000018733	-0.241694	0.254299	0.999955	157.224	182.453	172.489	142.119	135.001	156.319	Pex12
ENSMUSG00000018736	-0.115008	0.444764	0.999955	2103.6	2416.25	2311.85	2230.48	1987.81	2089	Ndel1
ENSMUSG00000018740	0.190006	0.460814	0.999955	153.86	133.06	98.8042	150.015	170.08	118.854	Slc25a35
ENSMUSG00000018750	0.264827	0.0947665	0.889306	975.29	897.146	989.717	1037.27	1223.51	1179.5	Zbtb4
ENSMUSG00000018752	0.00219481	0.996574	0.999955	22.7007	14.1124	13.3972	19.7388	13.819	16.7946	Tnfsfm13
ENSMUSG00000018761	-0.0805028	0.643838	0.999955	469.989	569.537	583.615	508.274	532.562	493.504	Mpdu1
ENSMUSG00000018765	0.148072	0.434809	0.999955	832.36	752.998	768.664	755.996	1069.38	782.889	Fxr2
ENSMUSG00000018770	0.154632	0.343784	0.999955	1157.74	1294.31	1245.1	1196.17	1443.55	1476.64	Atp5g3
ENSMUSG00000018774	0.0695274	0.787834	0.999955	182.447	149.188	177.513	134.224	240.237	160.195	Cd68
ENSMUSG00000018796	0.201046	0.441696	0.999955	5346.44	3883.94	3811.5	3795.77	3876.75	7322.47	Acsl1
ENSMUSG00000018800	-0.506237	0.0118938	0.358681	807.137	1000.97	830.626	725.401	485.79	645.948	Abca5
ENSMUSG00000018809	-0.0257621	0.912413	0.999955	144.612	180.437	133.135	157.91	126.497	165.363	Smyd4
ENSMUSG00000018819	0.574875	0.0365609	0.605633	351.441	220.758	271.293	297.069	372.049	590.396	Lsp1
ENSMUSG00000018820	0.0503724	0.768316	0.999955	715.493	698.564	741.032	714.545	853.587	662.743	Zfyve27
ENSMUSG00000018821	0.103233	0.660045	0.999955	195.899	258.056	232.776	246.735	302.954	186.033	Avpi1
ENSMUSG00000018822	0.116083	0.815069	0.999955	15.9746	18.1445	26.7944	13.8172	32.9529	19.3784	Sfrp5
ENSMUSG00000018830	0.204075	0.329074	0.999955	776.869	508.047	728.472	686.91	751.539	883.657	Myh11
ENSMUSG00000018841	0.0536937	0.786099	0.999955	203.466	223.783	251.197	220.088	231.733	253.212	Rad51d
ENSMUSG00000018845	0.89087	0.00617077	0.243831	55.4907	60.4818	46.8902	85.8638	71.2208	145.984	Unc45b
ENSMUSG00000018846	-0.148463	0.560603	0.999955	6329.3	5209.5	5028.13	6015.4	2939.19	5993.1	Pank3
ENSMUSG00000018848	-0.11786	0.474085	0.999955	1299.83	1654.18	1470.34	1415.27	1391.46	1268.64	Rars
ENSMUSG00000018849	-0.0299863	0.912972	0.999955	1135.04	1383.02	1544.03	1380.73	1833.67	762.219	Wwc1
ENSMUSG00000018858	0.127891	0.559916	0.999955	306.88	354.826	277.992	259.565	381.616	386.277	Mrpl58
ENSMUSG00000018861	0.14584	0.641711	0.999955	63.0576	64.5139	67.8233	66.125	98.8588	50.3839	Fdxr
ENSMUSG00000018862	-0.806994	0.0241492	0.502738	69.7837	53.4256	82.8951	38.4907	54.2129	24.546	Otop3
ENSMUSG00000018868	-1.00748	0.000172054	0.0227817	242.982	260.072	308.135	138.172	178.584	85.2651	Pnpla5
ENSMUSG00000018882	-0.17017	0.346963	0.999955	332.944	301.401	288.877	278.317	272.127	270.006	Mrpl45
ENSMUSG00000018893	0.614419	0.16005	0.999955	12.6115	33.265	32.6556	33.556	49.9609	36.1731	Mb
ENSMUSG00000018899	0.508038	0.0707527	0.800158	77.3506	99.7949	96.2923	117.446	173.269	96.8922	Irf1
ENSMUSG00000018900	-0.43737	0.0279092	0.536039	240.46	273.176	272.13	211.205	171.143	197.66	Slc22a5
ENSMUSG00000018906	0.149343	0.515339	0.999955	333.785	220.758	261.245	244.761	347.6	313.931	P4ha2
ENSMUSG00000018907	-0.256559	0.190227	0.999955	405.25	458.653	461.366	348.39	443.27	316.514	Alox12e
ENSMUSG00000018909	0.302782	0.0720072	0.803411	1027.42	977.789	925.243	1042.21	1225.64	1348.74	Arrb1
ENSMUSG00000018920	-0.045386	0.864749	0.999955	107.618	155.237	162.441	148.041	160.513	102.06	Cxcl16
ENSMUSG00000018921	0.2	0.294947	0.999955	771.825	764.086	811.367	782.643	1116.15	797.1	Pelp1
ENSMUSG00000018923	-0.120956	0.654207	0.999955	105.096	104.835	100.479	73.0336	123.308	89.1408	Med11
ENSMUSG00000018925	0.237469	0.666982	0.999955	20.1784	10.0803	15.0718	18.7519	9.56698	25.8379	Heatr9
ENSMUSG00000018927	0.560047	0.0949374	0.889493	53.8091	32.2569	46.0528	57.2425	55.2759	83.9732	Ccl6
ENSMUSG00000018931	0.0852199	0.632904	0.999955	681.022	713.685	743.544	636.576	866.343	766.094	Natd1
ENSMUSG00000018932	-0.266805	0.135385	0.974614	781.073	888.074	870.817	679.015	819.571	611.067	Map2k3
ENSMUSG00000018965	0.141628	0.406465	0.999955	803.774	735.862	713.4	744.153	801.5	941.792	Ywhah
ENSMUSG00000018974	0.0292072	0.874385	0.999955	459.059	503.007	598.687	547.752	568.704	475.418	Sart3
ENSMUSG00000018983	0.117193	0.626422	0.999955	797.888	868.921	913.521	811.265	1311.74	674.37	E2f2
ENSMUSG00000018986	0.598817	0.251871	0.999955	9.24844	19.1526	14.2345	14.8041	20.197	29.7136	Slfn3
ENSMUSG00000018995	0.0842386	0.727349	0.999955	219.44	176.405	234.451	271.408	164.765	232.541	Nars2
ENSMUSG00000018999	0.00739774	0.971457	0.999955	763.417	583.649	572.73	594.138	554.885	782.889	Slc35b4
ENSMUSG00000019027	0.0156364	0.95302	0.999955	75.6691	104.835	82.8951	90.7985	96.7328	77.5138	Dnah1
ENSMUSG00000019039	-0.0102658	0.956911	0.999955	332.103	294.345	339.116	296.082	365.671	297.136	Dalrd3
ENSMUSG00000019054	0.0540688	0.821777	0.999955	187.491	152.212	174.163	166.793	225.355	140.817	Fis1
ENSMUSG00000019055	0.342299	0.0966383	0.896616	494.371	460.669	498.208	457.94	701.578	684.705	Plod1
ENSMUSG00000019066	0.0655048	0.729884	0.999955	853.379	707.637	694.979	736.257	935.438	688.58	Rab3d
ENSMUSG00000019080	-0.359757	0.415486	0.999955	50.446	46.3694	58.6127	26.6474	73.3468	20.6703	Mfsd3
ENSMUSG00000019082	0.249581	0.236159	0.999955	304.358	267.128	256.221	257.591	369.923	357.855	Slc25a22
ENSMUSG00000019087	0.0144006	0.923899	0.999955	2082.58	1902.15	1793.55	1985.72	2010.13	1839.66	Atp6ap1
ENSMUSG00000019088	0.473357	0.0781432	0.831846	76.5098	91.7307	101.316	109.55	159.45	104.644	Dnase1l1
ENSMUSG00000019102	-1.16145	0.00119111	0.0850536	187.491	188.502	214.355	75.0074	147.757	40.0488	Aldh3a1
ENSMUSG00000019122	0.549706	0.10377	0.916527	60.5353	73.5862	57.7754	102.642	52.0869	126.606	Ccl9
ENSMUSG00000019124	0.110504	0.596512	0.999955	138.727	155.237	151.556	160.871	165.828	153.736	Scrn1
ENSMUSG00000019132	-0.058861	0.668475	0.999955	4028.96	4244.81	4108.75	4017.83	4026.63	3842.1	BC005537
ENSMUSG00000019139	-0.0361053	0.868978	0.999955	472.511	433.453	603.711	460.901	608.035	403.072	Isyna1
ENSMUSG00000019143	-0.0549556	0.768887	0.999955	331.262	415.308	384.332	372.076	326.34	390.153	Hars2
ENSMUSG00000019158	-0.0546988	0.915417	0.999955	15.9746	21.1686	18.4211	13.8172	27.6379	11.6271	Tmem160
ENSMUSG00000019173	0.0384097	0.833333	0.999955	1009.76	999.965	999.765	968.188	1247.96	873.322	Rab5c
ENSMUSG00000019179	0.107519	0.515903	0.999955	1436.03	1372.94	1583.38	1395.53	1766.7	1570.95	Mdh2
ENSMUSG00000019188	0.161651	0.377169	0.999955	967.723	1128.99	982.181	970.162	1353.2	1120.07	H13
ENSMUSG00000019189	-0.217805	0.146304	0.992861	1732.82	1763.04	1807.78	1453.76	1659.34	1446.92	Rnf145
ENSMUSG00000019194	0.481285	0.0964682	0.896275	83.236	72.5781	81.2204	73.0336	127.56	131.773	Scn1b
ENSMUSG00000019210	-0.0332798	0.840487	0.999955	1298.15	1275.16	1204.91	1394.55	1081.07	1215.67	Atp6v1e1
ENSMUSG00000019214	-0.0566184	0.780332	0.999955	173.198	208.662	201.795	185.545	196.655	178.282	Chtf18
ENSMUSG00000019235	0.0262977	0.953436	0.999955	25.223	16.1285	20.9331	21.7127	21.2599	20.6703	Rps6kl1
ENSMUSG00000019254	0.394397	0.0217538	0.479151	674.296	592.721	705.864	808.304	971.58	813.894	Ppp1r12c
ENSMUSG00000019256	0.148291	0.317089	0.999955	1968.24	1753.97	1817.83	2106.13	1926.15	2108.37	Ahr
ENSMUSG00000019261	0.465848	0.0585275	0.743762	168.994	161.285	175.001	163.832	293.387	241.585	Map1s
ENSMUSG00000019278	0.350412	0.049358	0.695464	271.568	283.256	252.872	342.468	358.23	328.142	Dpep1
ENSMUSG00000019295	0.275143	0.247398	0.999955	158.905	144.148	164.116	143.106	230.67	192.492	Tmem129
ENSMUSG00000019297	-0.0648376	0.739875	0.999955	286.702	282.248	308.135	248.709	326.34	263.547	Nop9
ENSMUSG00000019302	-0.0145959	0.935504	0.999955	1615.96	1613.86	1715.68	1581.08	1958.04	1355.2	Atp6v0a1
ENSMUSG00000019303	0.0645523	0.798451	0.999955	79.8729	92.7387	79.5458	82.903	91.4178	89.1408	Psmc3ip
ENSMUSG00000019312	-0.0507554	0.835974	0.999955	475.034	637.075	655.625	656.315	670.751	377.234	Grb7
ENSMUSG00000019320	-0.00903661	0.985084	0.999955	27.7453	12.0964	35.1676	20.7257	21.2599	33.5893	Noxo1
ENSMUSG00000019326	0.229336	0.394259	0.999955	1440.23	984.845	1009.81	924.763	1161.86	1943.01	Aoc3
ENSMUSG00000019338	0.0580675	0.760727	0.999955	787.799	954.604	929.43	862.585	1120.4	797.1	Zfp687
ENSMUSG00000019359	0.0950707	0.666925	0.999955	245.504	177.413	216.867	209.231	267.875	206.703	Gdpd2
ENSMUSG00000019362	-0.031394	0.87303	0.999955	337.148	368.939	346.652	316.808	412.443	299.72	D8Ertd738e
ENSMUSG00000019368	-0.448931	0.106723	0.918168	262.319	287.288	318.183	232.918	279.568	121.438	Sec14l4
ENSMUSG00000019370	0.264952	0.223883	0.999955	1677.33	1317.49	1303.71	1387.64	2249.3	1528.31	Calm3
ENSMUSG00000019373	-0.0672259	0.717338	0.999955	623.009	689.492	659.811	662.237	509.176	711.835	Cops3
ENSMUSG00000019428	0.0772413	0.694943	0.999955	1155.21	1268.1	1221.66	1182.35	1618.95	1042.56	Fkbp8
ENSMUSG00000019432	0.029566	0.885246	0.999955	2235.6	2378.95	2389.72	2148.57	3109.27	1890.04	Ddx39b
ENSMUSG00000019433	0.131919	0.564789	0.999955	845.812	909.243	892.588	976.084	1262.84	660.159	Gipc1
ENSMUSG00000019437	-0.216916	0.233146	0.999955	785.277	887.066	792.109	711.584	816.382	590.396	Tlcd1
ENSMUSG00000019461	0.129037	0.543673	0.999955	1231.72	1227.78	1256.82	1252.43	1780.52	1029.64	Plscr3
ENSMUSG00000019464	0.681969	0.0121413	0.361272	62.2168	63.5059	51.9141	91.7854	108.426	83.9732	Ptger1
ENSMUSG00000019467	0.312606	0.142703	0.988849	240.46	204.63	239.475	225.022	309.332	317.806	Arhgef25
ENSMUSG00000019470	0.0453117	0.837884	0.999955	641.506	685.46	784.573	633.615	963.076	581.353	Xab2
ENSMUSG00000019471	0.0258621	0.898523	0.999955	857.583	937.467	947.014	941.541	1142.72	705.375	Cdc37
ENSMUSG00000019478	0.177975	0.514127	0.999955	95.8475	114.915	108.015	84.8768	123.308	153.736	Rab4a
ENSMUSG00000019487	0.363843	0.0757305	0.818462	242.982	255.031	234.451	257.591	369.923	315.223	Trip10
ENSMUSG00000019494	0.0268379	0.866192	0.999955	708.767	814.488	720.936	762.905	732.405	790.64	Cops6
ENSMUSG00000019505	-0.0498616	0.769929	0.999955	3110	3351.7	3084.7	3131.56	3523.84	2564.41	Ubb
ENSMUSG00000019518	0.0886057	0.594171	0.999955	617.964	517.119	539.237	584.268	610.161	586.521	Ap4m1
ENSMUSG00000019528	0.474952	0.0585516	0.743762	332.103	300.393	285.528	331.612	342.285	604.607	Gyg
ENSMUSG00000019539	0.0386828	0.856635	0.999955	855.061	614.898	602.036	589.203	846.146	693.748	Rcn3
ENSMUSG00000019558	0.396133	0.035049	0.596939	1466.3	1504.99	1571.66	1839.66	2473.6	1663.96	Slc6a8
ENSMUSG00000019564	-0.145562	0.539848	0.999955	884.487	981.821	1092.71	962.266	1126.78	583.937	Arid3a
ENSMUSG00000019577	1.1737	2.70353e-05	0.00557261	168.994	261.08	283.016	759.944	411.38	435.369	Pdk4
ENSMUSG00000019578	0.112785	0.507172	0.999955	410.295	383.051	396.054	410.567	463.467	412.115	Ubxn6
ENSMUSG00000019579	-0.0536816	0.808011	0.999955	190.854	178.421	180.025	149.028	213.662	166.655	Mydgf
ENSMUSG00000019590	-0.0760669	0.732442	0.999955	274.09	309.465	297.25	290.16	338.033	205.411	Cyb561
ENSMUSG00000019647	-0.0597214	0.73262	0.999955	2679.53	2728.74	3151.69	2869.03	3064.62	2277.61	Sema6a
ENSMUSG00000019659	0.0477099	0.874885	0.999955	174.88	173.381	169.139	152.976	272.127	108.519	Ccdc12
ENSMUSG00000019689	0.168313	0.688235	0.999955	34.4715	27.2168	30.981	19.7388	49.9609	34.8812	Fmc1
ENSMUSG00000019699	0.811538	0.000171589	0.0227817	393.479	455.629	427.873	773.761	548.507	919.83	Akt3
ENSMUSG00000019710	-0.140417	0.433157	0.999955	606.193	515.103	521.653	435.241	534.688	521.926	Mrpl24
ENSMUSG00000019715	0.0854979	0.643409	0.999955	581.811	569.537	661.486	628.681	746.224	547.764	Gle1
ENSMUSG00000019718	0.128308	0.652666	0.999955	88.2806	85.6825	55.2634	84.8768	77.5988	87.8489	L3hypdh
ENSMUSG00000019726	-0.264206	0.102272	0.911557	3544.68	3643.02	3697.62	3499.69	2712.77	2849.92	Lyst
ENSMUSG00000019731	-0.059063	0.728358	0.999955	852.538	732.837	700.003	667.171	771.736	755.759	Slc35e1
ENSMUSG00000019734	-0.314276	0.338078	0.999955	147.975	67.538	113.876	72.0466	115.867	77.5138	Tmc4
ENSMUSG00000019737	0.172776	0.694196	0.999955	35.3122	15.1204	29.3063	25.6604	26.5749	38.7569	Syne4
ENSMUSG00000019738	0.0371034	0.908037	0.999955	107.618	119.956	101.316	75.9944	174.332	86.557	Polr2i
ENSMUSG00000019761	0.464585	0.00108994	0.0792444	30084.3	27809.5	28811.5	36948.1	40408.8	42291.5	Krt10
ENSMUSG00000019763	0.105013	0.598985	0.999955	283.339	248.983	243.661	240.813	276.379	319.098	Rmnd1
ENSMUSG00000019767	0.427309	0.43597	0.999955	11.7707	13.1044	10.0479	11.8433	15.945	19.3784	Ccdc170
ENSMUSG00000019768	0.311082	0.105117	0.917856	320.332	370.955	447.131	484.588	441.144	487.045	Esr1
ENSMUSG00000019773	-0.195808	0.352481	0.999955	234.574	252.007	211.843	170.741	206.222	233.833	Fbxo5
ENSMUSG00000019774	-0.121308	0.597124	0.999955	160.587	193.542	178.35	159.884	132.875	197.66	Mtrf1l
ENSMUSG00000019777	-0.137956	0.479296	0.999955	896.258	960.652	900.961	832.977	656.932	1018.01	Hdac2
ENSMUSG00000019779	-0.16451	0.570797	0.999955	87.4398	73.5862	77.8711	88.8246	53.1499	71.0543	Frk
ENSMUSG00000019782	-0.133551	0.413407	0.999955	641.506	560.464	576.079	560.582	529.373	530.969	Rwdd1
ENSMUSG00000019787	1.08408	0.00180242	0.113326	392.638	506.031	401.916	723.427	447.522	1587.74	Trdn
ENSMUSG00000019789	-0.301262	0.244228	0.999955	92.4844	105.843	97.1296	76.9813	93.5438	68.4705	Hey2
ENSMUSG00000019790	-0.0594869	0.704997	0.999955	1483.11	1644.1	1554.91	1645.23	1358.51	1488.26	Stxbp5
ENSMUSG00000019791	-0.133569	0.624738	0.999955	205.988	200.598	139.833	204.297	112.678	180.865	Hint3
ENSMUSG00000019792	-0.196568	0.406003	0.999955	246.345	264.104	227.752	246.735	150.946	246.752	Trmt11
ENSMUSG00000019794	-0.0967464	0.561832	0.999955	575.085	586.673	598.687	605.981	538.94	499.964	Katna1
ENSMUSG00000019795	0.0808562	0.642847	0.999955	681.862	746.95	688.28	747.114	644.176	848.776	Pcmt1
ENSMUSG00000019796	-0.170407	0.661157	0.999955	66.4206	27.2168	48.5648	46.3862	32.9529	47.8001	Lrp11
ENSMUSG00000019797	0.146325	0.476013	0.999955	188.332	176.405	190.91	197.388	183.899	235.125	1700021F05Rik
ENSMUSG00000019802	-0.124242	0.473077	0.999955	1789.15	1795.3	1793.55	1875.19	1351.07	1707.89	Sec63
ENSMUSG00000019804	-0.0430453	0.816883	0.999955	1161.94	853.801	885.889	873.442	1035.36	908.203	Snx3
ENSMUSG00000019806	-0.194714	0.24736	0.999955	674.296	649.171	604.548	563.543	507.05	614.942	Aig1
ENSMUSG00000019808	0.382057	0.262713	0.999955	43.7199	105.843	65.3113	102.642	103.111	72.3462	Adat2
ENSMUSG00000019809	-0.259958	0.150589	0.995331	577.607	746.95	683.256	580.321	500.672	595.564	Pex3
ENSMUSG00000019810	-0.485523	0.0124545	0.363441	543.977	602.802	525.84	474.718	386.931	330.725	Fuca2
ENSMUSG00000019813	0.162401	0.50298	0.999955	147.975	142.132	122.249	171.728	116.93	173.114	Cep57l1
ENSMUSG00000019814	0.00410981	0.984124	0.999955	460.741	352.81	335.767	398.724	426.262	326.85	Ltv1
ENSMUSG00000019817	0.494143	0.0966842	0.896616	4734.36	2949.49	2730.51	4279.37	3085.88	7305.67	Plagl1
ENSMUSG00000019818	-0.240653	0.116824	0.944588	4557.8	5102.65	4869.88	4480.71	3687.54	4128.9	Cd164
ENSMUSG00000019820	-0.0504667	0.729946	0.999955	5359.89	5387.92	5314.5	5007.73	4819.63	5684.34	Utrn
ENSMUSG00000019822	-0.0479647	0.834614	0.999955	177.402	269.144	277.992	236.866	249.804	213.163	Smpd2
ENSMUSG00000019823	0.0489318	0.817264	0.999955	537.25	602.802	648.926	608.942	768.547	471.542	Mical1
ENSMUSG00000019826	-0.0305367	0.874297	0.999955	249.708	279.224	223.566	235.879	249.804	250.628	Zbtb24
ENSMUSG00000019831	-0.0331009	0.874334	0.999955	194.217	214.71	209.331	172.714	233.859	197.66	Wasf1
ENSMUSG00000019832	-0.074422	0.724271	0.999955	160.587	173.381	204.307	175.675	162.639	173.114	Rab32
ENSMUSG00000019837	-0.179327	0.31259	0.999955	366.575	369.947	330.743	332.599	295.513	313.931	Gtf3c6
ENSMUSG00000019838	0.139485	0.455496	0.999955	427.11	343.738	386.006	386.88	410.317	479.293	Slc16a10
ENSMUSG00000019841	0.050156	0.799536	0.999955	3128.5	3385.97	3182.67	3381.26	2534.19	4126.32	Rev3l
ENSMUSG00000019842	0.00820203	0.959677	0.999955	615.442	687.476	673.209	640.524	714.334	631.737	Traf3ip2
ENSMUSG00000019843	-0.00160108	0.991648	0.999955	897.099	939.483	936.128	858.638	949.257	962.462	Fyn
ENSMUSG00000019845	-0.36395	0.109356	0.925181	218.6	241.927	220.216	187.519	132.875	209.287	Tube1
ENSMUSG00000019846	0.192833	0.351922	0.999955	2480.26	2277.14	2380.51	2454.52	2138.75	3568.22	Lama4
ENSMUSG00000019848	0.51831	0.0916688	0.878257	58.013	44.3533	68.6606	73.0336	69.0948	104.644	Popdc3
ENSMUSG00000019849	-0.194915	0.261905	0.999955	2012.8	1911.22	1768.43	1561.34	1955.92	1454.67	Prep
ENSMUSG00000019850	0.172748	0.38999	0.999955	277.453	327.61	300.599	390.828	348.663	279.05	Tnfaip3
ENSMUSG00000019851	-0.0623583	0.729269	0.999955	13342.1	14850.3	13158.5	13693.8	15351.8	10553.5	Perp
ENSMUSG00000019852	-0.182003	0.371035	0.999955	230.37	264.104	247.011	250.683	212.599	188.617	Arfgef3
ENSMUSG00000019853	-0.173437	0.31543	0.999955	390.957	448.573	426.198	362.207	396.498	363.023	Hebp2
ENSMUSG00000019854	-0.224139	0.222938	0.999955	1551.22	1974.73	1834.58	1779.45	1506.27	1300.94	Reps1
ENSMUSG00000019856	0.0387343	0.924442	0.999955	42.8791	22.1766	28.469	32.569	25.5119	38.7569	Fam184a
ENSMUSG00000019857	-0.189987	0.320698	0.999955	437.199	495.951	436.246	430.306	328.466	441.828	Asf1a
ENSMUSG00000019861	-0.127939	0.453279	0.999955	458.218	465.71	444.619	458.927	393.309	399.196	Gopc
ENSMUSG00000019863	-0.126995	0.553281	0.999955	173.198	179.429	174.163	141.132	155.198	187.325	Qrsl1
ENSMUSG00000019864	-0.218673	0.252295	0.999955	241.3	266.12	238.637	202.323	210.474	228.666	Rtn4ip1
ENSMUSG00000019866	-0.205818	0.368602	0.999955	6148.53	6362.68	6133.4	5809.13	6846.77	3507.5	Crybg1
ENSMUSG00000019868	-0.250458	0.185553	0.999955	477.556	585.665	530.026	514.196	437.955	384.985	Vta1
ENSMUSG00000019872	-0.197647	0.316016	0.999955	469.989	608.85	474.763	524.065	411.38	417.282	Smpdl3a
ENSMUSG00000019873	0.0369993	0.806935	0.999955	3659.02	3708.54	3827.41	4236.93	3464.31	3783.96	Reep3
ENSMUSG00000019874	-0.932033	0.116576	0.94341	16.8153	28.2248	21.7704	17.7649	13.819	2.58379	Fabp7
ENSMUSG00000019876	0.226969	0.431415	0.999955	64.7391	52.4175	52.7514	70.0727	60.5909	68.4705	Pkib
ENSMUSG00000019877	0.0713784	0.657626	0.999955	1985.05	2100.73	2136.85	2298.58	1876.19	2364.17	Serinc1
ENSMUSG00000019878	0.0789237	0.705447	0.999955	269.046	234.871	264.594	251.67	232.796	329.433	Hsf2
ENSMUSG00000019880	0.134579	0.602278	0.999955	128.637	94.7548	118.9	96.7201	136.064	144.692	Rspo3
ENSMUSG00000019883	-0.725599	0.00144984	0.0982645	288.383	232.855	267.106	189.492	123.308	164.071	Echdc1
ENSMUSG00000019889	-0.201559	0.25388	0.999955	1913.59	2202.54	2112.57	1994.61	1945.29	1474.05	Ptprk
ENSMUSG00000019891	-0.314686	0.0914926	0.878257	470.83	478.814	561.844	404.645	457.089	352.688	Dcbld1
ENSMUSG00000019894	0.117787	0.771654	0.999955	20.1784	34.273	30.981	25.6604	29.7639	37.465	Slc6a15
ENSMUSG00000019897	-0.163631	0.354824	0.999955	537.25	621.954	552.634	548.739	444.333	534.845	Ccdc59
ENSMUSG00000019899	0.389657	0.0311602	0.559763	2997.34	2801.31	2870.35	3269.73	3435.61	4654.7	Lama2
ENSMUSG00000019906	0.159597	0.637818	0.999955	53.8091	55.4416	48.5648	55.2686	39.3309	82.6813	Lin7a
ENSMUSG00000019907	-0.138816	0.328751	0.999955	1964.03	1992.87	2084.94	1889	1779.46	1818.99	Ppp1r12a
ENSMUSG00000019913	0.367368	0.590124	0.999955	5.0446	15.1204	7.53592	16.778	11.693	6.45948	Sim1
ENSMUSG00000019916	-0.0393212	0.847	0.999955	450.651	370.955	429.547	366.155	353.978	499.964	P4ha1
ENSMUSG00000019917	-0.0980563	0.6735	0.999955	256.434	233.863	301.437	273.382	180.71	286.801	2023-09-10
ENSMUSG00000019920	-0.0546313	0.796102	0.999955	1703.39	1879.98	1802.76	1898.87	1217.13	2070.91	Lims1
ENSMUSG00000019923	0.124621	0.47925	0.999955	514.55	503.007	518.304	489.522	547.444	639.488	Zwint
ENSMUSG00000019927	0.183182	0.287611	0.999955	448.97	398.172	464.715	478.666	475.16	537.429	Ube2d1
ENSMUSG00000019929	0.0721326	0.735259	0.999955	7656.03	5768.95	5620.96	6191.07	5356.44	8477.42	Dcn
ENSMUSG00000019932	-0.646285	0.1101	0.926355	55.4907	39.3132	39.3542	21.7127	21.2599	43.9245	Kera
ENSMUSG00000019933	0.106366	0.861418	0.999955	8.40767	13.1044	10.8852	7.89552	11.693	15.5028	Mrln
ENSMUSG00000019942	-0.0238478	0.895821	0.999955	538.932	694.532	669.022	692.832	587.838	589.105	Cdk1
ENSMUSG00000019943	0.0956288	0.564506	0.999955	2680.37	3190.41	3072.14	3371.39	2753.16	3431.28	Atp2b1
ENSMUSG00000019944	0.245135	0.314734	0.999955	327.059	200.598	207.656	250.683	288.072	334.601	Rhobtb1
ENSMUSG00000019947	0.301696	0.0983265	0.901061	2131.35	2288.23	2644.27	2981.55	3332.5	2391.3	Arid5b
ENSMUSG00000019948	-0.357237	0.153678	0.999955	117.707	130.036	113.876	91.7854	77.5988	113.687	Actr6
ENSMUSG00000019951	-0.0727439	0.628198	0.999955	1529.36	1536.24	1457.78	1499.16	1314.93	1486.97	Uhrf1bp1l
ENSMUSG00000019952	-0.117965	0.552119	0.999955	306.88	238.903	276.317	268.448	261.497	227.374	Poc1b
ENSMUSG00000019960	-0.0459414	0.83176	0.999955	1096.36	1363.86	1229.19	1274.14	1445.68	851.359	Dusp6
ENSMUSG00000019961	-0.191873	0.248522	0.999955	4029.8	4425.25	3904.44	3872.75	3042.3	3905.4	Tmpo
ENSMUSG00000019966	-0.081488	0.626837	0.999955	1674.81	1767.08	1762.57	1860.38	1392.53	1665.25	Kitl
ENSMUSG00000019969	0.103147	0.507126	0.999955	1477.23	1566.48	1578.36	1675.82	1802.84	1484.39	Psen1
ENSMUSG00000019970	0.293113	0.190341	0.999955	1499.93	1850.74	2026.32	2856.2	2087.73	1642	Sgk1
ENSMUSG00000019971	-0.430744	0.0293256	0.547465	364.052	358.859	343.303	292.134	213.662	285.509	Cep290
ENSMUSG00000019975	0.00910137	0.974416	0.999955	433.836	312.489	359.212	319.769	242.363	552.931	Ikbip
ENSMUSG00000019977	-0.156392	0.323154	0.999955	845.812	885.05	983.019	795.474	851.461	788.056	Hbs1l
ENSMUSG00000019978	0.289995	0.148706	0.994415	1079.55	817.512	879.19	992.862	1013.04	1391.37	Epb41l2
ENSMUSG00000019979	0.137202	0.408196	0.999955	652.436	646.147	725.96	776.722	666.499	784.181	Apaf1
ENSMUSG00000019982	0.464063	0.00806668	0.291655	359.848	416.316	394.38	595.125	503.861	514.175	Myb
ENSMUSG00000019984	-0.0596969	0.696694	0.999955	1085.43	1163.27	1236.73	1161.63	1123.59	1058.06	Med23
ENSMUSG00000019986	-0.0709787	0.693247	0.999955	380.868	380.027	342.466	361.22	313.584	375.942	Ahi1
ENSMUSG00000019987	-0.656029	0.00811249	0.292782	329.581	395.148	410.289	300.03	260.434	157.611	Arg1
ENSMUSG00000019988	-0.0479809	0.819241	0.999955	381.708	419.34	380.145	388.854	292.324	462.499	Nedd1
ENSMUSG00000019989	0.077619	0.802011	0.999955	120.23	131.044	107.177	93.7593	92.4808	193.784	Enpp3
ENSMUSG00000019990	0.443802	0.0564432	0.739404	317.81	313.497	355.025	389.841	349.726	604.607	Pde7b
ENSMUSG00000019992	0.00104717	0.997259	0.999955	73.1468	79.6343	86.2444	105.603	53.1499	80.0975	Mtfr2
ENSMUSG00000019996	-0.141876	0.525029	0.999955	2116.21	2516.04	2722.14	2477.22	2656.43	1529.6	Map7
ENSMUSG00000019997	0.451837	0.0886839	0.872708	273.249	216.726	402.753	446.097	475.16	299.72	Ctgf
ENSMUSG00000019998	-0.141291	0.3965	0.999955	562.473	634.051	547.61	550.712	496.42	533.553	Stx7
ENSMUSG00000020000	-0.00930644	0.953371	0.999955	1184.64	1031.21	997.253	1118.2	1016.23	1058.06	Moxd1
ENSMUSG00000020003	-0.28875	0.102375	0.911598	683.544	714.693	618.783	628.681	495.357	525.802	Pex7
ENSMUSG00000020007	-0.437557	0.55807	0.999955	20.1784	7.05621	8.37324	16.778	5.31499	3.87569	Il20ra
ENSMUSG00000020009	0.102637	0.62765	0.999955	992.946	715.701	817.228	869.494	730.279	1114.91	Ifngr1
ENSMUSG00000020010	0.198698	0.687452	0.999955	18.4969	26.2088	14.2345	21.7127	13.819	32.2974	Vnn3
ENSMUSG00000020014	-0.179606	0.478905	0.999955	110.141	157.253	129.785	138.172	97.7958	113.687	Cfap54
ENSMUSG00000020015	-0.0646547	0.702606	0.999955	1034.14	1102.78	1024.88	1101.42	854.65	1067.11	Cdk17
ENSMUSG00000020017	-0.287909	0.078887	0.83365	2456.72	2431.37	2462.57	2246.28	2069.66	1702.72	Hal
ENSMUSG00000020018	-0.31788	0.399877	0.999955	40.3568	31.2489	43.5409	25.6604	27.6379	40.0488	Snrpf
ENSMUSG00000020019	0.0407742	0.850324	0.999955	319.492	325.594	309.81	358.259	381.616	240.293	Ntn4
ENSMUSG00000020020	-0.891138	0.159486	0.999955	16.8153	12.0964	24.2824	11.8433	13.819	2.58379	Usp44
ENSMUSG00000020021	-0.0447825	0.816083	0.999955	889.532	867.913	969.621	934.632	1022.6	684.705	Fgd6
ENSMUSG00000020022	0.073351	0.785376	0.999955	469.148	490.91	396.054	360.233	709.019	356.563	Ndufa12
ENSMUSG00000020023	-0.142132	0.385176	0.999955	1662.2	1827.56	1862.21	1621.54	1808.16	1418.5	Tmcc3
ENSMUSG00000020024	-0.233173	0.260268	0.999955	309.402	363.899	300.599	316.808	224.292	286.801	Cep83
ENSMUSG00000020027	0.253447	0.249527	0.999955	172.357	157.253	165.79	218.114	157.324	215.747	Socs2
ENSMUSG00000020029	-0.0904913	0.687616	0.999955	2699.7	2875.91	2420.7	2805.87	1674.22	3030.79	Nudt4
ENSMUSG00000020032	-0.112633	0.604993	0.999955	675.977	659.251	823.09	650.393	840.831	503.839	Nuak1
ENSMUSG00000020034	-0.0944194	0.640242	0.999955	466.626	499.983	565.194	538.869	521.932	372.066	Tcp11l2
ENSMUSG00000020038	-0.0480906	0.790032	0.999955	407.772	363.899	418.662	382.933	423.073	344.936	Cry1
ENSMUSG00000020042	0.00319328	0.98679	0.999955	840.767	938.475	869.98	971.149	999.218	682.121	Btbd11
ENSMUSG00000020044	-0.108923	0.497922	0.999955	3643.89	3732.73	4372.51	3851.04	3789.59	3252.99	Timp3
ENSMUSG00000020048	-0.0767062	0.688172	0.999955	4838.62	4112.76	3899.42	3911.24	3333.56	4942.79	Hsp90b1
ENSMUSG00000020053	0.237424	0.42063	0.999955	1768.13	1134.03	1126.2	1286.97	1044.93	2419.72	Igf1
ENSMUSG00000020056	-0.000600897	0.997738	0.999955	301.836	253.015	234.451	272.395	217.914	299.72	Washc3
ENSMUSG00000020057	0.0743967	0.777623	0.999955	221.122	170.357	193.422	169.754	160.513	288.093	Dram1
ENSMUSG00000020059	-0.0363763	0.949773	0.999955	13.4523	26.2088	20.0958	18.7519	6.37798	33.5893	Sycp3
ENSMUSG00000020061	0.898429	0.000670724	0.0570796	1744.59	1671.31	1526.44	2314.37	2233.36	4667.62	Mybpc1
ENSMUSG00000020062	-0.00155394	0.994315	0.999955	565.837	723.765	694.142	855.677	577.208	546.472	Slc5a8
ENSMUSG00000020063	-0.0844025	0.636604	0.999955	1099.72	1197.54	1212.45	1265.26	907.8	1136.87	Sirt1
ENSMUSG00000020064	-0.307776	0.102488	0.911598	1914.43	2161.22	2051.44	2031.12	1360.64	1556.73	Herc4
ENSMUSG00000020067	1.11871	2.26678e-05	0.00498045	229.53	212.694	190.073	338.52	374.175	662.743	Mypn
ENSMUSG00000020069	-0.00159849	0.992133	0.999955	472.511	460.669	446.294	458.927	466.656	452.164	Hnrnph3
ENSMUSG00000020070	-0.0090457	0.958445	0.999955	804.614	903.194	838.999	873.442	717.523	940.5	Rufy2
ENSMUSG00000020072	-0.272812	0.637377	0.999955	18.4969	8.06424	16.7465	11.8433	13.819	10.3352	Pbld2
ENSMUSG00000020074	0.00856516	0.955488	0.999955	1633.61	1802.36	1830.39	1922.56	1700.8	1673.01	Ccar1
ENSMUSG00000020075	-0.130968	0.38953	0.999955	1868.19	1790.26	1899.89	1861.37	1641.27	1572.24	Ddx21
ENSMUSG00000020076	-0.175176	0.361708	0.999955	1316.64	1264.07	1168.9	1152.75	862.091	1307.4	Ddx50
ENSMUSG00000020077	-0.17187	0.457217	0.999955	153.86	126.004	119.737	117.446	113.741	124.022	Srgn
ENSMUSG00000020078	-0.1574	0.340664	0.999955	788.64	940.492	870.817	839.886	722.838	767.386	Vps26a
ENSMUSG00000020079	-0.227435	0.183156	0.999955	360.689	375.995	386.006	315.821	325.277	317.806	Supv3l1
ENSMUSG00000020083	-0.514135	0.164763	0.999955	39.5161	39.3132	43.5409	23.6866	36.1419	25.8379	Fam241b
ENSMUSG00000020085	0.504592	0.0777566	0.828712	152.179	122.98	121.412	128.302	167.954	268.714	Aifm2
ENSMUSG00000020086	0.0559267	0.810176	0.999955	177.402	214.71	160.766	158.897	231.733	183.449	H2afy2
ENSMUSG00000020087	-0.274828	0.222961	0.999955	202.625	173.381	194.259	157.91	186.025	126.606	Tysnd1
ENSMUSG00000020088	0.00842275	0.956157	0.999955	1409.97	1420.31	1262.68	1295.85	1360.64	1461.13	Sar1a
ENSMUSG00000020089	-0.220074	0.253312	0.999955	276.613	275.192	282.178	213.179	231.733	272.59	Ppa1
ENSMUSG00000020091	0.110502	0.481189	0.999955	1605.03	1406.2	1533.14	1503.11	1782.65	1621.33	Eif4ebp2
ENSMUSG00000020092	-0.050891	0.837705	0.999955	180.765	200.598	190.073	133.237	240.237	178.282	Pald1
ENSMUSG00000020097	-0.121734	0.500666	0.999955	2175.91	3018.04	2788.29	2663.75	2476.78	2193.64	Sgpl1
ENSMUSG00000020098	-0.387569	0.297529	0.999955	51.2868	44.3533	32.6556	26.6474	40.3939	31.0055	Pcbd1
ENSMUSG00000020099	-0.0542724	0.843304	0.999955	3009.11	3183.36	3536.02	3060.5	4529.43	1777.65	Unc5b
ENSMUSG00000020100	-0.0127003	0.934533	0.999955	785.277	813.48	761.128	810.278	795.122	732.505	Slc29a3
ENSMUSG00000020101	0.459113	0.0155053	0.402091	235.415	229.831	218.542	292.134	352.915	294.552	Vsir
ENSMUSG00000020102	-0.312709	0.125661	0.957463	4197.95	5156.07	4647.99	4862.65	3243.21	3165.14	Slc16a7
ENSMUSG00000020105	0.100874	0.507627	0.999955	1399.04	1661.23	1528.12	1648.19	1679.54	1591.62	Lrig3
ENSMUSG00000020107	0.167716	0.330677	0.999955	442.244	391.115	463.878	508.274	454.963	494.796	Anapc16
ENSMUSG00000020108	0.0592107	0.823438	0.999955	384.231	222.775	292.226	273.382	415.632	248.044	Ddit4
[truncated: 17,996 more rows]
