# Supplementary material for: KCTD1/KCTD15 complexes control ectodermal and neural crest cell functions, and their impairment causes aplasia cutis
Source: J Clin Invest. 2023 Dec 19;134(4):e174138. doi: 10.1172/JCI174138 (PMC10866662; doi:10.1172/JCI174138)
Supplement: Supplemental table 4 [file jci-134-174138-s082.xlsx]

## Sheet: analysisk15vsdkoDifferential_ex
ID	log2FoldChange	pvalue	padj	49654	49655	49656	48198	49458	50053	50264	Gene.name
ENSMUSG00000000001	0.188351	0.204949	0.452474	1523.07	1775.14	1361.03	1552.46	1582.54	2026.48	1927.04	Gnai3
ENSMUSG00000000028	1.0341	3.56415e-07	7.91337e-06	78.1062	64.1174	59.4046	128.178	145.503	155.198	126.304	Cdc45
ENSMUSG00000000031	0.144863	0.645561	0.840444	139.233	207.008	104.288	179.131	91.5262	239.157	158.782	H19
ENSMUSG00000000037	-0.814463	5.24529e-05	0.000657361	135.837	151.134	199.336	83.5942	95.4375	89.048	98.6375	Scml2
ENSMUSG00000000056	-0.166426	0.109497	0.305802	785.307	867.417	801.303	695.823	736.903	746.731	738.578	Narf
ENSMUSG00000000058	0.121689	0.332992	0.599305	952.556	873.828	971.596	964.12	979.408	931.187	1184.85	Cav2
ENSMUSG00000000078	-0.311154	0.0306904	0.126918	2181.88	2858.72	2608.52	2432.99	1991.67	1948.88	1841.63	Klf6
ENSMUSG00000000085	0.461564	0.00643023	0.0379478	310.727	272.041	318.145	521.469	387.226	380.362	359.666	Scmh1			K14Cre+Kctd15fl/fl epidermis: 49654, 49655, 40656
ENSMUSG00000000088	-0.0353445	0.863042	0.94742	185.927	144.722	170.293	187.092	173.665	173.007	115.478	Cox5a
ENSMUSG00000000093	1.03121	0.114961	0.31469	6.79184	11.9075	6.60051	34.2338	11.7341	17.8096	4.81159	Tbx2			K14Cre+Kctd1fl/flKctd15fl/fl epidermis: 48198, 49458, 50053, 50264
ENSMUSG00000000120	0.239028	0.276838	0.539729	99.3307	111.747	104.288	97.1286	146.285	148.837	104.652	Ngfr
ENSMUSG00000000125	-0.730395	1.13941e-05	0.000171436	1309.98	1122.05	1075.88	534.207	709.523	740.37	840.825	Wnt3
ENSMUSG00000000127	-0.113128	0.562528	0.787146	716.539	822.535	803.943	530.226	625.038	955.358	783.085	Fer
ENSMUSG00000000131	0.100434	0.358093	0.62424	2117.36	2291.74	2240.21	2343.82	2211.49	2687.98	2265.05	Xpo6
ENSMUSG00000000134	0.017616	0.893958	0.960862	830.303	861.005	883.149	742.795	845.639	1013.87	876.911	Tfe3
ENSMUSG00000000142	-0.547023	2.62171e-05	0.00035717	1483.17	1286.93	1433.63	843.108	1018.52	1086.39	890.143	Axin2
ENSMUSG00000000148	-0.279741	0.0779207	0.243809	228.376	192.352	231.018	181.519	194.786	159.014	176.826	Brat1
ENSMUSG00000000149	0.0896559	0.587686	0.80297	329.404	338.906	308.904	425.136	352.806	282.409	322.376	Gna12
ENSMUSG00000000154	-0.490775	0.136707	0.351216	53.4858	50.378	31.6825	29.457	24.2505	44.524	33.6811	Slc22a18
ENSMUSG00000000168	-0.0180144	0.898018	0.962211	397.323	340.738	357.748	377.368	334.814	326.933	405.376	Dlat
ENSMUSG00000000171	0.276633	0.0911293	0.270604	290.351	220.747	242.899	336.765	301.176	256.967	322.376	Sdhd
ENSMUSG00000000184	1.11588	6.80091e-13	4.52384e-11	2628.44	2316.47	2281.14	4764.87	6626.65	4410.42	5078.63	Ccnd2
ENSMUSG00000000194	-0.309829	0.000947474	0.00795859	2033.31	2235.87	1993.36	1702.14	1641.21	1714.81	1681.65	Gpr107
ENSMUSG00000000216	2.3091	7.39247e-10	2.98423e-08	34.8082	30.2268	11.8809	87.5749	90.7439	160.286	184.043	Scnn1g
ENSMUSG00000000223	-0.0344276	0.948031	0.980804	10.1878	7.3277	17.1613	9.55363	13.2987	10.1769	10.8261	Drp2
ENSMUSG00000000244	-0.828488	0.0281146	0.118746	33.9592	25.647	31.6825	21.4957	12.5164	15.2654	19.2463	Tspan32
ENSMUSG00000000247	3.14156	1.932e-19	2.60186e-17	77.2572	34.8066	52.8041	784.99	528.818	346.015	281.478	Lhx2
ENSMUSG00000000248	0.0554061	0.789375	0.915884	352.327	360.889	278.542	269.094	293.353	466.866	352.449	Clec2g
ENSMUSG00000000253	0.614757	0.308742	0.575977	12.7347	5.49578	6.60051	20.6995	12.5164	6.36057	10.8261	Gmpr
ENSMUSG00000000266	-0.0309799	0.836696	0.936932	1092.64	1250.29	1262.02	1009.5	1021.65	1381.52	1296.72	Mid2
ENSMUSG00000000275	-0.0307012	0.777207	0.909635	612.964	607.283	621.768	631.336	557.762	610.615	605.057	Trim25
ENSMUSG00000000276	0.372866	0.0205402	0.0935614	218.188	285.78	261.38	315.27	290.224	377.818	340.42	Dgke
ENSMUSG00000000278	0.0816607	0.763128	0.903416	387.984	576.141	348.507	333.581	391.92	730.193	401.767	Scpep1
ENSMUSG00000000282	-0.144763	0.352991	0.619904	545.894	554.157	454.115	547.741	480.317	461.777	383.724	Mnt
ENSMUSG00000000290	-0.569228	0.0117928	0.0612064	80.6531	75.1089	85.8067	55.7295	60.2352	52.1567	46.913	Itgb2
ENSMUSG00000000295	-0.18929	0.571157	0.792222	25.4694	31.1427	31.6825	30.2532	22.686	26.7144	22.855	Hddc2
ENSMUSG00000000296	1.13501	0.0343628	0.137401	8.4898	8.24366	3.96031	16.7188	12.5164	20.3538	13.2319	Tpd52l1
ENSMUSG00000000301	0.453662	0.400923	0.662334	11.0367	10.0756	5.28041	8.75749	14.8632	11.449	14.4348	Pemt
ENSMUSG00000000303	-0.0986014	0.328275	0.596039	12756.8	14388.9	12026.1	12178.5	12846.5	11949	11806.4	Cdh1
ENSMUSG00000000305	-2.1075	2.21495e-25	4.78836e-23	489.013	388.368	425.073	123.401	111.865	95.4085	68.5651	Cdh4
ENSMUSG00000000308	0.0581899	0.515566	0.75178	2267.63	2229.45	2191.37	2267.39	2330.4	2224.93	2464.73	Ckmt1
ENSMUSG00000000317	1.26229	0.0119424	0.0617801	5.09388	9.15963	11.8809	20.6995	27.3796	16.5375	15.6377	Bcl6b
ENSMUSG00000000320	-0.849418	3.33143e-06	5.76162e-05	493.258	434.166	337.946	210.976	273.014	254.423	199.681	Alox12
ENSMUSG00000000325	-0.780906	1.26153e-06	2.44134e-05	848.98	981.912	761.699	526.246	585.142	499.941	398.159	Arvcf
ENSMUSG00000000326	-0.375305	0.0142522	0.0706801	473.731	506.527	539.922	467.332	388.008	379.09	322.376	Comt
ENSMUSG00000000339	0.293015	0.166132	0.399641	73.8613	65.0334	62.0448	78.0213	79.792	86.5037	86.6085	Rtca
ENSMUSG00000000340	0.437702	0.00286767	0.019944	206.302	184.109	209.896	262.725	245.634	290.042	287.492	Dbt
ENSMUSG00000000346	0.0797402	0.488877	0.731466	1616.46	1539.73	1638.25	1585.9	1534.82	1723.71	1916.21	Dazap2
ENSMUSG00000000355	-0.172316	0.301311	0.567008	281.012	239.066	237.619	187.092	232.336	218.804	262.231	Mcts1
ENSMUSG00000000374	-0.2173	0.0506647	0.180725	1787.95	1951	1857.38	1774.59	1572.37	1433.67	1633.53	Trappc10
ENSMUSG00000000378	0.164158	0.36308	0.628865	181.682	133.731	168.973	203.811	183.835	175.552	157.579	Ccm2
ENSMUSG00000000384	-0.0595431	0.622031	0.824856	681.731	594.46	673.253	639.297	655.546	638.601	556.941	Tbrg4
ENSMUSG00000000385	-0.96556	0.0141075	0.0700959	39.0531	37.5545	64.685	23.0879	35.9846	22.8981	12.029	Tmprss2
ENSMUSG00000000386	-0.119805	0.872379	0.951142	5.09388	17.4033	19.8015	11.1459	2.34682	30.5307	8.42027	Mx1
ENSMUSG00000000392	-0.543137	0.0897026	0.267577	56.0327	79.6888	110.889	40.6029	61.0174	80.1432	43.3043	Fap
ENSMUSG00000000399	-0.0157336	0.916657	0.968283	234.319	209.755	219.137	243.618	214.343	194.633	220.13	Ndufa9
ENSMUSG00000000402	-0.0754604	0.827102	0.932433	78.9552	54.9578	71.2856	101.109	73.5338	43.2519	38.4927	Egfl6
ENSMUSG00000000409	-0.107196	0.736948	0.890336	49.2409	34.8066	48.8438	45.3797	52.4124	25.4423	38.4927	Lck
ENSMUSG00000000416	-0.412499	0.000639416	0.00572513	1748.05	1645.99	1552.44	1120.96	1171.85	1250.49	1419.42	Cttnbp2
ENSMUSG00000000420	-0.544015	0.00151624	0.0118571	843.886	842.686	739.258	402.049	591.4	586.445	643.55	Galnt1
ENSMUSG00000000439	-0.038251	0.803284	0.922591	287.804	321.503	365.669	281.832	349.677	339.654	291.101	Mkrn2
ENSMUSG00000000440	3.8828	1.10375e-17	1.26815e-15	3.39592	7.3277	5.28041	84.3904	61.7997	66.1499	101.043	Pparg
ENSMUSG00000000441	0.270968	0.0622014	0.209175	871.054	923.29	883.149	964.12	936.383	1321.73	1092.23	Raf1
ENSMUSG00000000486	0.0862658	0.811072	0.925551	28.8653	28.3948	34.3227	39.8068	42.2428	20.3538	24.0579	2023-09-01
ENSMUSG00000000489	-0.244962	0.207091	0.455063	505.143	549.578	439.594	441.855	516.301	431.247	289.898	Pdgfb
ENSMUSG00000000530	-0.110604	0.774955	0.909471	32.2612	29.3108	21.1216	20.6995	31.291	35.6192	15.6377	Acvrl1
ENSMUSG00000000531	0.250799	0.496982	0.737883	29.7143	81.5207	85.8067	106.682	74.3161	77.5989	50.5216	Grasp
ENSMUSG00000000532	0.0546272	0.632709	0.831699	1507.79	1296.09	1289.74	1421.9	1403.4	1540.53	1307.55	Acvr1b
ENSMUSG00000000538	0.108296	0.441634	0.697501	1684.38	1971.15	1808.54	2107.37	1710.05	2296.17	1741.79	Tom1l2
ENSMUSG00000000552	-0.327209	0.0131974	0.0666564	2115.66	1751.32	2069.92	1480.81	1665.46	1778.42	1384.53	Zfp385a
ENSMUSG00000000555	0.827071	3.86286e-05	0.000500922	83.2001	112.663	101.648	192.665	161.931	202.266	145.55	Itga5
ENSMUSG00000000561	0.160407	0.344469	0.611847	283.559	218.915	238.939	228.491	273.796	312.94	294.71	Wdr77
ENSMUSG00000000562	-0.948636	0.000178395	0.00192578	67.0694	67.7812	91.0871	36.6222	38.3315	39.4355	40.8985	Adora3
ENSMUSG00000000563	0.278911	0.0237106	0.104217	414.302	395.696	422.433	507.935	463.107	471.954	550.927	Atp5f1
ENSMUSG00000000567	2.51145	1.10659e-28	3.1897e-26	403.266	308.679	413.192	2936.94	2393.76	1655.02	1556.55	Sox9
ENSMUSG00000000568	0.212858	0.0990712	0.285619	815.87	812.459	938.593	967.305	886.317	973.167	1139.14	Hnrnpd
ENSMUSG00000000581	0.284886	0.1906	0.433554	140.931	114.495	121.449	167.985	157.237	104.313	181.637	C1d
ENSMUSG00000000594	0.524502	0.0974184	0.281992	326.857	447.906	413.192	325.619	380.186	983.344	593.028	Gm2a
ENSMUSG00000000600	0.0362543	0.808002	0.924347	794.645	861.921	909.551	700.599	876.148	905.745	1028.48	Krit1
ENSMUSG00000000605	-0.187017	0.0811594	0.249991	1031.51	995.652	994.038	802.505	880.841	948.997	911.795	Clcn4
ENSMUSG00000000627	-0.576564	0.309033	0.576232	14.4327	14.6554	11.8809	8.75749	12.5164	12.7211	2.40579	Sema4f
ENSMUSG00000000628	0.951658	1.00342e-06	1.98705e-05	371.004	447.906	373.589	1038.16	764.282	623.336	645.955	Hk2
ENSMUSG00000000631	-0.204601	0.121096	0.325258	3086.04	3146.33	2582.12	2372.48	2502.5	2985.65	2345.65	Myo18a
ENSMUSG00000000682	-0.284977	0.170384	0.405595	224.131	206.092	274.581	167.188	149.414	245.518	211.71	Cd52
ENSMUSG00000000686	-0.411943	0.193519	0.437709	54.3347	43.0503	48.8438	42.1952	29.7264	24.1702	50.5216	Abhd15
ENSMUSG00000000690	0.445682	0.00719577	0.0414248	181.682	141.058	163.693	245.21	222.166	198.45	215.318	Hoxb6
ENSMUSG00000000693	0.0129177	0.981124	0.992071	10.1878	9.15963	11.8809	5.57295	10.9518	13.9933	12.029	Loxl3
ENSMUSG00000000708	0.0486741	0.790996	0.916835	332.8	350.814	397.351	457.778	408.347	332.022	285.086	Kat2b
ENSMUSG00000000711	-0.149921	0.239478	0.496984	1277.72	1343.72	1423.07	1080.36	1249.29	1408.23	1123.51	Rab5b
ENSMUSG00000000724	-0.0459517	0.896184	0.961807	28.0163	22.8991	26.4021	19.9034	24.2505	24.1702	32.4782	Cryba1
ENSMUSG00000000732	2.13746	6.69985e-09	2.21932e-07	9.33878	17.4033	21.1216	79.6136	86.8325	53.4288	51.7245	Icosl
ENSMUSG00000000738	-0.418219	0.00703142	0.0406782	507.69	584.384	505.599	447.428	449.026	329.477	363.275	Spg7
ENSMUSG00000000739	0.719272	5.49993e-06	8.92042e-05	749.65	652.165	798.662	1250.73	927.778	1309.01	1343.64	Sult5a1
ENSMUSG00000000740	0.0648716	0.70855	0.873591	3601.37	3560.35	3256.69	4717.1	3618.8	2721.05	3469.15	Rpl13
ENSMUSG00000000743	0.0536	0.717371	0.878433	504.294	450.654	369.629	508.731	463.107	422.342	441.463	Chmp1a
ENSMUSG00000000751	0.239833	0.0641347	0.213423	419.396	404.856	355.108	483.254	499.874	446.512	428.231	Rpa1
ENSMUSG00000000753	0.742773	0.212807	0.463103	5.94286	9.15963	11.8809	25.4763	9.3873	16.5375	7.21738	Serpinf1
ENSMUSG00000000759	-0.0642721	0.551773	0.780293	575.609	611.863	605.927	583.567	580.448	585.172	535.289	Tubgcp3
ENSMUSG00000000776	-0.17372	0.392335	0.654039	133.29	174.033	154.452	113.847	170.536	133.572	126.304	Polr3d
ENSMUSG00000000782	0.346229	0.0462848	0.169632	162.155	167.621	208.576	199.034	245.634	207.355	256.217	Tcf7
ENSMUSG00000000787	0.216561	0.0389124	0.150537	2668.34	2513.4	2414.47	3088.21	2780.99	2727.41	3175.65	Ddx3x
ENSMUSG00000000792	0.522848	0.466635	0.714588	9.33878	11.9075	14.5211	43.7875	11.7341	6.36057	4.81159	Slc5a5
ENSMUSG00000000794	1.63895	0.000324434	0.00322667	11.0367	13.7394	9.24072	27.8647	56.3238	35.6192	21.6521	Kcnn3
ENSMUSG00000000804	0.0671647	0.64444	0.839663	1786.25	2111.29	1817.78	1750.7	1766.38	2397.93	2076.2	Usp32
ENSMUSG00000000811	0.5224	0.00563683	0.0342884	205.453	229.907	192.735	374.184	315.257	230.253	280.275	Txnrd3
ENSMUSG00000000823	-0.0761947	0.572689	0.793344	747.952	608.199	681.173	710.153	655.546	650.05	558.144	Zfp512b
ENSMUSG00000000826	-0.10665	0.260889	0.522534	1349.03	1438.06	1467.95	1361.39	1258.68	1311.55	1335.21	Dnajc5
ENSMUSG00000000827	-0.0649549	0.550768	0.779357	489.862	487.292	465.996	456.186	463.889	460.505	460.709	Tpd52l2
ENSMUSG00000000838	-0.0119028	0.927236	0.972482	771.723	749.258	724.737	808.874	801.832	619.519	734.97	Fmr1
ENSMUSG00000000861	0.717118	1.64607e-06	3.06979e-05	895.674	871.081	838.265	1641.63	1594.28	1138.54	1330.4	Bcl11a
ENSMUSG00000000876	0.363285	0.0482595	0.174418	328.555	232.655	274.581	397.272	277.708	380.362	381.318	Pxmp4
ENSMUSG00000000881	0.00662913	0.966773	0.985917	476.278	546.83	419.793	444.244	467.8	590.261	436.651	Dlg3
ENSMUSG00000000884	0.398789	0.133811	0.346527	50.9388	64.1174	47.5237	93.944	66.4934	55.973	68.5651	Gnb1l
ENSMUSG00000000901	1.80434	0.000186198	0.00199718	6.79184	4.57981	13.201	35.8261	25.8151	24.1702	22.855	Mmp11
ENSMUSG00000000902	-0.141285	0.142415	0.361705	957.65	949.853	910.871	844.7	878.495	857.405	827.593	Smarcb1
ENSMUSG00000000915	0.161884	0.390398	0.652201	1499.3	1916.19	1469.27	1495.14	1573.94	2450.09	1774.27	Hip1r
ENSMUSG00000000916	-0.303089	0.130769	0.341623	140.082	136.478	175.574	109.071	146.285	101.769	127.507	Nsun5
ENSMUSG00000000934	-0.339737	0.148142	0.371373	86.596	79.6888	96.3675	55.7295	79.792	58.5172	81.7969	Top1mt
ENSMUSG00000000942	-0.489101	0.0932954	0.274851	47.5429	43.0503	52.8041	27.8647	40.6783	38.1634	28.8695	Hoxa4
ENSMUSG00000000948	1.39339	0.00304904	0.020943	7.64082	10.9916	11.8809	38.2145	25.0328	25.4423	15.6377	Gm38393
ENSMUSG00000000957	0.010129	0.945694	0.979938	1180.93	960.845	1038.92	1233.21	1164.81	923.555	944.274	Mmp14
ENSMUSG00000000958	-0.226442	0.59573	0.808245	22.0735	17.4033	22.4418	22.2918	10.1696	21.6259	16.8405	Slc7a7
ENSMUSG00000000959	-0.0173594	0.875487	0.951925	537.404	537.67	514.84	542.965	545.246	508.846	495.593	Oxa1l
ENSMUSG00000000976	-0.396082	0.0112316	0.0589568	589.192	746.51	562.364	445.836	471.712	569.907	440.26	Heatr6
ENSMUSG00000000983	0.0319629	0.966282	0.985917	9.33878	11.9075	17.1613	22.2918	19.5569	8.9048	0	Wfdc18
ENSMUSG00000001016	-0.175257	0.0928203	0.27409	716.539	766.661	768.3	687.861	678.232	632.241	655.578	Ilf2
ENSMUSG00000001017	0.0272257	0.781497	0.912255	1279.41	1303.42	1362.35	1330.34	1384.63	1242.86	1397.77	Chtop
ENSMUSG00000001018	0.150848	0.307277	0.574644	243.657	237.234	223.097	262.725	237.029	300.219	246.594	Snapin
ENSMUSG00000001020	-0.126565	0.715381	0.877589	24.6204	30.2268	30.3624	31.8454	28.1619	22.8981	19.2463	S100a4
ENSMUSG00000001021	0.876366	0.405429	0.665653	20.3755	12.8235	38.283	47.7681	109.518	10.1769	6.01448	S100a3
ENSMUSG00000001025	0.780338	8.45784e-05	0.00100624	241.11	185.94	244.219	483.254	396.613	288.77	362.072	S100a6
ENSMUSG00000001034	0.278573	0.0659449	0.217279	252.147	191.436	221.777	257.948	283.183	269.688	265.84	Mapk7
ENSMUSG00000001036	-0.0143752	0.904585	0.963835	1026.42	996.567	928.032	890.876	944.988	951.541	1115.08	Epn2
ENSMUSG00000001039	0.491748	0.0480318	0.173901	84.898	89.7644	59.4046	129.77	80.5743	128.484	104.652	B9d1
ENSMUSG00000001052	-0.129454	0.217252	0.468445	1864.36	2045.34	2128.01	1703.73	1936.13	1923.44	1793.52	Sec24b
ENSMUSG00000001053	0.044403	0.80276	0.922481	258.09	341.654	215.177	300.143	273.014	287.498	263.434	N4bp3
ENSMUSG00000001054	0.130508	0.255361	0.516062	507.69	477.217	504.279	554.907	502.22	540.648	577.39	Rmnd5b
ENSMUSG00000001056	-0.065286	0.690522	0.863415	205.453	227.159	190.095	233.268	190.875	184.457	184.043	Nhp2
ENSMUSG00000001062	-0.108648	0.388795	0.65083	418.547	461.645	443.555	407.621	417.735	445.24	365.68	Vps9d1
ENSMUSG00000001065	-0.266734	0.0592868	0.202057	384.588	323.335	341.907	264.317	278.49	309.124	316.362	Zfp276
ENSMUSG00000001082	0.215468	0.0845751	0.25709	311.576	289.444	310.224	366.222	355.153	357.464	329.594	Mfsd10
ENSMUSG00000001089	0.222623	0.0207968	0.0944683	1943.32	2005.96	2095	2339.05	2207.58	2527.69	2330.01	Luzp1
ENSMUSG00000001098	-0.138291	0.343204	0.610198	512.784	486.376	405.272	465.739	434.945	362.552	439.057	Kctd10
ENSMUSG00000001100	0.0823542	0.58997	0.804615	281.012	228.991	233.658	288.997	259.715	234.069	267.043	Poldip2
ENSMUSG00000001103	-0.730917	0.0744499	0.236598	27.1674	32.0587	31.6825	23.0879	24.2505	15.2654	8.42027	Sebox
ENSMUSG00000001105	0.116306	0.529083	0.762306	174.041	158.462	128.05	154.45	158.802	200.994	157.579	Ift20
ENSMUSG00000001119	-0.411457	0.293736	0.558638	77.2572	75.1089	89.767	105.886	60.2352	50.8846	22.855	Col6a1
ENSMUSG00000001120	1.40767	2.50419e-06	4.4673e-05	27.1674	21.9831	23.7619	62.0986	53.1947	83.9595	61.3477	Pcbp3
ENSMUSG00000001123	0.229937	0.240944	0.499019	227.527	230.823	330.026	358.261	243.287	329.477	297.115	Lgals9
ENSMUSG00000001127	-0.400072	0.00171074	0.0131159	1539.2	1637.74	1634.29	1218.09	1251.64	1377.7	1012.84	Araf
ENSMUSG00000001128	-0.449657	0.0373148	0.145937	95.0858	87.0165	93.7273	70.0599	73.5338	71.2384	52.9274	Cfp
ENSMUSG00000001134	0.17614	0.522101	0.757316	50.0898	38.4704	72.6057	62.0986	53.1947	58.5172	66.1593	Uxt
ENSMUSG00000001138	-0.189988	0.117451	0.318488	498.351	493.704	487.118	425.136	477.97	395.627	427.028	Cnnm3
ENSMUSG00000001143	-0.183141	0.208261	0.456819	450.808	472.637	443.555	387.718	387.226	485.948	347.637	Lman2l
ENSMUSG00000001150	-0.100544	0.390036	0.651804	518.727	479.964	479.197	484.05	470.147	424.886	457.101	Mcm3ap
ENSMUSG00000001151	-0.0287383	0.819837	0.929153	723.331	706.207	736.617	822.408	673.539	642.418	688.057	Pcnt
ENSMUSG00000001156	0.755641	0.0923405	0.272968	658.809	1128.47	806.583	945.809	965.327	2572.21	1358.07	Mxd1
ENSMUSG00000001157	0.13891	0.344981	0.612056	310.727	268.377	282.502	284.22	358.282	295.13	327.188	Gmcl1
ENSMUSG00000001158	0.117136	0.48714	0.730228	133.29	119.991	145.211	150.47	145.503	134.844	141.942	Snrnp27
ENSMUSG00000001166	-0.541565	0.142298	0.361634	33.1102	55.8737	30.3624	28.6609	25.0328	17.8096	38.4927	Oas1c
ENSMUSG00000001173	-0.181649	0.117439	0.318488	725.878	758.417	733.977	609.84	668.845	725.105	606.26	Ocrl
ENSMUSG00000001175	-0.0363972	0.811165	0.925551	3900.22	4778.58	3671.21	3521.31	3653.22	4874.74	4015.27	Calm1
ENSMUSG00000001211	0.175364	0.235988	0.493418	1280.26	1087.25	1164.33	1343.08	1048.25	1478.2	1454.3	Agpat3
ENSMUSG00000001228	0.974889	9.01827e-08	2.28109e-06	466.939	319.671	384.15	714.134	921.52	812.881	619.492	Uhrf1
ENSMUSG00000001229	-0.168138	0.16656	0.400378	581.551	591.712	600.647	540.576	585.142	488.492	484.767	Dpp9
ENSMUSG00000001240	2.2627	0.00182504	0.0137954	4.2449	0.915963	3.96031	23.0879	12.5164	11.449	9.62317	Ramp2
ENSMUSG00000001247	-0.252672	0.0530245	0.186623	907.56	1094.58	901.63	773.048	844.857	899.385	734.97	Lsr
ENSMUSG00000001248	-0.15539	0.195743	0.440556	625.698	613.695	661.372	629.743	514.737	562.274	566.564	Gramd1a
ENSMUSG00000001249	2.5633	0.000123903	0.00139625	5.09388	0.915963	3.96031	27.8647	21.9037	13.9933	13.2319	Hpn
ENSMUSG00000001270	-0.127265	0.712923	0.876156	93.3878	232.655	110.889	194.257	135.334	120.851	81.7969	Ckb
ENSMUSG00000001280	0.0784882	0.355941	0.622396	2490.06	2451.12	2378.83	2613.71	2515.8	2513.7	2665.62	Sp1
ENSMUSG00000001281	-0.109194	0.678042	0.857379	55.1837	58.6216	71.2856	73.2445	52.4124	44.524	55.3332	Itgb7
ENSMUSG00000001285	0.160752	0.390666	0.652403	139.233	104.42	133.33	157.635	132.987	128.484	140.739	Myg1
ENSMUSG00000001288	-0.330582	0.000478411	0.00443583	4235.56	3790.25	3918.07	3259.38	3314.5	3056.89	3030.1	Rarg
ENSMUSG00000001289	0.121969	0.516802	0.752553	283.559	293.108	236.298	363.834	294.918	220.076	299.521	Pfdn5
ENSMUSG00000001300	0.889067	1.25145e-12	7.81799e-11	1640.23	1948.25	1524.72	3503	2947.61	3138.3	3043.33	Efnb2
ENSMUSG00000001305	-0.267813	0.35245	0.619796	67.0694	55.8737	39.6031	35.8261	52.4124	50.8846	43.3043	Rrp15
ENSMUSG00000001313	0.342226	0.260099	0.521595	53.4858	33.8906	35.6428	66.8754	53.977	45.7961	40.8985	Rnd2
ENSMUSG00000001323	0.172576	0.306058	0.573184	150.269	142.89	137.291	147.285	184.617	152.654	162.391	Srr
ENSMUSG00000001333	-0.187037	0.745569	0.894661	6.79184	16.4873	14.5211	8.75749	14.8632	15.2654	4.81159	Sync
ENSMUSG00000001348	-0.167756	0.247342	0.506333	263.184	278.453	264.021	272.278	220.601	225.164	236.971	Acp5
ENSMUSG00000001366	-0.206845	0.0766346	0.241116	427.886	422.259	421.113	350.3	372.363	360.008	387.333	Fbxo9
ENSMUSG00000001376	0.131565	0.386077	0.64866	465.241	541.334	533.322	460.166	543.681	597.894	650.767	Vps50
ENSMUSG00000001380	0.448556	0.00323767	0.0219905	290.351	293.108	252.14	378.164	352.806	454.145	341.623	Hars
ENSMUSG00000001383	-0.158113	0.327169	0.594964	248.751	276.621	260.06	268.298	255.804	206.082	203.289	Zmat2
ENSMUSG00000001403	-0.524308	0.0230521	0.102115	306.482	265.629	364.348	252.375	263.627	133.572	212.913	Ube2c
ENSMUSG00000001415	-0.162887	0.107722	0.302572	1313.37	1206.32	1300.3	1070.01	1204.7	1158.9	1115.08	Smg5
ENSMUSG00000001416	0.0736731	0.590787	0.805222	587.494	576.141	568.964	646.462	670.41	494.852	614.68	Cct3
ENSMUSG00000001418	-0.0431444	0.767588	0.90577	508.539	544.082	465.996	544.557	499.091	398.172	522.057	Glmp
ENSMUSG00000001419	-0.291836	0.00938367	0.0511364	2427.23	2714	2549.12	1970.44	2063.64	2377.58	1967.94	Mef2d
ENSMUSG00000001420	0.000393807	0.997636	0.998851	334.498	300.436	283.822	326.416	301.176	296.403	303.13	Tmem79
ENSMUSG00000001424	-0.0261283	0.804486	0.923052	1583.35	1496.68	1522.08	1661.54	1433.91	1525.26	1403.78	Snd1
ENSMUSG00000001435	0.0520912	0.80284	0.922481	1821.91	1534.24	1482.48	2159.92	1981.5	1191.97	1350.85	Col18a1
ENSMUSG00000001436	0.0145282	0.935139	0.975404	143.478	165.789	134.651	157.635	168.971	137.388	132.319	Slc19a1
ENSMUSG00000001440	0.135395	0.222728	0.476178	2326.21	2016.03	2022.4	2217.24	2500.15	2166.41	2439.47	Kpnb1
ENSMUSG00000001441	-0.286998	0.00805055	0.0452981	4424.04	4986.5	4644.12	3418.61	3918.41	4167.45	3858.89	Npepps
ENSMUSG00000001445	-0.151326	0.331744	0.598581	189.323	219.831	211.216	195.053	201.827	175.552	168.405	Mrpl10
ENSMUSG00000001467	0.206825	0.165113	0.398096	1203	1249.37	1097.01	1137.68	1353.34	1680.46	1297.93	Cyp51
ENSMUSG00000001472	-0.0674053	0.457591	0.708196	2170.84	2352.19	2227.01	2169.47	2129.35	2238.92	2052.14	Tcf25
ENSMUSG00000001473	0.901977	6.60901e-06	0.000105016	63.6735	65.9493	73.9258	143.304	116.559	124.667	119.087	Tubb6
ENSMUSG00000001482	0.458429	0.000949969	0.0079714	496.653	465.309	467.316	640.889	635.989	777.262	567.767	Def8
ENSMUSG00000001504	0.15505	0.369453	0.635149	1244.6	1226.47	1291.06	1696.57	1614.62	1179.25	1087.42	Irx2
ENSMUSG00000001506	0.354109	0.746228	0.894958	56.8817	222.579	262.7	619.394	195.569	82.6874	25.2608	Col1a1
ENSMUSG00000001507	-0.50223	0.00690824	0.0401494	2635.23	2651.71	2542.52	2480.76	1905.62	1593.96	1384.53	Itga3
ENSMUSG00000001510	0.924467	0.000254181	0.00262819	373.551	496.452	290.423	704.58	878.495	913.378	443.869	Dlx3
ENSMUSG00000001517	0.00675902	0.973541	0.988584	464.392	358.141	476.557	543.761	499.091	335.838	354.854	Foxm1
ENSMUSG00000001518	0.0936915	0.66458	0.850924	185.927	125.487	186.135	215.753	168.189	137.388	182.84	Itfg2
ENSMUSG00000001520	-0.147794	0.689281	0.862595	33.1102	42.1343	23.7619	40.6029	34.4201	20.3538	22.855	Nrip2
ENSMUSG00000001521	0.47384	0.00736408	0.0422015	196.114	182.277	167.653	281.832	282.401	195.906	249	Tulp3
ENSMUSG00000001524	-0.273476	0.213979	0.4646	84.898	72.3611	73.9258	63.6909	68.8402	55.973	66.1593	Gtf2h4
ENSMUSG00000001525	0.466423	0.00289867	0.020112	2974.83	2366.85	2464.63	4327	3776.82	2939.86	3334.43	Tubb5
ENSMUSG00000001542	0.172978	0.35914	0.625269	1050.19	1122.05	1081.16	931.479	1024.78	1627.03	1313.56	Ell2
ENSMUSG00000001552	-0.127535	0.310298	0.577046	25348.9	29418.9	24303.1	22763.9	23881.3	27898.7	21969.7	Jup
ENSMUSG00000001555	0.0749477	0.838706	0.937544	21.2245	28.3948	19.8015	25.4763	17.9923	27.9865	27.6666	Fkbp10
ENSMUSG00000001569	0.105512	0.441055	0.697319	308.18	260.133	307.584	320.047	294.918	307.852	333.202	Nom1
ENSMUSG00000001576	-0.334074	0.00725806	0.0417396	832.001	694.3	759.059	566.849	669.627	591.533	588.216	Ergic1
ENSMUSG00000001583	-0.389375	0.00557815	0.034007	571.364	612.779	719.456	539.78	474.841	492.308	424.622	Tnk1
ENSMUSG00000001588	0.0312664	0.90013	0.962521	57.7307	84.2686	92.4072	75.6329	70.4047	100.497	72.1738	Acap1
ENSMUSG00000001604	-0.16397	0.675861	0.856226	30.5633	21.9831	29.0423	27.0686	34.4201	17.8096	15.6377	Tcea3
ENSMUSG00000001627	-0.613866	0.126112	0.333874	3649.77	8019.25	4760.29	2694.12	3744.75	5168.6	2707.72	Ifrd1
ENSMUSG00000001630	-0.353557	0.0124122	0.0636297	286.106	292.192	336.626	250.783	222.166	227.708	251.405	Stk38l
ENSMUSG00000001632	0.0696779	0.517903	0.753089	719.086	783.148	793.382	855.05	779.928	811.609	761.433	Brpf1
ENSMUSG00000001642	-0.40107	0.0656328	0.216605	195.265	165.789	178.214	170.373	154.108	95.4085	120.29	Akr1b3
ENSMUSG00000001655	2.53978	9.9055e-16	8.99157e-14	41.6	23.815	36.9629	261.929	249.546	141.205	135.927	Hoxc13
ENSMUSG00000001657	1.11741	1.45519e-05	0.000213281	61.9756	64.1174	62.0448	177.538	137.68	139.933	86.6085	Hoxc8
ENSMUSG00000001661	0.606208	0.00327871	0.022205	82.3511	75.1089	75.2459	137.731	108.736	125.939	99.8404	Hoxc6
ENSMUSG00000001665	-1.11954	2.89109e-07	6.56994e-06	176.588	174.033	155.772	90.7595	93.873	64.8778	57.739	Gstt3
ENSMUSG00000001666	-0.206378	0.548487	0.778563	56.8817	32.0587	58.0845	61.3024	30.5087	36.8913	39.6956	Ddt
ENSMUSG00000001672	-0.55593	0.000438582	0.00413183	258.09	226.243	228.378	152.858	184.617	155.198	152.768	Marveld3
ENSMUSG00000001674	-0.0566942	0.768271	0.906167	291.2	269.293	250.82	265.909	297.264	180.64	294.71	Ddx18
ENSMUSG00000001687	0.171969	0.511529	0.749123	862.564	1242.96	933.313	769.067	887.1	1798.77	1115.08	Ubl3
ENSMUSG00000001700	0.0357051	0.875952	0.952093	387.984	505.611	388.11	369.407	331.685	643.69	412.593	Gramd3
ENSMUSG00000001707	-0.0793988	0.70126	0.869497	114.612	96.1761	135.971	97.1286	119.688	95.4085	122.695	Eef1e1
ENSMUSG00000001729	0.313522	0.0384379	0.149268	869.356	692.468	737.938	1069.21	989.578	764.54	985.172	Akt1
ENSMUSG00000001739	0.364754	0.570499	0.791864	19.5265	2.74789	15.8412	22.2918	13.2987	6.36057	22.855	Cldn15
ENSMUSG00000001741	0.436606	0.247193	0.506157	49.2409	32.9747	47.5237	98.7208	35.2024	43.2519	55.3332	Il16
ENSMUSG00000001750	-0.347316	0.0170013	0.0808017	376.098	454.318	443.555	361.446	306.652	366.369	299.521	Tcirg1
ENSMUSG00000001751	0.110074	0.640336	0.836395	86.596	57.7057	64.685	78.8174	82.1389	71.2384	68.5651	Naglu
ENSMUSG00000001755	0.199512	0.262715	0.524919	202.906	202.428	220.457	257.948	200.262	207.355	292.304	Ppat
ENSMUSG00000001761	0.0812714	0.574379	0.794674	869.356	795.972	909.551	1053.29	984.884	775.989	809.549	Smo
ENSMUSG00000001767	0.0836298	0.597617	0.809402	218.188	219.831	232.338	229.287	247.981	195.906	271.855	Crnkl1
ENSMUSG00000001768	-0.0362422	0.782959	0.912924	946.613	971.836	859.387	1063.64	817.477	863.765	867.288	Rin2
ENSMUSG00000001774	-0.0722482	0.664928	0.851063	534.009	514.771	537.282	441.059	452.937	461.777	659.187	Chordc1
ENSMUSG00000001783	0.0730154	0.62288	0.82505	472.882	403.024	377.549	507.935	444.332	409.621	395.753	Rtcb
ENSMUSG00000001785	0.0355694	0.849538	0.941707	185.078	195.1	205.936	211.772	176.794	160.286	251.405	Pwp1
ENSMUSG00000001786	-0.0513048	0.722085	0.881285	355.723	367.301	353.788	360.649	384.097	353.648	283.884	Fbxo7
ENSMUSG00000001794	-0.00518372	0.973688	0.988618	626.547	518.435	656.091	714.93	611.739	516.478	542.506	Capns1
ENSMUSG00000001804	2.51581	1.12884e-08	3.57087e-07	14.4327	5.49578	5.28041	58.1179	51.6301	33.075	55.3332	Dsg4
ENSMUSG00000001829	-0.235417	0.0881611	0.264987	334.498	284.864	297.023	280.24	249.546	255.695	252.608	Clpb
ENSMUSG00000001833	0.139018	0.335775	0.602796	1202.16	1194.42	1232.98	1140.07	1183.58	1395.51	1615.49	2023-09-07
ENSMUSG00000001844	-0.112643	0.355998	0.622396	377.796	404.856	380.19	343.931	350.459	387.995	354.854	Zdhhc4
ENSMUSG00000001847	-0.0936959	0.366822	0.63261	3091.14	3158.24	3397.95	2817.52	2905.37	3339.3	2994.01	Rac1
ENSMUSG00000001855	0.0566174	0.684005	0.860836	1665.7	1653.31	1803.26	1628.1	1584.11	2184.22	1710.52	Nup214
ENSMUSG00000001864	1.16627	0.130742	0.341618	196.963	443.326	128.05	199.034	341.854	1272.11	488.376	Aif1l
ENSMUSG00000001870	2.6623	5.11764e-29	1.55709e-26	120.555	115.411	102.968	1023.03	758.807	535.56	544.912	Ltbp1
ENSMUSG00000001891	0.0155405	0.907436	0.964648	529.764	537.67	601.967	481.662	569.496	574.995	624.303	Ugp2
ENSMUSG00000001909	-0.10586	0.448694	0.702233	524.67	652.165	493.719	538.188	549.939	494.852	487.173	Trmt1
ENSMUSG00000001910	0.0954007	0.376544	0.6413	1846.53	1874.06	1702.93	1792.1	2114.49	1995.95	1826	Nacc1
ENSMUSG00000001911	-0.177266	0.118034	0.319594	10830.4	10145.2	10341.7	10387.2	9582.87	8822.11	8130.38	Nfix
ENSMUSG00000001918	-0.141701	0.503211	0.742217	92.5388	108.084	135.971	115.44	103.26	87.7759	95.0288	Slc1a5
ENSMUSG00000001924	0.0566304	0.577276	0.796963	3800.88	3712.4	3444.15	3545.19	3707.98	4176.35	3774.69	Uba1
ENSMUSG00000001930	-0.601155	0.0828843	0.253617	56.8817	43.9662	50.1639	45.3797	26.5973	17.8096	42.1014	Vwf
ENSMUSG00000001942	-0.70883	0.000121353	0.00137127	176.588	176.781	211.216	95.5363	131.422	110.674	121.493	Siae
ENSMUSG00000001962	-0.309567	0.0798509	0.247495	223.282	184.109	219.137	166.392	194.786	136.116	173.217	Fam50a
ENSMUSG00000001964	-0.0186538	0.887243	0.958062	349.78	385.62	324.745	363.038	369.234	332.022	330.796	Emd
ENSMUSG00000001983	0.357535	0.186794	0.428812	59.4286	62.2855	51.484	67.6715	77.4452	50.8846	101.043	Taco1
ENSMUSG00000001985	4.41132	6.65241e-13	4.44305e-11	5.94286	0	2.64021	70.8561	59.4529	85.2316	34.884	Grik3
ENSMUSG00000001988	-0.0710171	0.889307	0.959348	15.2816	10.0756	19.8015	11.942	8.60502	24.1702	13.2319	Npas1
ENSMUSG00000001995	-0.0086382	0.943895	0.9793	747.103	805.131	694.374	837.535	693.878	709.84	737.375	Sipa1l2
ENSMUSG00000001998	0.172506	0.231596	0.487585	394.776	375.545	454.115	401.252	437.292	483.403	518.448	Ap4e1
ENSMUSG00000001999	0.387699	0.154557	0.381782	36.5061	43.9662	39.6031	50.1565	61.7997	41.9798	54.1303	Blvra
ENSMUSG00000002006	0.11484	0.501292	0.741001	231.772	181.361	217.817	256.356	245.634	207.355	197.275	Pdzd4
ENSMUSG00000002007	-0.436672	0.208723	0.457487	35.6572	32.9747	43.5634	35.8261	31.291	16.5375	24.0579	Srpk3
ENSMUSG00000002010	0.0567213	0.623178	0.825244	676.637	675.065	777.541	725.28	714.217	709.84	799.926	Idh3g
ENSMUSG00000002014	0.258966	0.0252581	0.109352	522.972	535.838	512.2	588.344	618.779	608.07	695.274	Ssr4
ENSMUSG00000002015	-0.219379	0.0797706	0.247382	751.347	713.535	674.573	690.25	564.02	566.091	630.318	Bcap31
ENSMUSG00000002017	0.0604008	0.70323	0.87057	274.221	218.915	229.698	218.937	269.103	249.334	270.652	Fam98a
ENSMUSG00000002020	3.00529	3.18367e-11	1.5708e-09	22.9225	19.2352	19.8015	114.644	56.3238	265.872	230.956	Ltbp2
ENSMUSG00000002028	-0.362888	0.000831279	0.00715074	4840.04	4731.86	5168.2	4248.98	3920.76	3466.51	3637.56	Kmt2a
ENSMUSG00000002031	-0.150744	0.391193	0.65278	283.559	250.974	254.78	297.755	215.908	232.797	199.681	Ift46
ENSMUSG00000002033	-0.814854	0.00528725	0.0325598	151.118	120.907	187.455	56.5256	125.164	64.8778	99.8404	Cd3g
ENSMUSG00000002043	-0.394994	0.0546995	0.190728	123.102	103.504	124.09	102.701	94.6553	81.4153	73.3767	Trappc6a
ENSMUSG00000002052	0.023272	0.823717	0.930781	1967.09	2003.21	1844.18	2145.59	1836	2030.29	1869.3	Supt6
ENSMUSG00000002055	0.126567	0.660964	0.849404	163.853	110.831	142.571	208.588	185.399	89.048	120.29	Spag5
ENSMUSG00000002057	-0.175668	0.40404	0.664569	477.976	433.25	500.319	265.113	466.236	512.662	424.622	Foxn1
ENSMUSG00000002058	0.243148	0.558496	0.784377	14.4327	21.0671	14.5211	25.4763	16.4278	17.8096	19.2463	Unc119
ENSMUSG00000002059	1.69417	1.08988e-09	4.24331e-08	65.3715	56.7897	60.7247	285.017	215.908	139.933	144.348	Rab34
ENSMUSG00000002064	-0.0212014	0.898843	0.962211	168.098	175.865	167.653	182.315	186.964	147.565	151.565	Sdf2
ENSMUSG00000002068	0.893612	0.00986938	0.0532336	34.8082	21.0671	23.7619	38.2145	40.6783	50.8846	70.9709	Ccne1
ENSMUSG00000002083	-0.438632	0.0564586	0.194983	80.6531	88.8484	80.5263	76.429	57.8883	54.7009	55.3332	Bbc3
ENSMUSG00000002100	-0.250542	0.549005	0.778569	28.8653	28.3948	27.7222	32.6416	10.1696	27.9865	25.2608	Mybpc3
ENSMUSG00000002102	0.193252	0.27333	0.536412	371.004	337.074	281.182	469.72	377.839	326.933	333.202	Psmc3
ENSMUSG00000002103	0.139342	0.368013	0.633866	163.004	156.63	143.891	167.188	177.576	170.463	167.203	Acp2
ENSMUSG00000002105	0.36085	0.0452241	0.167049	222.433	189.604	294.383	309.697	271.449	337.11	286.289	Slc39a13
ENSMUSG00000002107	-0.333573	0.0746575	0.236816	195.265	210.671	287.782	158.431	200.262	176.824	194.869	Celf2
ENSMUSG00000002109	-0.15752	0.308972	0.576209	187.625	184.109	217.817	189.48	168.971	173.007	169.608	Ddb2
ENSMUSG00000002111	-0.203034	0.387603	0.649895	118.008	88.8484	153.132	92.3517	89.1793	122.123	113.072	Spi1
ENSMUSG00000002129	-0.0593153	0.589602	0.804382	1384.69	1246.63	1297.66	1199.78	1398.71	1230.13	1196.88	Sf3a1
ENSMUSG00000002147	-0.248134	0.0138917	0.0693321	1365.16	1311.66	1328.02	1104.24	1225.82	1074.94	1087.42	Stat6
ENSMUSG00000002204	-1.09709	5.07756e-05	0.000639267	74.7103	84.2686	134.651	48.5643	42.2428	47.0682	43.3043	Napsa
ENSMUSG00000002205	0.00863682	0.956376	0.982593	222.433	173.117	199.336	198.238	212.779	197.178	188.855	Vrk3
ENSMUSG00000002210	-0.219485	0.151753	0.37726	264.033	250.058	249.499	247.598	213.561	226.436	185.246	Smg9
ENSMUSG00000002221	0.0518629	0.674658	0.855604	1012.83	904.971	1133.97	948.198	1080.32	1085.11	1101.85	Paxip1
ENSMUSG00000002222	0.013207	0.930774	0.973581	2221.78	2808.34	2184.77	2225.2	2183.33	2956.39	2350.46	Rmnd5a
ENSMUSG00000002227	0.953155	7.1297e-05	0.000872883	66.2205	56.7897	72.6057	149.674	115.777	90.3201	145.55	Mov10
ENSMUSG00000002233	1.39401	0.00140264	0.011133	12.7347	7.3277	10.5608	27.8647	25.0328	34.3471	20.4492	Rhoc
ENSMUSG00000002249	0.0304176	0.844855	0.940042	1476.38	1602.02	1284.46	1322.38	1293.1	1840.75	1494	Tead3
ENSMUSG00000002250	0.067982	0.673148	0.854744	983.968	1150.45	786.781	1040.55	1002.88	1172.89	872.1	Ppard
ENSMUSG00000002257	-0.307609	0.015469	0.0750829	437.225	410.351	380.19	339.95	337.943	302.763	342.825	Def6
ENSMUSG00000002265	0.00990271	0.968061	0.986511	319.217	336.158	287.782	378.961	435.727	240.43	206.898	Peg3
ENSMUSG00000002279	-0.294942	0.0946732	0.277072	185.078	203.344	252.14	197.442	176.012	156.47	159.985	Lmf1
ENSMUSG00000002280	-0.0508463	0.764875	0.904224	151.118	190.52	182.174	188.684	161.931	167.919	152.768	Narfl
ENSMUSG00000002289	0.727168	0.104927	0.296977	8.4898	22.8991	30.3624	27.0686	39.1137	44.524	22.855	Angptl4
ENSMUSG00000002297	0.391309	0.0466053	0.170502	133.29	127.319	168.973	193.461	216.69	143.749	190.058	Dbf4
ENSMUSG00000002307	-0.2108	0.105102	0.297326	333.649	350.814	315.505	295.366	306.652	269.688	279.072	Daxx
ENSMUSG00000002308	0.154696	0.66326	0.850426	27.1674	18.3193	39.6031	28.6609	30.5087	27.9865	37.2898	Cd320
ENSMUSG00000002319	-0.079707	0.500072	0.73993	667.298	719.031	702.295	675.919	707.176	669.132	578.593	Ipo4
ENSMUSG00000002320	0.0547185	0.698459	0.86694	588.343	629.266	492.398	594.713	607.828	656.411	513.637	Tm9sf1
ENSMUSG00000002324	-1.23891	2.6667e-06	4.71625e-05	421.094	501.032	345.867	129.77	197.916	268.416	122.695	Rec8
ENSMUSG00000002325	-0.628609	6.18138e-06	9.91798e-05	460.996	454.318	526.721	319.25	348.895	284.954	283.884	Irf9
ENSMUSG00000002326	0.0468537	0.799074	0.920286	133.29	153.882	192.735	158.431	147.85	178.096	174.42	Gmpr2
ENSMUSG00000002329	-0.335325	0.123146	0.328615	126.498	141.058	145.211	107.478	123.599	73.7826	128.71	Mdp1
ENSMUSG00000002332	0.284622	0.118732	0.32085	303.086	289.444	245.539	312.085	282.401	440.151	334.405	Dhrs1
ENSMUSG00000002342	-0.0303751	0.883267	0.956089	146.025	104.42	110.889	117.828	139.245	109.402	104.652	Tmem161a
ENSMUSG00000002343	-0.288945	0.31881	0.585977	81.5021	71.4451	69.9655	54.9334	83.7034	35.6192	67.3622	Armc6
ENSMUSG00000002345	0.0763534	0.578687	0.797753	240.261	231.739	253.46	275.463	245.634	242.974	252.608	Borcs8
ENSMUSG00000002346	-0.383423	0.0323007	0.131851	197.812	196.016	252.14	156.839	187.746	173.007	138.333	Slc25a42
ENSMUSG00000002365	0.485797	0.0144188	0.0712055	286.106	318.755	289.103	345.523	348.895	577.54	402.97	Snx9
ENSMUSG00000002372	-0.173799	0.163739	0.396029	573.911	577.973	532.001	527.838	542.116	450.328	466.724	Ranbp3
ENSMUSG00000002379	0.290956	0.104627	0.296351	199.51	191.436	163.693	272.278	237.812	198.45	194.869	Ndufa11
ENSMUSG00000002384	0.0764874	0.891955	0.960498	16.9796	4.57981	17.1613	16.7188	7.82275	15.2654	14.4348	Bmp8b
ENSMUSG00000002393	-0.431713	0.0186848	0.0871391	182.531	193.268	180.854	167.188	143.156	115.762	120.29	Nr2f6
ENSMUSG00000002395	-0.230712	0.293664	0.558638	270.825	265.629	241.579	291.386	244.852	148.837	194.869	Use1
ENSMUSG00000002396	-0.361828	0.0558938	0.193905	235.168	194.184	248.179	136.935	168.189	198.45	202.087	Ocel1
ENSMUSG00000002409	-0.148919	0.308873	0.576108	433.829	447.906	459.396	452.205	377.839	446.512	334.405	Dyrk1b
ENSMUSG00000002413	0.404512	6.26704e-06	0.000100065	1108.77	1179.76	1148.49	1495.14	1508.23	1532.9	1530.08	Braf
ENSMUSG00000002416	-0.151071	0.459321	0.709826	126.498	132.815	143.891	148.081	105.607	96.6807	131.116	Ndufb2
ENSMUSG00000002428	0.0340831	0.798428	0.920079	404.115	396.612	475.237	421.156	457.631	393.083	464.318	Hltf
ENSMUSG00000002455	0.0561868	0.586984	0.802604	610.417	651.25	621.768	629.743	661.022	656.411	665.202	Prpf6
ENSMUSG00000002458	-0.0698683	0.720755	0.880843	166.4	124.571	162.373	135.343	171.318	143.749	122.695	Rgs19
ENSMUSG00000002459	-0.118171	0.627048	0.827968	211.396	273.873	203.296	172.761	183.835	319.301	174.42	Rgs20
ENSMUSG00000002475	-0.598377	0.18058	0.419235	17.8286	19.2352	19.8015	17.515	11.7341	10.1769	9.62317	Abhd3
ENSMUSG00000002477	-0.0390732	0.866741	0.94913	67.9184	60.4535	71.2856	67.6715	72.7516	52.1567	63.7535	Snrpd1
ENSMUSG00000002486	-0.129114	0.663949	0.850439	106.123	69.6132	77.8861	74.0406	75.8807	47.0682	113.072	Tchp
ENSMUSG00000002489	-0.435219	9.04712e-05	0.00106708	11205.7	12468.1	10861.8	8586.32	8526.01	9362.76	7583.06	Tiam1
ENSMUSG00000002496	-0.0667093	0.622829	0.82505	1430.53	1458.21	1471.91	1256.3	1325.96	1702.09	1271.46	Tsc2
ENSMUSG00000002524	-0.0348836	0.811719	0.925635	643.527	708.955	702.295	758.717	718.911	656.411	534.086	Puf60
ENSMUSG00000002546	0.00718511	0.964198	0.985275	846.433	923.29	649.491	757.125	782.275	965.534	744.593	Golga2
ENSMUSG00000002550	-0.0232591	0.90729	0.964648	100.18	144.722	109.569	109.071	122.817	123.395	110.666	Uck1
ENSMUSG00000002565	0.234997	0.0288349	0.121042	1011.14	1051.53	1139.25	1280.98	1288.41	1138.54	1308.75	Scin
ENSMUSG00000002578	-0.39632	0.0833946	0.254774	68.7674	72.3611	66.0051	48.5643	55.5415	52.1567	54.1303	Ikzf4
ENSMUSG00000002580	-0.0372757	0.828081	0.933153	135.837	140.142	130.69	128.178	122.035	151.382	129.913	Mien1
ENSMUSG00000002602	-0.300517	0.0372007	0.145664	953.405	964.509	832.985	617.801	733.774	875.214	759.028	Axl
ENSMUSG00000002603	0.659139	1.78397e-07	4.22953e-06	364.213	316.007	314.185	517.488	525.689	563.546	491.985	Tgfb1
ENSMUSG00000002608	-0.198196	0.139678	0.356963	661.356	565.149	660.051	572.422	611.739	511.39	490.782	Ccdc97
ENSMUSG00000002617	-0.566752	0.0397982	0.153242	59.4286	49.462	54.1242	35.03	37.5492	45.7961	28.8695	Zfp40
ENSMUSG00000002625	-0.0914727	0.517805	0.75308	332.8	347.15	349.827	355.873	346.548	301.491	279.072	Akap8l
ENSMUSG00000002633	4.07487	1.56107e-06	2.94808e-05	1.69796	0	3.96031	21.4957	57.8883	19.0817	15.6377	Shh
ENSMUSG00000002635	-0.140701	0.4502	0.703343	123.102	152.966	125.41	139.324	113.43	113.218	119.087	Pdcd2l
ENSMUSG00000002658	-0.114403	0.571756	0.792726	227.527	216.167	182.174	222.122	229.207	141.205	175.623	Gtf2f1
ENSMUSG00000002660	0.193302	0.336995	0.6038	106.123	83.3526	108.248	97.9247	116.559	110.674	128.71	Clpp
ENSMUSG00000002661	0.818671	0.0240431	0.105376	22.9225	21.9831	13.201	42.1952	34.4201	25.4423	36.0869	Alkbh7
ENSMUSG00000002668	0.19276	0.439267	0.695898	67.9184	48.546	81.8464	65.2831	72.7516	76.3268	86.6085	Dennd1c
ENSMUSG00000002679	-0.217901	0.252251	0.511982	129.894	158.462	183.494	124.197	139.245	120.851	153.971	Med6
ENSMUSG00000002699	-0.549381	0.07623	0.240119	74.7103	79.6888	120.129	38.2145	61.0174	91.5922	60.1448	Lcp2
ENSMUSG00000002718	0.00795069	0.947697	0.980804	1066.32	1070.76	1078.52	977.655	1131.17	980.8	1222.14	Cse1l
ENSMUSG00000002728	0.327971	0.0241261	0.105592	282.71	282.117	294.383	358.261	301.958	384.178	396.956	Naa20
ENSMUSG00000002731	-0.443111	0.0529762	0.186501	96.7837	91.5963	97.6876	75.6329	84.4857	50.8846	66.1593	Prkra
ENSMUSG00000002732	-0.0134286	0.981058	0.992071	10.1878	11.9075	11.8809	16.7188	10.9518	12.7211	3.60869	Fkbp7
ENSMUSG00000002733	-0.281773	0.050254	0.179689	258.939	240.898	245.539	198.238	214.343	184.457	220.13	Plekha3
ENSMUSG00000002741	0.0154296	0.899358	0.962367	654.564	663.157	534.642	640.093	610.957	630.968	620.694	Ykt6
ENSMUSG00000002748	0.139169	0.256073	0.516928	1761.63	1663.39	1656.73	1569.18	2054.25	1894.18	1947.49	Baz1b
ENSMUSG00000002763	-0.0613477	0.666152	0.851344	447.413	377.377	378.87	419.563	398.96	330.75	387.333	Pex6
ENSMUSG00000002767	-0.0836206	0.747652	0.89531	60.2776	47.6301	54.1242	50.9527	61.0174	48.3403	42.1014	Mrpl2
ENSMUSG00000002768	-0.0461741	0.832429	0.935076	103.576	102.588	88.4469	109.071	107.172	91.5922	70.9709	Mea1
ENSMUSG00000002769	1.95859	0.000285079	0.00290381	12.7347	21.9831	11.8809	123.401	60.2352	35.6192	21.6521	Gnmt
ENSMUSG00000002771	0.154121	0.589021	0.803863	83.2001	89.7644	58.0845	70.0599	68.8402	129.756	79.3912	Grin2d
ENSMUSG00000002778	0.0363473	0.761819	0.90241	815.87	799.635	670.612	808.874	809.654	725.105	785.491	Kdelr1
ENSMUSG00000002781	-0.0906518	0.685306	0.86168	87.445	79.6888	67.3253	75.6329	61.7997	83.9595	75.7825	Tmem143
ENSMUSG00000002797	0.34452	0.150479	0.37534	742.858	1091.83	699.655	757.125	865.978	1466.75	1207.71	Ggct
ENSMUSG00000002799	-0.263972	0.0216035	0.0972987	2512.98	2119.54	2319.42	2004.67	2105.88	1791.14	1812.76	Jag2
ENSMUSG00000002803	-0.318651	0.0545183	0.190258	206.302	161.209	204.616	159.227	152.544	147.565	150.362	Btbd6
ENSMUSG00000002804	-0.49583	0.117948	0.319413	52.6368	74.193	54.1242	56.5256	39.896	24.1702	49.3187	Nudt14
ENSMUSG00000002812	-0.108108	0.332194	0.598631	1171.59	1192.58	1192.05	1053.29	1129.6	1223.77	993.592	Flii
ENSMUSG00000002814	0.14199	0.463548	0.712917	150.269	125.487	155.772	180.723	179.141	132.3	137.13	Top3a
ENSMUSG00000002820	0.00993345	0.938924	0.977136	428.735	392.948	425.073	422.748	409.13	468.138	374.101	Atg4d
ENSMUSG00000002825	0.0589434	0.848689	0.941571	37.3551	37.5545	38.283	46.972	36.7669	25.4423	46.913	Qtrt1
ENSMUSG00000002831	1.20608	0.00259911	0.0184458	22.9225	13.7394	27.7222	36.6222	30.5087	67.422	63.7535	Plin4
ENSMUSG00000002833	-0.399918	0.0339128	0.135994	162.155	131.899	137.291	124.197	110.301	92.8643	107.058	Hdgfl2
ENSMUSG00000002835	0.905414	3.64268e-05	0.000477266	117.159	76.9409	83.1665	189.48	198.698	165.375	139.536	Chaf1a
ENSMUSG00000002844	0.0768909	0.759428	0.901351	110.367	84.2686	91.0871	133.751	107.954	83.9595	73.3767	Adprh
ENSMUSG00000002845	0.118652	0.512898	0.749992	357.421	378.293	332.666	316.066	367.669	512.662	356.057	Tmem39a
ENSMUSG00000002846	0.17606	0.305645	0.572671	175.739	148.386	138.611	167.188	158.802	179.368	197.275	Timmdc1
ENSMUSG00000002870	1.08133	5.17939e-09	1.76185e-07	275.919	187.772	229.698	496.789	596.093	436.335	424.622	Mcm2
ENSMUSG00000002871	0.0133724	0.939573	0.977285	532.311	650.334	546.523	481.662	593.747	748.003	507.622	Tpra1
ENSMUSG00000002881	-0.117126	0.302785	0.568674	1183.48	1056.11	1021.76	992.781	936.383	988.432	1098.24	Nab1
ENSMUSG00000002885	0.0627397	0.802078	0.922	78.1062	54.0418	81.8464	74.8368	75.0984	57.2451	89.0143	Adgre5
ENSMUSG00000002897	-0.211862	0.10224	0.291885	412.604	426.839	456.756	397.272	400.525	344.743	342.825	Il17ra
ENSMUSG00000002900	1.63354	3.10832e-05	0.000415201	78.9552	72.3611	58.0845	355.077	286.313	133.572	90.2172	Lamb1
ENSMUSG00000002910	0.0265164	0.92411	0.97141	209.698	272.041	192.735	126.586	273.796	314.212	204.492	Arrdc2
ENSMUSG00000002944	3.37302	5.5682e-08	1.48275e-06	1.69796	8.24366	11.8809	38.2145	27.3796	95.4085	131.116	Cd36
ENSMUSG00000002948	0.00606611	0.962097	0.984841	632.49	684.224	634.97	632.928	659.458	748.003	574.984	Map2k7
ENSMUSG00000002949	0.0387475	0.777032	0.909635	298.841	322.419	373.589	348.707	355.935	329.477	321.173	Timm44
ENSMUSG00000002957	0.112903	0.375855	0.640724	697.013	697.964	703.615	835.146	797.92	637.329	749.404	Ap2a2
ENSMUSG00000002963	0.287863	0.189243	0.431782	78.1062	58.6216	62.0448	81.2058	77.4452	85.2316	81.7969	Pnkp
ENSMUSG00000002968	0.0309761	0.809193	0.925066	833.699	925.122	864.667	898.837	862.067	1032.96	781.883	Med25
ENSMUSG00000002980	-0.0747663	0.709081	0.873918	1674.19	1241.13	1510.2	1745.93	1655.29	1134.73	1060.95	Bcam
ENSMUSG00000002981	-0.00418062	0.972167	0.988284	1605.42	1787.04	1512.84	1563.61	1525.44	1856.01	1584.21	Clptm1
ENSMUSG00000002983	0.143985	0.463428	0.712819	286.955	209.755	209.896	214.957	232.336	318.028	282.681	Relb
ENSMUSG00000002984	0.143567	0.397908	0.659325	354.025	307.763	275.902	421.156	346.548	316.756	295.912	Tomm40
ENSMUSG00000002985	0.42213	0.000956814	0.00801655	5119.35	4236.33	4591.32	7240.06	5983.62	6123.96	5567	Apoe
ENSMUSG00000002996	0.294698	0.0255072	0.110111	1420.34	1647.82	1531.32	1771.4	1643.56	2198.21	1915.01	Hbp1
ENSMUSG00000002997	0.913281	8.24321e-05	0.000987862	55.1837	76.9409	58.0845	114.644	107.172	106.858	151.565	Prkar2b
ENSMUSG00000003031	0.170304	0.230637	0.486439	832.001	1154.11	997.998	1056.47	1036.51	1222.5	1164.4	Cdkn1b
ENSMUSG00000003032	-0.142257	0.336738	0.6038	7044.84	8155.73	6798.53	7491.64	6019.6	7583.07	5485.21	Klf4
ENSMUSG00000003033	-0.0640208	0.607753	0.81579	371.853	361.805	422.433	363.834	363.758	385.451	358.463	Ap1m1
ENSMUSG00000003037	0.0722456	0.553261	0.781002	501.747	508.359	489.758	480.07	499.091	577.54	552.129	Rab8a
ENSMUSG00000003038	-0.13386	0.407467	0.667465	674.939	538.586	660.051	622.578	558.544	447.784	644.752	Hmgn2
ENSMUSG00000003039	0.046957	0.763843	0.903658	434.678	435.998	366.989	509.527	372.363	386.723	437.854	Fam32a
ENSMUSG00000003051	0.353171	0.33822	0.605093	78.9552	94.3442	124.09	174.354	185.399	57.2451	84.2027	Elf3
ENSMUSG00000003062	-0.134221	0.512841	0.749992	105.274	105.336	120.129	81.2058	118.906	99.2249	101.043	Stard3nl
ENSMUSG00000003068	-0.100326	0.459685	0.710099	737.764	750.174	608.567	706.172	646.941	689.486	567.767	Stk11
ENSMUSG00000003070	0.623882	0.0354267	0.140459	33.1102	33.8906	29.0423	48.5643	60.2352	52.1567	36.0869	Efna2
ENSMUSG00000003072	-0.0885079	0.558194	0.784074	1128.29	1185.26	1061.36	1257.1	1053.72	1088.93	829.998	Atp5d
ENSMUSG00000003099	-0.105941	0.464469	0.713388	606.172	586.216	689.094	550.13	678.232	494.852	601.448	Ppp5c
ENSMUSG00000003119	-0.164715	0.116621	0.317705	2228.57	2031.61	2216.45	1727.61	1989.32	2018.84	1970.34	Cdk12
ENSMUSG00000003123	0.488839	0.145918	0.367649	222.433	265.629	183.494	212.568	204.956	591.533	252.608	Lipe
ENSMUSG00000003131	0.113732	0.216727	0.468047	1164.8	1110.15	1122.09	1237.99	1192.19	1209.78	1263.04	Pafah1b2
ENSMUSG00000003134	-0.370394	0.00369315	0.0244376	743.707	904.055	864.667	705.376	585.924	632.241	666.405	Tbc1d8
ENSMUSG00000003135	0.0404511	0.777259	0.909635	272.523	228.991	265.341	273.075	273.796	239.157	262.231	Cnot11
ENSMUSG00000003153	0.0685904	0.892158	0.960498	15.2816	10.9916	11.8809	17.515	7.82275	17.8096	10.8261	Slc2a3
ENSMUSG00000003154	-0.179726	0.0612477	0.207123	1132.54	1035.95	1102.29	977.655	948.899	973.167	950.288	Foxj2
ENSMUSG00000003161	0.094769	0.489109	0.731523	290.351	281.201	250.82	269.89	290.224	307.852	309.144	Sri
ENSMUSG00000003166	0.0484136	0.721358	0.881117	476.278	498.284	454.115	546.149	533.511	432.519	453.492	Dgcr2
ENSMUSG00000003184	-0.166198	0.217192	0.468445	611.266	702.543	755.099	530.226	641.465	637.329	648.361	Irf3
ENSMUSG00000003190	0.127546	0.465098	0.713438	157.061	132.815	143.891	164.8	163.495	171.735	131.116	Bcl2l12
ENSMUSG00000003198	0.203326	0.578567	0.797711	25.4694	31.1427	23.7619	20.6995	29.7264	29.2586	45.7101	Zfp959
ENSMUSG00000003199	-0.128844	0.455651	0.707423	230.923	191.436	186.135	216.549	178.359	160.286	186.449	Mpnd
ENSMUSG00000003200	0.0689192	0.707812	0.873506	601.078	758.417	512.2	586.752	621.908	834.507	580.999	Sh3gl1
ENSMUSG00000003208	0.0815289	0.767944	0.905966	46.6939	40.3024	51.484	55.7295	44.5897	36.8913	56.5361	Ccdc94
ENSMUSG00000003226	0.121147	0.337659	0.604697	2409.41	2626.07	2551.76	2408.31	2701.19	2651.09	3245.41	Ranbp2
ENSMUSG00000003227	1.3847	0.00381764	0.0250295	12.7347	5.49578	9.24072	21.4957	32.8555	21.6259	19.2463	Edar
ENSMUSG00000003228	-0.0495644	0.885955	0.957459	83.2001	124.571	69.9655	67.6715	66.4934	157.742	69.768	Grk5
ENSMUSG00000003233	-0.255555	0.0160081	0.0770621	968.686	908.635	996.678	756.329	860.502	798.888	791.506	Dvl3
ENSMUSG00000003234	-0.184935	0.135928	0.349992	393.078	408.519	409.232	361.446	377.839	357.464	319.97	Abcf3
ENSMUSG00000003235	-0.0364657	0.776837	0.909635	338.743	331.579	322.105	319.25	353.588	301.491	313.956	Eif2b5
ENSMUSG00000003269	-0.1166	0.399002	0.660475	420.245	428.671	483.158	424.34	398.178	459.233	353.652	Cyth2
ENSMUSG00000003271	0.0868237	0.576485	0.796271	563.723	634.762	516.16	556.499	548.375	753.091	577.39	Sult2b1
ENSMUSG00000003273	-0.0329084	0.928086	0.972912	22.9225	21.0671	22.4418	23.0879	24.2505	20.3538	18.0434	Car11
ENSMUSG00000003279	1.65461	0.00303128	0.0208472	10.1878	4.57981	3.96031	27.0686	21.1214	11.449	20.4492	Dlgap1
ENSMUSG00000003282	0.683524	2.22837e-06	4.02331e-05	222.433	268.377	216.497	398.068	344.201	398.172	378.912	Plag1
ENSMUSG00000003283	-0.273862	0.524387	0.759123	22.0735	14.6554	42.2433	19.1073	19.5569	27.9865	19.2463	Hck
ENSMUSG00000003299	-0.0338425	0.756241	0.899379	472.033	490.04	491.078	476.089	458.413	479.587	478.753	Mrpl4
ENSMUSG00000003308	0.0331229	0.833281	0.935457	365.91	332.494	328.706	391.699	383.315	277.321	345.231	Keap1
ENSMUSG00000003309	-0.0951893	0.413792	0.672463	640.131	757.501	642.89	631.336	623.473	664.043	631.521	Ap1m2
ENSMUSG00000003316	0.184498	0.0688353	0.224042	1625.8	1606.6	1640.89	1979.19	1867.29	1663.92	1868.1	Glg1
ENSMUSG00000003344	-0.209218	0.114581	0.314106	477.976	491.872	508.24	484.847	434.163	403.26	376.507	Btbd2
ENSMUSG00000003345	0.19977	0.168587	0.403012	703.805	664.073	594.046	890.876	771.323	669.132	671.216	Csnk1g2
ENSMUSG00000003346	0.0468018	0.782689	0.912804	308.18	331.579	232.338	344.727	303.523	268.416	286.289	Abhd17a
ENSMUSG00000003348	-0.185739	0.271314	0.534816	150.269	134.647	145.211	117.828	136.116	127.211	122.695	Mob3a
ENSMUSG00000003352	-0.119256	0.376142	0.640815	359.119	308.679	320.785	298.551	325.426	309.124	280.275	Cacnb3
ENSMUSG00000003360	-0.220989	0.102602	0.29261	673.241	709.871	662.692	653.627	642.248	521.567	517.245	Ddx23
ENSMUSG00000003363	0.185794	0.212078	0.462435	995.005	1145.87	986.117	1109.81	1040.43	1470.56	1128.32	Pld3
ENSMUSG00000003378	0.261407	0.361451	0.626968	71.3143	61.3695	60.7247	100.313	93.0907	64.8778	48.1159	Grik5
ENSMUSG00000003380	-0.269786	0.0677121	0.221483	364.213	345.318	311.544	324.027	279.272	278.593	246.594	Rabac1
ENSMUSG00000003382	-0.211496	0.0634741	0.211924	2215.84	2374.18	1918.11	2004.67	1900.15	1800.04	1791.11	Etv3
ENSMUSG00000003402	-0.064477	0.688425	0.862595	386.286	418.595	389.43	462.555	377.056	374.001	305.536	Prkcsh
ENSMUSG00000003411	-0.502887	0.310244	0.577046	23.7714	44.8822	11.8809	12.7382	18.7746	30.5307	15.6377	Rab3b
ENSMUSG00000003418	0.178018	0.708427	0.873506	14.4327	9.15963	19.8015	13.5343	19.5569	20.3538	10.8261	St8sia6
ENSMUSG00000003420	0.806765	0.258647	0.520461	4.2449	17.4033	3.96031	27.8647	10.1696	5.08846	16.8405	Fcgrt
ENSMUSG00000003421	-0.0600229	0.634286	0.832727	383.739	403.024	405.272	374.184	358.282	427.43	366.883	Nosip
ENSMUSG00000003423	0.228793	0.30855	0.57575	76.4082	64.1174	64.685	95.5363	71.9693	75.0547	78.1883	Pih1d1
ENSMUSG00000003429	-0.133874	0.462347	0.71247	1297.24	1272.27	1281.82	1542.11	1246.16	962.99	922.621	Rps11
ENSMUSG00000003435	-0.233748	0.024417	0.106581	1735.32	1918.94	1784.78	1600.23	1641.99	1499.82	1420.62	Supt5
ENSMUSG00000003437	-0.174421	0.277498	0.540586	540.8	675.981	599.327	469.72	506.914	670.404	502.811	Paf1
ENSMUSG00000003438	0.25509	0.210034	0.459727	128.196	108.084	85.8067	124.197	129.075	114.49	149.159	Timm50
ENSMUSG00000003444	-0.0663303	0.789506	0.915884	128.196	126.403	87.1268	147.285	110.301	90.3201	86.6085	Med29
ENSMUSG00000003452	0.921912	0.0333603	0.134704	11.8857	13.7394	10.5608	27.0686	17.9923	29.2586	18.0434	Bicd1
ENSMUSG00000003458	0.0283707	0.798324	0.920079	1346.48	1272.27	1231.66	1356.62	1433.91	1193.24	1248.61	Ncstn
ENSMUSG00000003464	0.350709	0.00373712	0.0246194	355.723	379.209	378.87	492.012	433.38	494.852	473.941	Pex19
ENSMUSG00000003469	-0.440622	0.0174584	0.0824735	1113.86	1519.58	1141.89	1040.55	1021.65	978.256	666.405	Phyhip
ENSMUSG00000003500	0.69879	0.0115594	0.0603308	66.2205	49.462	56.7644	132.955	88.3971	72.5105	76.9854	Impdh1
ENSMUSG00000003518	-0.629337	0.153376	0.379936	18.6776	23.815	36.9629	20.6995	21.9037	8.9048	14.4348	Dusp3
ENSMUSG00000003526	-1.42023	6.10727e-15	5.04234e-13	489.862	544.998	455.436	182.315	240.158	148.837	167.203	Prodh
ENSMUSG00000003527	0.0334836	0.849261	0.941586	125.649	114.495	130.69	127.382	139.245	118.307	117.884	Dgcr14
ENSMUSG00000003528	0.479444	0.000981777	0.00819228	351.478	348.982	283.822	508.731	404.436	471.954	451.086	Slc25a1
ENSMUSG00000003531	-0.734478	1.32515e-05	0.000196146	361.666	280.285	382.83	214.16	226.077	175.552	200.884	Dgcr6
ENSMUSG00000003534	-0.0172835	0.892936	0.9606	2494.3	2527.14	2229.65	2574.7	2694.94	2095.17	2184.46	Ddr1
ENSMUSG00000003541	1.53498	2.75505e-14	2.13517e-12	89.9919	133.731	100.328	282.628	267.538	379.09	328.391	Ier3
ENSMUSG00000003545	-1.26319	8.27241e-08	2.10396e-06	8816.66	11983.5	9185.28	5961.46	4387	3664.96	2639.15	Fosb
ENSMUSG00000003546	-0.275524	0.181824	0.420993	95.9348	89.7644	106.928	86.7788	88.3971	73.7826	69.768	Klc4
ENSMUSG00000003549	0.120958	0.488804	0.731466	165.551	134.647	137.291	171.169	167.407	137.388	157.579	Ercc1
ENSMUSG00000003555	0.266578	0.0971911	0.281582	279.314	277.537	249.499	356.669	269.885	371.457	299.521	Cyp17a1
ENSMUSG00000003573	0.434277	0.0331997	0.134419	77.2572	76.0249	102.968	126.586	109.518	115.762	104.652	Homer3
ENSMUSG00000003575	0.0131732	0.931757	0.973778	489.013	490.956	399.991	523.857	487.357	465.594	380.115	Crtc1
ENSMUSG00000003581	-0.203792	0.32883	0.59652	122.253	107.168	126.73	91.5556	129.075	87.7759	101.043	Rnf215
ENSMUSG00000003585	-0.0103043	0.940076	0.977538	439.772	373.713	419.793	357.465	431.816	404.532	440.26	Sec14l2
ENSMUSG00000003604	-0.41986	0.0265726	0.113754	150.269	125.487	139.931	120.216	104.825	92.8643	93.8259	Aven
ENSMUSG00000003617	0.0167414	0.965624	0.985876	20.3755	21.9831	22.4418	14.3304	27.3796	24.1702	21.6521	Cp
ENSMUSG00000003623	0.288432	0.0473258	0.172306	432.98	376.461	410.552	577.198	514.737	454.145	435.448	Crot
ENSMUSG00000003644	0.0461297	0.748163	0.89555	527.217	512.023	513.52	612.228	462.324	477.043	585.81	Rps6ka1
ENSMUSG00000003660	0.0374823	0.724049	0.882894	1810.03	1722.93	1702.93	1995.91	1778.89	1667.74	1718.94	Snrnp200
ENSMUSG00000003662	0.0892899	0.559454	0.784923	170.645	173.117	172.933	176.742	197.133	190.817	167.203	Ciao1
ENSMUSG00000003665	1.29412	3.32497e-05	0.000439142	30.5633	31.1427	17.1613	54.9334	57.1061	67.422	85.4056	Has1
ENSMUSG00000003680	-0.0136157	0.920922	0.969671	242.808	251.89	254.78	230.879	265.973	239.157	252.608	Taf6l
ENSMUSG00000003721	0.717505	1.2935e-06	2.49732e-05	262.335	283.032	273.261	414.787	387.226	503.757	494.39	Insig2
ENSMUSG00000003731	-0.0592469	0.581349	0.799312	1509.49	1503.09	1590.72	1316.81	1528.56	1587.6	1459.11	Kpna6
ENSMUSG00000003746	0.45852	0.0319268	0.130747	163.853	161.209	198.015	196.646	186.181	269.688	307.941	Man1a
ENSMUSG00000003752	-0.439682	0.0148562	0.0728193	2031.61	2642.55	2097.64	1349.45	2105.1	1793.68	1408.59	Itpkc
ENSMUSG00000003762	0.233894	0.0872898	0.2634	203.755	217.083	203.296	247.598	249.546	246.79	234.565	Coq8b
ENSMUSG00000003778	-0.217292	0.0524523	0.185093	784.458	836.274	871.268	712.541	779.928	679.309	679.636	Brd8
ENSMUSG00000003779	-0.0880656	0.712491	0.875776	185.927	141.974	157.092	187.092	158.802	92.8643	167.203	Kif20a
ENSMUSG00000003808	-0.270271	0.110659	0.307635	295.445	236.318	250.82	182.315	247.199	231.525	205.695	Farsa
ENSMUSG00000003809	-0.0349893	0.85783	0.945155	111.216	124.571	106.928	97.9247	107.172	108.13	135.927	Gcdh
ENSMUSG00000003810	0.182561	0.0946675	0.277072	893.976	878.408	934.633	1122.55	1020.09	937.548	1009.23	Mast2
ENSMUSG00000003812	0.058569	0.615247	0.82023	547.592	576.141	512.2	583.567	548.375	610.615	532.883	Dnase2a
ENSMUSG00000003813	-0.0202814	0.881962	0.955421	405.813	371.881	370.949	425.933	385.661	361.28	334.405	Rad23a
ENSMUSG00000003814	-0.335601	0.00464884	0.02932	5059.07	5013.06	4962.27	4237.03	4103.81	4238.68	3303.15	Calr
ENSMUSG00000003824	0.917722	0.00173894	0.0132774	34.8082	30.2268	23.7619	45.3797	55.5415	58.5172	68.5651	Syce2
ENSMUSG00000003847	-0.00622999	0.968106	0.986511	6469.23	7787.52	6982.02	6045.06	6048.55	8736.88	7372.55	Nfat5
ENSMUSG00000003848	-0.244429	0.0577762	0.198383	384.588	354.478	405.272	312.881	319.168	351.103	304.333	Nob1
ENSMUSG00000003849	0.628825	0.0367183	0.144291	27.1674	28.3948	33.0026	56.5256	43.0251	40.7076	39.6956	Nqo1
ENSMUSG00000003863	-0.197762	0.285258	0.549513	820.964	957.181	617.808	668.754	643.812	873.942	605.057	Ppfia3
ENSMUSG00000003865	0.242925	0.177862	0.41584	219.886	159.378	207.256	261.929	243.287	194.633	221.333	Gys1
ENSMUSG00000003868	0.099407	0.548056	0.7782	258.09	233.571	232.338	297.755	283.966	217.531	230.956	Ruvbl2
ENSMUSG00000003872	-0.14862	0.71427	0.876954	23.7714	17.4033	17.1613	15.9227	21.1214	13.9933	19.2463	Lin7b
ENSMUSG00000003873	0.0195362	0.95028	0.981401	61.9756	57.7057	67.3253	95.5363	57.1061	36.8913	60.1448	Bax
ENSMUSG00000003882	-0.183056	0.538567	0.770512	88.2939	154.798	183.494	75.6329	145.503	128.484	150.362	Il7r
ENSMUSG00000003923	0.368649	0.0745524	0.236741	92.5388	67.7812	80.5263	102.701	96.2198	101.769	115.478	Tfam
ENSMUSG00000003929	0.179323	0.326174	0.593836	170.645	163.041	154.452	146.489	197.916	178.096	217.724	Zfp81
ENSMUSG00000003934	0.0511467	0.901282	0.963105	18.6776	19.2352	17.1613	22.2918	14.8632	13.9933	25.2608	Efnb3
ENSMUSG00000003948	0.237056	0.132307	0.343864	234.319	315.091	294.383	321.639	297.264	365.097	342.825	Mmd
ENSMUSG00000003949	0.630326	0.00138478	0.0110019	640.131	845.434	667.972	823.204	965.327	1367.52	1295.52	Hlf
ENSMUSG00000003955	-0.149702	0.177431	0.415326	561.176	533.09	594.046	519.877	509.261	512.662	483.564	Fam162a
ENSMUSG00000003970	0.0935289	0.67959	0.858213	1545.99	1357.46	1231.66	2118.52	1526.22	987.16	1247.4	Rpl8
ENSMUSG00000003992	0.109584	0.458227	0.708906	1062.07	1075.34	1053.44	1113	1006.79	1031.68	1442.27	Ssbp2
ENSMUSG00000004018	0.0860004	0.718189	0.879051	66.2205	57.7057	72.6057	62.8947	60.2352	86.5037	69.768	Fancl
ENSMUSG00000004032	0.797685	0.000263689	0.00271285	78.1062	113.579	72.6057	146.489	153.326	133.572	182.84	Gstm5
ENSMUSG00000004040	-0.145524	0.275917	0.53849	3077.55	3231.52	2822.38	3237.09	2646.44	2335.6	2785.91	Stat3
ENSMUSG00000004043	-0.333977	0.00481702	0.0301656	538.253	493.704	521.441	415.583	441.203	396.9	386.13	Stat5a
ENSMUSG00000004044	-0.688891	1.27101e-09	4.89056e-08	1411.85	1166.94	1227.7	793.747	813.566	749.275	791.506	Cavin1
ENSMUSG00000004054	0.0321976	0.804245	0.922942	685.976	593.544	603.287	714.134	671.192	595.349	583.405	Map3k11
ENSMUSG00000004056	-0.0431417	0.704587	0.871058	1217.44	1154.11	1094.37	1234.81	1145.25	1091.47	1011.64	Akt2
ENSMUSG00000004069	-0.104048	0.41931	0.678477	345.535	344.402	351.147	316.066	355.935	318.028	298.318	Dnaja3
ENSMUSG00000004070	0.289897	0.0700922	0.227277	215.641	236.318	219.137	268.298	236.247	264.6	328.391	Hmox2
ENSMUSG00000004071	0.0241539	0.846445	0.940749	550.139	481.796	521.441	573.218	524.906	471.954	532.883	Cdip1
ENSMUSG00000004085	0.18483	0.0378813	0.147766	3007.09	2823	2873.86	3357.3	3104.07	3420.71	3313.98	Map3k20
ENSMUSG00000004096	-0.0270384	0.834735	0.93622	288.653	305.932	277.222	300.143	274.578	278.593	288.695	Cwc15
ENSMUSG00000004099	0.272482	0.02405	0.105376	1937.37	1742.16	1555.08	2170.27	2188.8	2200.76	1875.32	Dnmt1
ENSMUSG00000004100	-0.0685232	0.681655	0.859391	419.396	337.074	393.391	365.426	440.421	354.92	297.115	Ppan
ENSMUSG00000004105	1.60787	2.12905e-16	2.08216e-14	151.967	145.638	161.053	577.198	513.955	347.287	417.405	Angptl2
ENSMUSG00000004110	-0.865093	3.68616e-06	6.26305e-05	1137.63	1348.3	1910.19	718.91	903.527	871.398	720.535	Cacna1e
ENSMUSG00000004127	0.0353078	0.852243	0.942602	104.425	117.243	109.569	105.886	101.696	133.572	114.275	Trmt10a
ENSMUSG00000004187	-0.149748	0.451295	0.704246	90.8409	87.0165	88.4469	85.1865	74.3161	82.6874	78.1883	Kifc2
ENSMUSG00000004207	-0.135813	0.354188	0.620874	3723.63	3627.21	3321.38	3832.6	3522.58	2652.36	2938.68	Psap
ENSMUSG00000004221	0.039143	0.780211	0.911275	465.241	425.007	429.033	379.757	470.147	454.145	507.622	Ikbkg
ENSMUSG00000004233	-0.0109583	0.955697	0.982308	132.441	150.218	114.849	126.586	156.455	134.844	108.261	Wars2
ENSMUSG00000004263	0.0399241	0.82199	0.930005	177.437	207.008	187.455	204.607	201.827	225.164	151.565	Atn1
ENSMUSG00000004264	0.183061	0.184236	0.424621	811.625	737.35	697.014	1011.09	804.179	765.813	817.969	Phb2
ENSMUSG00000004266	-0.539374	0.000382132	0.00368452	442.319	405.772	514.84	269.094	346.548	332.022	300.724	Ptpn6
ENSMUSG00000004267	1.08219	4.14447e-05	0.000534067	36.5061	42.1343	27.7222	78.0213	66.4934	69.9663	90.2172	Eno2
ENSMUSG00000004268	0.0722504	0.600516	0.811127	410.906	349.898	359.068	439.467	395.831	356.192	376.507	Emg1
ENSMUSG00000004270	0.34507	0.00597377	0.0358433	637.584	607.283	648.171	855.846	682.144	844.684	825.187	Lpcat3
ENSMUSG00000004285	0.0947601	0.471751	0.718061	320.915	330.663	372.269	397.272	355.935	342.199	356.057	Atp6v1f
ENSMUSG00000004317	0.194486	0.383418	0.646639	416.849	451.57	364.348	358.261	373.927	680.581	475.144	Clcn5
ENSMUSG00000004319	-0.214285	0.128559	0.338227	1458.55	1860.32	1609.21	1225.25	1354.9	1632.12	1456.71	Clcn3
ENSMUSG00000004347	0.376867	0.456181	0.707427	12.7347	6.41174	15.8412	13.5343	10.9518	20.3538	15.6377	Pde1c
ENSMUSG00000004356	0.0748973	0.44939	0.702838	958.499	926.954	995.358	1032.59	1053.72	992.249	961.114	Utp20
ENSMUSG00000004364	0.266042	0.165717	0.398935	1674.19	1921.69	1679.17	1586.7	1771.07	2799.92	2307.16	Cul3
ENSMUSG00000004383	-0.241859	0.0969298	0.280924	317.519	388.368	409.232	335.969	314.474	318.028	283.884	Large1
ENSMUSG00000004393	-0.0604749	0.643742	0.839284	314.972	299.52	304.944	316.862	300.394	282.409	273.057	Ddx56
ENSMUSG00000004394	0.0747998	0.668353	0.8523	156.212	206.092	192.735	208.588	184.617	216.259	168.405	Tmed4
ENSMUSG00000004446	0.47113	0.157254	0.385858	38.2041	32.0587	23.7619	49.3604	33.6378	34.3471	58.9419	Bid
ENSMUSG00000004451	-0.155467	0.382212	0.645852	155.363	128.235	134.651	122.605	140.027	115.762	121.493	Ralb
ENSMUSG00000004455	-0.0943536	0.538433	0.770466	544.196	610.031	485.798	496.789	482.664	622.064	452.289	Ppp1cc
ENSMUSG00000004460	-0.343711	0.044344	0.164686	315.821	318.755	283.822	272.278	261.28	180.64	247.797	Dnajb11
ENSMUSG00000004462	-0.241343	0.195475	0.440375	130.743	130.067	158.412	105.886	136.116	115.762	111.869	Tbccd1
ENSMUSG00000004473	1.24509	0.0691012	0.224685	5.94286	5.49578	9.24072	15.9227	15.6455	2.54423	30.0724	Clec11a
ENSMUSG00000004500	-0.377159	0.122302	0.327311	193.567	156.63	194.055	90.7595	161.149	184.457	123.898	Zfp324
ENSMUSG00000004508	0.112716	0.491609	0.733418	173.192	163.041	149.172	192.665	154.89	180.64	174.42	Gab2
ENSMUSG00000004530	-0.297664	0.000466865	0.00435087	2719.28	2616.91	2641.53	2187.78	2183.33	2212.21	2070.18	Coro1c
ENSMUSG00000004535	-0.0408409	0.737778	0.890819	1816.82	2192.81	2064.64	2210.87	1881.37	1793.68	1982.37	Tax1bp1
ENSMUSG00000004558	0.841675	8.05808e-12	4.38392e-10	642.678	630.182	545.203	1200.57	1055.29	1104.19	989.984	Ndrg2
ENSMUSG00000004561	-0.322685	0.050791	0.180979	324.31	353.562	347.187	322.435	280.837	273.504	211.71	Mettl17
ENSMUSG00000004562	0.86219	0.00184284	0.0139081	166.4	116.327	157.092	416.379	242.505	222.62	180.434	Arhgef40
ENSMUSG00000004565	-0.243099	0.071523	0.230579	708.049	758.417	898.99	739.61	665.716	651.322	600.245	Pnpla6
ENSMUSG00000004567	-0.159525	0.289619	0.554855	594.286	717.199	669.292	636.909	633.643	623.336	466.724	Mcoln1
ENSMUSG00000004568	-0.197892	0.0378687	0.147752	1293.85	1293.34	1263.34	1107.42	1115.52	1064.76	1189.66	Arhgef18
ENSMUSG00000004591	-0.0507443	0.679358	0.858142	1414.4	1506.76	1516.8	1281.78	1366.63	1399.33	1668.42	Pkn2
ENSMUSG00000004612	-1.02801	0.00110022	0.00905641	56.0327	48.546	77.8861	31.0493	38.3315	25.4423	21.6521	Nkg7
ENSMUSG00000004626	-0.00788339	0.937793	0.976467	847.282	821.619	887.109	827.185	869.89	879.031	810.752	Stxbp2
ENSMUSG00000004633	1.21698	0.00560358	0.0341368	16.9796	10.9916	17.1613	56.5256	31.291	26.7144	22.855	Chn2
ENSMUSG00000004637	0.0438314	0.780698	0.911711	241.11	239.982	264.021	255.56	246.417	304.035	217.724	Wwox
ENSMUSG00000004642	0.577812	0.000188226	0.00201469	215.641	184.109	168.973	270.686	263.627	293.858	311.55	Slbp
ENSMUSG00000004651	3.61303	9.05339e-14	6.524e-12	10.1878	4.57981	3.96031	74.8368	117.341	41.9798	80.5941	Tyr
ENSMUSG00000004661	-0.624302	0.106171	0.299472	29.7143	26.5629	30.3624	18.3111	19.5569	10.1769	26.4637	Arid3b
ENSMUSG00000004665	-0.474651	1.92706e-05	0.000272944	1080.75	1040.53	951.794	674.327	767.412	749.275	762.636	Cnn2
ENSMUSG00000004667	-0.0715734	0.662331	0.850168	195.265	163.041	182.174	164.8	173.665	153.926	193.666	Polr2e
ENSMUSG00000004677	-0.0415831	0.711394	0.875229	1508.64	1393.18	1396.67	1504.7	1438.6	1223.77	1397.77	Myo9b
ENSMUSG00000004707	-0.36835	0.162364	0.393708	64.5225	63.2014	63.3649	35.03	50.8479	52.1567	61.3477	Ly9
ENSMUSG00000004709	-0.575963	0.0277048	0.117408	193.567	173.117	302.304	94.7401	168.189	161.558	173.217	Cd244
ENSMUSG00000004730	-0.660828	0.00950028	0.0515658	129.045	172.201	211.216	86.7788	96.2198	155.198	95.0288	Adgre1
ENSMUSG00000004768	0.333485	0.0728837	0.233472	103.576	88.8484	101.648	123.401	136.898	115.762	115.478	Rab23
ENSMUSG00000004771	-0.120992	0.468822	0.715671	1945.01	2345.78	2267.94	1652.78	1813.31	2597.66	1982.37	Rab11a
ENSMUSG00000004788	0.0468178	0.838263	0.937362	124.8	130.067	132.01	156.043	147.068	143.749	82.9998	Eif2b2
ENSMUSG00000004789	-0.0398458	0.736099	0.890016	815.021	788.644	873.908	830.369	886.317	737.826	750.607	Dlst
ENSMUSG00000004798	0.0062847	0.963913	0.985262	396.474	446.074	439.594	450.613	484.228	391.811	383.724	Ulk2
ENSMUSG00000004815	-0.205427	0.128628	0.338328	393.927	388.368	340.587	325.619	312.91	363.825	300.724	Dgkq
ENSMUSG00000004837	0.633206	0.269388	0.53258	4.2449	13.7394	11.8809	19.1073	8.60502	21.6259	12.029	Grap
ENSMUSG00000004843	-0.187324	0.110703	0.307655	646.074	750.174	685.133	635.316	600.787	639.873	560.55	Chmp2b
ENSMUSG00000004846	0.0967679	0.578418	0.797667	286.106	271.125	330.026	348.707	333.249	235.341	341.623	Plod3
ENSMUSG00000004849	0.270742	0.0427948	0.161176	355.723	307.763	318.145	363.834	410.694	377.818	429.434	Ap1s1
ENSMUSG00000004864	0.493475	0.0340778	0.136516	654.564	755.669	609.888	632.132	790.88	1372.61	1003.22	Mapk13
ENSMUSG00000004865	0.240456	0.597736	0.809496	2848.33	4289.45	2575.52	2315.96	3281.64	6603.54	3101.07	Srpk1
ENSMUSG00000004872	3.02792	9.84266e-13	6.31699e-11	9.33878	5.49578	10.5608	50.9527	50.0656	90.3201	82.9998	Pax3
ENSMUSG00000004880	0.180892	0.284238	0.548537	528.066	433.25	463.356	594.713	605.481	403.26	546.115	Lbr
ENSMUSG00000004885	-0.139837	0.437468	0.694481	434.678	536.754	426.393	383.737	412.259	548.281	351.246	Crabp2
ENSMUSG00000004895	-0.0158263	0.908674	0.964872	426.188	481.796	417.153	481.662	463.107	419.798	380.115	Prcc
ENSMUSG00000004896	0.0333077	0.798055	0.920079	302.237	333.41	353.788	351.096	315.257	335.838	345.231	Rrnad1
ENSMUSG00000004897	-0.00589868	0.96082	0.98455	2460.34	2276.17	2056.72	1979.19	2257.65	2450.09	2343.24	Hdgf
ENSMUSG00000004902	-0.149037	0.543581	0.774807	140.931	169.453	199.336	207.791	125.946	108.13	167.203	Slc25a18
ENSMUSG00000004929	0.367583	0.181489	0.420455	567.119	762.081	481.838	683.084	635.989	1269.57	531.68	Thop1
ENSMUSG00000004931	-0.136104	0.362549	0.628275	239.412	279.369	269.301	257.948	244.852	244.246	205.695	Apba3
ENSMUSG00000004933	-0.110416	0.642527	0.8381	57.7307	58.6216	58.0845	58.1179	47.7188	53.4288	56.5361	Matk
ENSMUSG00000004934	-0.20341	0.166203	0.399725	376.098	381.041	318.145	310.493	348.895	316.756	269.449	Pias4
ENSMUSG00000004936	0.126087	0.454562	0.706487	274.221	259.217	231.018	320.843	296.482	273.504	220.13	Map2k1
ENSMUSG00000004937	0.178595	0.188128	0.430259	539.951	454.318	462.036	610.636	520.213	573.723	494.39	Sgta
ENSMUSG00000004945	0.434258	0.0369378	0.144911	140.931	118.159	118.809	213.364	177.576	129.756	157.579	Tmem242
ENSMUSG00000004947	-0.331869	0.0104012	0.0554665	1719.18	1615.76	1520.76	1106.63	1487.89	1296.28	1254.62	Dtx2
ENSMUSG00000004951	-0.539198	0.00921516	0.0504683	8751.29	14311	9458.54	9494.71	7017.01	7588.16	5737.82	Hspb1
ENSMUSG00000004980	0.16646	0.089242	0.267027	2230.27	1996.8	2184.77	2284.91	2392.98	2355.95	2562.17	Hnrnpa2b1
ENSMUSG00000004988	0.55481	0.0671628	0.220125	66.2205	64.1174	60.7247	134.547	62.582	66.1499	110.666	Fxyd4
ENSMUSG00000004994	-0.102226	0.635438	0.833473	75.5592	84.2686	80.5263	62.0986	81.3566	77.5989	78.1883	Ccdc130
ENSMUSG00000004996	-0.364338	0.0292659	0.122413	206.302	187.772	200.656	169.577	136.898	137.388	172.014	Mri1
ENSMUSG00000005034	0.0974411	0.508167	0.746523	471.184	468.973	425.073	527.838	560.109	429.974	425.825	Prkacb
ENSMUSG00000005043	0.125076	0.47265	0.718775	155.363	159.378	170.293	169.577	147.068	206.082	185.246	Sgsh
ENSMUSG00000005045	-1.11953	7.44087e-05	0.000904067	73.8613	92.5122	52.8041	31.8454	33.6378	38.1634	32.4782	Chd5
ENSMUSG00000005054	0.493909	0.00031021	0.00310968	262.335	318.755	295.703	430.709	377.839	399.444	437.854	Cstb
ENSMUSG00000005057	-0.268478	0.334981	0.602028	45.8449	59.5376	66.0051	41.3991	43.0251	63.6057	42.1014	Sh2b2
ENSMUSG00000005069	0.31346	0.0266962	0.114105	228.376	241.814	195.375	285.813	277.708	273.504	269.449	Pex5
ENSMUSG00000005078	-0.214494	0.254357	0.514874	157.91	129.151	172.933	123.401	141.592	113.218	147.956	Jkamp
ENSMUSG00000005087	0.70085	6.48568e-09	2.16146e-07	5178.78	5008.48	5259.29	8857.81	8071.51	7118.75	9425.9	Cd44
ENSMUSG00000005102	0.130366	0.479686	0.724511	266.58	249.142	260.06	346.319	292.571	206.082	282.681	Eif2ak4
ENSMUSG00000005103	0.163665	0.0814281	0.250611	2002.74	1951.92	1919.43	2294.46	2294.41	2081.18	2099.05	Wdr1
ENSMUSG00000005107	0.829234	0.0570819	0.196574	16.9796	11.9075	11.8809	33.4377	26.5973	17.8096	18.0434	Slc2a9
ENSMUSG00000005125	-0.15439	0.419849	0.679054	804.833	1480.2	1131.33	1062.84	1006.01	1104.19	919.013	Ndrg1
ENSMUSG00000005131	-0.446996	0.112482	0.310759	47.5429	58.6216	44.8835	35.8261	44.5897	30.5307	36.0869	4930550C14Rik
ENSMUSG00000005142	-0.275921	0.0160144	0.07707	930.482	872.913	953.114	737.222	844.075	749.275	700.086	Man2b1
ENSMUSG00000005148	-0.360999	0.00025472	0.00263211	5759.48	6133.29	5783.37	4631.92	5023.77	4428.23	4261.86	Klf5
ENSMUSG00000005150	-0.0560959	0.812381	0.925929	92.5388	80.6047	88.4469	101.905	96.2198	68.6942	64.9564	Wdr83
ENSMUSG00000005161	-0.00708097	0.955796	0.982342	1271.77	1356.54	1197.33	1448.97	1329.87	1157.62	1135.53	Prdx2
ENSMUSG00000005198	0.11222	0.329537	0.597074	2564.77	2772.62	2579.48	2751.44	3034.44	3129.4	2494.81	Polr2a
ENSMUSG00000005204	0.108795	0.336783	0.6038	573.911	620.107	529.361	600.286	630.513	609.343	642.347	Senp3
ENSMUSG00000005220	2.03892	0.00323161	0.0219584	4.2449	4.57981	2.64021	26.2725	9.3873	7.63268	20.4492	Corin
ENSMUSG00000005225	0.140862	0.440926	0.697315	167.249	146.554	149.172	137.731	164.278	195.906	187.652	Plekha8
ENSMUSG00000005233	0.0858938	0.795903	0.918888	72.1633	45.7981	99.0077	93.1479	91.5262	41.9798	75.7825	Spc25
ENSMUSG00000005237	-0.446923	0.291576	0.556607	18.6776	25.647	48.8438	29.457	16.4278	24.1702	19.2463	Dnah2
ENSMUSG00000005251	-0.361574	0.0040875	0.0264296	1588.44	1958.33	1576.2	1346.27	1444.86	1311.55	1212.52	Ripk4
ENSMUSG00000005262	-0.105089	0.438562	0.69525	663.054	642.09	671.932	553.314	542.899	711.112	649.564	Ufd1
ENSMUSG00000005267	-0.717682	0.091226	0.270745	33.9592	23.815	38.283	21.4957	27.3796	7.63268	19.2463	Zfp287
ENSMUSG00000005268	0.638557	5.14341e-05	0.000646071	548.441	443.326	469.957	865.399	720.475	614.431	833.607	Prlr
ENSMUSG00000005299	0.144993	0.203934	0.451405	744.556	718.115	650.811	744.387	765.065	759.452	854.056	Letm1
ENSMUSG00000005312	-0.0334201	0.812504	0.925929	2250.65	2641.64	2311.5	2128.07	2082.42	2843.17	2338.43	Ubqln1
ENSMUSG00000005338	-0.152533	0.810004	0.925328	5.94286	14.6554	17.1613	16.7188	10.9518	13.9933	2.40579	Cadm3
ENSMUSG00000005354	0.0508947	0.65741	0.847223	508.539	521.183	455.436	503.158	535.076	506.301	510.028	Txn2
ENSMUSG00000005355	0.479544	0.0126621	0.0645683	2820.31	3932.23	3089.04	3812.69	3935.62	6202.83	4350.88	Casp14
ENSMUSG00000005360	-1.24645	3.57796e-10	1.52295e-08	201.208	261.965	179.534	98.7208	82.1389	83.9595	97.4346	Slc1a3
ENSMUSG00000005362	0.0352727	0.793852	0.917929	264.033	279.369	303.624	268.298	298.047	305.307	283.884	Crbn
ENSMUSG00000005370	0.162032	0.167888	0.402424	406.662	424.091	388.11	460.166	451.373	427.43	481.159	Msh6
ENSMUSG00000005371	0.015389	0.894872	0.961404	1281.96	1285.1	1287.1	1220.48	1185.93	1302.64	1490.39	Fbxo11
ENSMUSG00000005373	-0.699094	0.179301	0.417623	11.8857	19.2352	19.8015	6.36909	7.82275	17.8096	10.8261	Mlxipl
ENSMUSG00000005374	-0.102443	0.577137	0.796904	251.298	211.587	227.058	171.169	258.933	195.906	230.956	Tbl2
ENSMUSG00000005378	-0.0918993	0.52918	0.762306	215.641	214.335	227.058	198.238	207.303	188.273	227.347	Bud23
ENSMUSG00000005397	2.32536	3.69034e-11	1.7833e-09	19.5265	39.3864	22.4418	195.849	120.47	80.1432	147.956	Nid1
ENSMUSG00000005410	1.30448	3.39716e-09	1.19704e-07	303.935	191.436	162.373	527.042	657.111	535.56	454.695	Mcm5
ENSMUSG00000005413	0.585483	0.251572	0.511297	270.825	632.014	306.264	321.639	473.276	996.065	630.318	Hmox1
ENSMUSG00000005417	-0.0700589	0.624001	0.825885	3595.43	4127.33	3383.42	3505.39	3298.85	4259.04	3048.14	Mprip
ENSMUSG00000005442	-0.37035	0.00620858	0.0369323	3198.96	3126.18	3342.5	2787.27	2767.69	2377.58	2031.69	Cic
ENSMUSG00000005447	0.00353374	0.984707	0.993553	131.592	147.47	128.05	156.839	144.721	120.851	119.087	Pafah1b3
ENSMUSG00000005469	-0.00578117	0.965277	0.985736	577.307	555.073	451.475	534.207	544.463	545.737	483.564	Prkaca
ENSMUSG00000005470	0.669658	0.00668503	0.039129	67.0694	43.0503	43.5634	86.7788	76.6629	85.2316	80.5941	Asf1b
ENSMUSG00000005481	-0.0188577	0.894784	0.961397	413.453	412.183	480.517	479.274	458.413	381.634	390.941	Ddx39
ENSMUSG00000005483	-0.229494	0.154832	0.382106	3269.42	4316.93	3698.93	3822.25	3508.5	2765.58	2731.78	Dnajb1
ENSMUSG00000005493	0.242132	0.601197	0.811195	15.2816	16.4873	13.201	13.5343	24.2505	10.1769	22.855	Msh4
ENSMUSG00000005501	0.106911	0.400476	0.661953	794.645	648.502	817.144	757.125	813.566	801.432	872.1	Usp40
ENSMUSG00000005505	0.0306963	0.91291	0.966737	62.8245	65.9493	60.7247	58.914	61.0174	95.4085	44.5072	Kbtbd4
ENSMUSG00000005506	-0.0722631	0.446663	0.701118	2120.75	2009.62	2001.28	1868.53	2073.81	1976.86	1857.27	Celf1
ENSMUSG00000005510	0.0256141	0.849088	0.941571	342.988	290.36	353.788	339.95	322.297	323.117	352.449	Ndufs3
ENSMUSG00000005514	-0.237021	0.219189	0.470866	600.229	839.022	627.049	551.722	573.407	756.908	458.303	Por
ENSMUSG00000005533	-0.136727	0.341152	0.607668	2467.14	2593.09	2270.58	2652.72	2309.28	2096.44	1828.4	Igf1r
ENSMUSG00000005534	-0.182525	0.109947	0.306754	1231.02	1324.48	1371.59	1278.59	1077.19	1069.85	1183.65	Insr
ENSMUSG00000005553	1.25442	0.031177	0.128413	7.64082	7.3277	9.24072	13.5343	7.82275	26.7144	30.0724	Atp4a
ENSMUSG00000005566	0.11794	0.416321	0.675733	1163.95	1040.53	1015.16	1351.04	1275.11	1016.42	1011.64	Trim28
ENSMUSG00000005575	0.184213	0.0817408	0.25137	855.772	853.677	796.022	882.118	953.593	1017.69	949.085	Ube2m
ENSMUSG00000005580	-0.279939	0.109103	0.305022	295.445	311.427	344.547	308.901	287.095	204.81	236.971	Adcy9
ENSMUSG00000005583	-1.04175	0.049419	0.177399	18.6776	27.4789	36.9629	15.1266	12.5164	2.54423	22.855	Mef2c
ENSMUSG00000005609	-0.120039	0.382401	0.645883	562.874	586.216	534.642	502.362	547.592	583.9	433.043	Ctr9
ENSMUSG00000005610	0.022893	0.819463	0.929005	9298.88	9740.35	8666.48	9026.59	9562.53	8761.05	10186.1	Eif4g2
ENSMUSG00000005615	-0.680227	1.90239e-07	4.45881e-06	1175.84	1402.34	1217.13	702.988	778.363	905.745	775.868	Pcyt1a
ENSMUSG00000005621	0.0190883	0.872218	0.951142	736.915	725.443	821.104	696.619	752.548	835.779	801.129	Zfp592
ENSMUSG00000005625	-0.151517	0.329944	0.597259	357.421	444.242	376.229	408.418	358.282	344.743	299.521	Psmd4
ENSMUSG00000005628	-1.19807	7.37636e-06	0.000116086	103.576	137.394	97.6876	62.0986	44.5897	57.2451	32.4782	Tmod4
ENSMUSG00000005656	-0.00320552	0.980115	0.991674	460.147	488.208	553.123	474.497	508.479	464.322	546.115	Snx6
ENSMUSG00000005667	-0.0562376	0.856488	0.944627	33.9592	41.2183	39.6031	35.8261	44.5897	24.1702	40.8985	Mthfd2
ENSMUSG00000005672	3.14466	2.65841e-32	1.09194e-29	20.3755	23.815	17.1613	174.354	176.012	155.198	227.347	Kit
ENSMUSG00000005674	0.15049	0.636316	0.833905	40.7511	49.462	23.7619	46.1759	48.501	34.3471	40.8985	Tomm40l
ENSMUSG00000005682	-0.231537	0.0824421	0.252987	896.523	977.332	979.516	926.702	831.558	796.343	679.636	Pan2
ENSMUSG00000005683	-0.00044832	0.996405	0.998337	3944.36	4230.83	3688.37	3743.43	3911.37	4247.59	3919.04	Cs
ENSMUSG00000005686	0.322143	0.00817768	0.0458558	657.111	667.737	613.848	790.563	763.5	927.371	756.622	Ampd3
ENSMUSG00000005687	0.0378373	0.755542	0.899007	399.87	463.477	430.354	424.34	468.583	436.335	440.26	Bcas2
ENSMUSG00000005698	-0.120915	0.242606	0.501019	920.295	832.61	906.911	822.408	849.55	777.262	808.346	Ctcf
ENSMUSG00000005699	0.149468	0.703328	0.870615	22.0735	29.3108	26.4021	43.7875	22.686	29.2586	18.0434	Pard6a
ENSMUSG00000005705	-0.209766	0.702374	0.870024	11.0367	9.15963	13.201	7.96136	9.3873	15.2654	6.01448	Agrp
ENSMUSG00000005716	-2.7942	NA	NA	0.84898	102.588	0	1.59227	0.782275	16.5375	1.2029	Pvalb
ENSMUSG00000005718	0.195828	0.29736	0.562882	92.5388	106.252	117.489	109.071	118.123	132.3	122.695	Tfap4
ENSMUSG00000005732	0.149136	0.197409	0.442366	527.217	459.813	505.599	575.606	562.456	533.016	532.883	Ranbp1
ENSMUSG00000005763	-0.8929	0.00125792	0.0101262	85.747	91.5963	122.77	50.9527	73.5338	35.6192	51.7245	Cd247
ENSMUSG00000005774	-0.455032	0.00239893	0.0173022	347.233	312.343	364.348	256.356	274.578	207.355	252.608	Rfx5
ENSMUSG00000005779	0.348589	0.0133328	0.0672165	476.278	408.519	365.669	565.256	509.261	483.403	570.173	Psmb4
ENSMUSG00000005802	0.269961	0.138572	0.355075	798.041	1193.5	850.146	1007.91	978.626	1364.98	1223.35	Slc30a4
ENSMUSG00000005804	-0.18767	0.369421	0.635149	139.233	155.714	129.37	100.313	125.164	111.946	162.391	Bloc1s6
ENSMUSG00000005813	0.246533	0.0983993	0.28408	675.788	699.796	706.255	656.812	790.098	955.358	896.158	Metap1
ENSMUSG00000005823	-0.229548	0.0455285	0.167824	640.98	651.25	720.776	601.879	594.529	536.832	548.521	Gpr108
ENSMUSG00000005836	2.77129	1.48409e-30	4.98189e-28	28.8653	29.3108	47.5237	229.287	216.69	204.81	289.898	Gata6
ENSMUSG00000005846	0.158964	0.231393	0.487284	483.919	473.553	473.917	484.847	548.375	483.403	615.883	Rsl1d1
ENSMUSG00000005871	0.183715	0.0680229	0.222278	1725.13	1612.09	1771.58	1923.46	1948.65	1788.59	2072.59	Apc
ENSMUSG00000005873	0.465085	0.000320242	0.0031927	1114.71	1001.15	996.678	1604.21	1366.63	1228.86	1528.88	Reep5
ENSMUSG00000005881	-0.0365679	0.773134	0.909003	550.988	555.989	483.158	564.46	538.205	489.764	473.941	Ergic3
ENSMUSG00000005882	-0.49223	0.00482517	0.0301895	237.714	215.251	271.941	174.354	200.262	165.375	141.942	Uqcc1
ENSMUSG00000005886	0.0936005	0.450111	0.703343	2670.89	2862.38	2662.65	2769.76	2551	3397.82	2949.5	Ncoa2
ENSMUSG00000005893	-0.153694	0.178867	0.417293	907.56	835.358	971.596	816.835	824.518	740.37	867.288	Nr2c2
ENSMUSG00000005897	-0.553991	0.000424225	0.00402426	254.694	252.806	278.542	150.47	192.44	194.633	176.826	Nr2c1
ENSMUSG00000005899	-0.00702621	0.957373	0.98298	421.094	459.813	463.356	498.381	456.066	426.158	396.956	Smpd4
ENSMUSG00000005907	0.28214	0.0394168	0.152238	242.808	215.251	238.939	281.036	268.32	302.763	279.072	Pex1
ENSMUSG00000005936	-0.0600752	0.655712	0.845784	816.719	1007.56	797.342	824.797	886.317	744.187	898.564	Kctd20
ENSMUSG00000005947	-0.327163	0.10268	0.292684	139.233	116.327	154.452	100.313	92.3084	118.307	126.304	Itgae
ENSMUSG00000005949	-0.10716	0.454898	0.706758	382.041	390.2	349.827	378.961	359.064	362.552	287.492	Ctns
ENSMUSG00000005950	0.390002	0.102628	0.29261	61.9756	52.2099	62.0448	88.3711	62.582	71.2384	85.4056	P2rx5
ENSMUSG00000005951	-0.416213	0.134719	0.348145	51.7878	55.8737	47.5237	46.1759	43.0251	30.5307	33.6811	Shpk
ENSMUSG00000005952	0.714909	0.336893	0.6038	8.4898	19.2352	0	26.2725	8.60502	15.2654	12.029	Trpv1
ENSMUSG00000005958	0.22599	0.122021	0.326819	894.825	1012.14	937.273	1169.52	1225.82	1171.62	864.882	Ephb3
ENSMUSG00000005968	0.0459755	0.829952	0.934032	2008.69	2619.65	1787.42	1573.96	1999.49	3004.73	2260.24	Tuft1
ENSMUSG00000005973	-0.267353	0.170315	0.405532	708.898	639.342	487.118	659.2	513.172	437.607	422.217	Rcn1
ENSMUSG00000005980	-0.152434	0.56305	0.787579	67.0694	44.8822	56.7644	53.3411	43.8074	48.3403	57.739	Dnase1
ENSMUSG00000005981	0.072693	0.563411	0.78778	698.711	568.813	561.044	627.355	622.691	655.139	665.202	Trap1
ENSMUSG00000005982	0.287357	0.0489389	0.175983	537.404	514.771	587.446	535.799	682.144	725.105	726.549	Naa60
ENSMUSG00000005983	0.140314	0.724637	0.883153	34.8082	46.7141	22.4418	37.4184	25.0328	29.2586	63.7535	1700037C18Rik
ENSMUSG00000005986	0.00975181	0.952295	0.981876	197.812	172.201	167.653	184.703	176.012	203.538	159.985	Ankrd13d
ENSMUSG00000005994	3.40628	8.2417e-27	2.05168e-24	23.7714	25.647	17.1613	185.5	361.411	178.096	226.145	Tyrp1
ENSMUSG00000006005	-0.117524	0.287731	0.552604	2019.72	1957.41	2134.61	1712.49	1946.3	1773.33	2078.6	Tpr
ENSMUSG00000006010	-0.138714	0.348284	0.615038	261.486	253.722	262.7	201.422	237.812	259.511	246.594	BC003331
ENSMUSG00000006014	0.269422	0.569945	0.7915	10.1878	12.8235	17.1613	11.1459	20.3391	12.7211	19.2463	Prg4
ENSMUSG00000006019	-0.224821	0.202515	0.449223	142.629	147.47	120.129	125.789	112.648	119.579	111.869	Dhx34
ENSMUSG00000006021	-0.0188468	0.947964	0.980804	112.065	83.3526	76.566	136.139	79.792	67.422	73.3767	Kptn
ENSMUSG00000006024	-0.114065	0.306332	0.573565	1579.95	1739.41	1531.32	1452.95	1501.97	1652.48	1372.5	Napa
ENSMUSG00000006050	0.0405799	0.802963	0.922481	314.972	281.201	310.224	370.999	307.434	309.124	251.405	Sra1
ENSMUSG00000006057	0.035432	0.797116	0.919448	371.004	351.73	300.983	378.164	360.629	329.477	331.999	Atp5g1
ENSMUSG00000006058	-0.0676001	0.688835	0.862595	135.837	123.655	134.651	128.178	118.906	123.395	131.116	Snf8
ENSMUSG00000006095	-0.176705	0.484119	0.727663	89.1429	105.336	110.889	110.663	91.5262	54.7009	99.8404	Tbcb
ENSMUSG00000006127	-0.311043	0.0348309	0.138867	801.437	957.181	1001.96	832.758	714.999	798.888	615.883	Inpp5k
ENSMUSG00000006134	0.0257856	0.797691	0.919918	856.621	828.946	856.747	812.855	896.487	889.208	852.853	Crkl
ENSMUSG00000006143	6.63496	3.21285e-07	7.25097e-06	0	0	0	13.5343	13.2987	15.2654	32.4782	Upk3bl
ENSMUSG00000006154	0.379053	0.535708	0.768467	1879.64	3310.29	1528.68	1372.54	1984.63	6028.55	2266.26	Eps8l1
ENSMUSG00000006169	-0.0885739	0.422404	0.681069	1255.64	1429.82	1328.02	1149.62	1230.52	1350.98	1306.35	Clint1
ENSMUSG00000006191	-0.155716	0.195373	0.440363	494.955	497.368	496.359	455.39	402.872	441.424	484.767	Cdkal1
ENSMUSG00000006204	1.02454	0.0681032	0.222364	10.1878	15.5714	7.92062	15.1266	14.8632	48.3403	15.6377	5430419D17Rik
ENSMUSG00000006205	-0.509461	0.000372355	0.00361571	1396.57	1416.08	1159.05	816.039	1027.13	835.779	1044.11	Htra1
ENSMUSG00000006215	-0.277029	0.147936	0.371252	341.29	348.982	337.946	357.465	315.257	214.987	238.173	Zbtb17
ENSMUSG00000006218	-0.976786	0.0191761	0.0889003	26.3184	32.0587	22.4418	15.9227	17.9923	8.9048	10.8261	Fam131c
ENSMUSG00000006219	1.55591	6.40105e-07	1.33126e-05	39.9021	43.0503	52.8041	195.053	145.503	101.769	82.9998	Fblim1
ENSMUSG00000006262	0.233093	0.204245	0.451528	1130.84	1350.13	1100.97	1049.31	1255.55	1557.07	1758.63	Mob1b
ENSMUSG00000006269	3.24721	1.43671e-27	3.86969e-25	32.2612	23.815	18.4814	337.562	245.634	189.545	184.043	Atp6v1b1
ENSMUSG00000006273	0.404883	0.000843935	0.00724065	1160.56	1292.42	1196.01	1534.95	1465.2	1859.83	1587.82	Atp6v1b2
ENSMUSG00000006276	-0.384374	0.000364458	0.00356008	2473.08	2677.36	2476.51	1839.87	1995.58	2158.78	1799.53	Eps15l1
ENSMUSG00000006281	-0.181162	0.148633	0.372081	845.584	781.316	792.062	800.912	742.379	633.513	662.796	Tep1
ENSMUSG00000006288	-0.256552	0.145006	0.365966	285.257	305.932	278.542	300.143	252.675	193.361	220.13	Ttc5
ENSMUSG00000006289	0.0861764	0.596066	0.80834	243.657	216.167	261.38	268.298	278.49	263.328	205.695	Osgep
ENSMUSG00000006299	-0.107516	0.408194	0.668124	624.849	568.813	562.364	620.986	531.165	485.948	532.883	Aamp
ENSMUSG00000006301	-0.230449	0.0352421	0.14026	1832.1	1852.99	1602.61	1421.9	1590.36	1579.97	1421.82	Tmbim1
ENSMUSG00000006304	-0.261753	0.00486476	0.0304025	2630.14	2669.12	2574.2	2227.59	2202.89	2305.07	2020.87	Arpc2
ENSMUSG00000006307	-0.288326	0.011798	0.0612064	2649.67	2581.18	2625.68	2004.67	2376.55	2289.81	1905.39	Kmt2b
ENSMUSG00000006310	0.728067	0.22978	0.485192	7.64082	15.5714	6.60051	16.7188	5.47592	17.8096	27.6666	Zbtb32
ENSMUSG00000006313	-0.0137701	0.979208	0.991167	16.9796	10.0756	22.4418	25.4763	7.04047	13.9933	18.0434	Upk1a
ENSMUSG00000006315	0.199002	0.234142	0.490881	288.653	239.066	253.46	296.162	323.079	339.654	236.971	Tmem147
ENSMUSG00000006333	0.261084	0.116938	0.318096	2196.31	2055.42	1904.91	3122.44	2426.62	1890.36	2394.97	Rps9
ENSMUSG00000006335	-0.0151158	0.953086	0.981876	52.6368	54.9578	64.685	66.0793	63.3643	47.0682	46.913	Tfpt
ENSMUSG00000006342	-0.447652	0.00342819	0.0230825	9019.57	10729.6	7954.94	5939.17	7034.22	8058.84	6057.79	Susd2
ENSMUSG00000006344	1.34567	4.76422e-08	1.28956e-06	44.996	54.9578	48.8438	132.159	150.197	87.7759	131.116	Ggt5
ENSMUSG00000006345	1.14735	0.184369	0.424707	6.79184	3.66385	5.28041	25.4763	14.8632	3.81634	1.2029	Ggt1
ENSMUSG00000006356	-0.0792767	0.435893	0.693227	1961.14	1707.35	1935.27	1672.68	1839.91	1775.87	1782.69	Crip2
ENSMUSG00000006360	0.691195	0.000582347	0.0052629	116.31	94.3442	147.852	195.849	182.27	165.375	222.536	Crip1
ENSMUSG00000006362	-0.605817	0.00918089	0.0503142	83.2001	91.5963	126.73	65.2831	57.8883	73.7826	66.1593	Cbfa2t3
ENSMUSG00000006369	2.00709	9.55873e-26	2.18125e-23	118.857	118.159	132.01	644.87	463.889	440.151	419.811	Fbln1
ENSMUSG00000006373	0.0487556	0.712402	0.875776	536.555	517.519	452.795	471.312	493.615	573.723	548.521	Pgrmc1
ENSMUSG00000006378	-0.200807	0.141183	0.359523	601.927	632.014	595.366	563.664	491.269	610.615	458.303	Gcat
ENSMUSG00000006390	0.0121073	0.97874	0.990915	2454.4	3973.45	1926.03	1815.19	2348.39	4853.11	2218.14	Elovl1
ENSMUSG00000006392	-0.117727	0.434588	0.692022	192.719	187.772	178.214	161.616	182.27	175.552	168.405	Med8
ENSMUSG00000006395	0.0213565	0.933487	0.974904	88.2939	93.4282	112.209	118.624	66.4934	124.667	87.8114	Hyi
ENSMUSG00000006398	-0.315912	0.220202	0.472314	246.204	178.613	221.777	230.879	194.786	100.497	162.391	Cdc20
ENSMUSG00000006411	-0.152152	0.356386	0.62249	1990.86	2335.71	1619.77	1648	1735.87	2182.95	1574.59	Nectin4
ENSMUSG00000006412	0.0140667	0.952957	0.981876	111.216	127.319	91.0871	142.508	121.253	95.4085	82.9998	Pfdn2
ENSMUSG00000006418	0.00822353	0.963827	0.985235	426.188	305.932	293.063	376.572	386.444	297.675	313.956	Rnf114
ENSMUSG00000006423	0.0549861	0.683388	0.860389	320.066	333.41	297.023	357.465	332.467	292.586	333.202	C330007P06Rik
ENSMUSG00000006435	0.949283	0.132284	0.343864	22.0735	15.5714	3.96031	57.3218	23.4682	15.2654	12.029	Neurl1a
ENSMUSG00000006442	-0.0832346	0.59681	0.808841	275.07	307.763	370.949	293.774	334.031	267.144	298.318	Srm
ENSMUSG00000006445	-0.152099	0.252179	0.511982	1870.3	2187.32	1717.45	1910.73	1825.83	1669.01	1522.87	Epha2
ENSMUSG00000006456	-0.305161	0.018043	0.084699	966.988	939.778	1058.72	675.123	837.816	877.759	810.752	Rbm14
ENSMUSG00000006462	0.353078	0.198223	0.443091	68.7674	73.277	58.0845	82.7981	97.7844	109.402	51.7245	A530013C23Rik
ENSMUSG00000006463	0.274496	0.408122	0.668118	31.4123	21.0671	34.3227	31.8454	43.0251	33.075	30.0724	Zdhhc24
ENSMUSG00000006464	0.459071	0.0624272	0.209622	67.0694	55.8737	55.4443	91.5556	61.0174	95.4085	81.7969	Bbs1
ENSMUSG00000006469	1.13276	0.0552819	0.192392	12.7347	21.0671	5.28041	46.972	9.3873	21.6259	38.4927	Slc34a3
ENSMUSG00000006471	-0.223333	0.0361709	0.14255	1439.02	1571.79	1458.71	1284.96	1236.78	1401.87	1183.65	Ndor1
ENSMUSG00000006476	0.944835	3.65175e-06	6.21743e-05	92.5388	73.277	72.6057	180.723	154.89	131.028	145.55	Nsmf
ENSMUSG00000006494	0.101988	0.381104	0.645055	550.139	610.031	582.165	683.881	604.698	588.989	612.274	Pdk1
ENSMUSG00000006498	0.00974217	0.921154	0.969791	4100.57	3928.56	4135.88	4361.23	4298.6	3862.14	3799.95	Ptbp1
ENSMUSG00000006517	0.041613	0.839363	0.937639	309.029	209.755	207.256	210.976	227.642	310.396	253.811	Mvd
ENSMUSG00000006526	0.0120971	0.947039	0.980804	168.947	136.478	135.971	148.877	131.422	143.749	173.217	Tmem110
ENSMUSG00000006527	0.412647	0.0318349	0.130468	195.265	196.932	211.216	268.298	211.214	242.974	350.043	Sfmbt1
ENSMUSG00000006542	-0.0283963	0.954224	0.982023	13.5837	10.0756	22.4418	15.1266	14.0809	21.6259	8.42027	Prkag3
ENSMUSG00000006575	0.0366178	0.938824	0.977136	14.4327	13.7394	9.24072	12.7382	13.2987	10.1769	15.6377	Rundc3a
ENSMUSG00000006576	1.41754	1.02675e-05	0.000156488	22.9225	22.8991	13.201	60.5063	49.2833	45.7961	58.9419	Slc4a3
ENSMUSG00000006585	1.06161	9.7966e-09	3.14987e-07	101.029	119.991	85.8067	204.607	245.634	214.987	192.463	Cdt1
ENSMUSG00000006589	0.25792	0.111778	0.309367	183.38	196.932	163.693	247.598	213.561	190.817	215.318	Aprt
ENSMUSG00000006599	0.188022	0.166886	0.400752	348.931	353.562	382.83	358.261	444.332	401.988	442.666	Gtf2h1
ENSMUSG00000006611	-0.236408	0.403798	0.664437	39.0531	41.2183	59.4046	37.4184	37.5492	40.7076	40.8985	Hfe
ENSMUSG00000006641	0.355313	0.104104	0.295208	89.9919	105.336	85.8067	94.7401	143.156	108.13	134.724	Slc5a6
ENSMUSG00000006651	0.311988	0.591051	0.805222	13.5837	6.41174	9.24072	7.96136	20.3391	8.9048	10.8261	Aplp1
ENSMUSG00000006673	-0.145761	0.128821	0.33857	1654.66	1638.66	1726.69	1536.54	1611.49	1452.75	1442.27	Qrich1
ENSMUSG00000006676	-0.126972	0.20592	0.453825	1917	2063.66	2056.72	1933.02	1940.82	1787.32	1703.3	Usp19
ENSMUSG00000006678	0.409399	0.00351504	0.0234941	337.045	374.629	393.391	421.156	507.696	482.131	544.912	Pola1
ENSMUSG00000006699	-0.0300971	0.769267	0.90687	3165.85	3205.87	3087.72	2778.51	3054	3152.3	3374.12	Cdc42
ENSMUSG00000006705	-0.137883	0.450071	0.703343	278.466	272.957	233.658	281.832	262.844	221.348	182.84	Pknox1
ENSMUSG00000006715	0.610875	0.134766	0.348145	15.2816	18.3193	18.4814	32.6416	26.5973	13.9933	31.2753	Gmnn
ENSMUSG00000006717	-0.0330938	0.890811	0.960175	82.3511	56.7897	68.6454	72.4483	72.7516	54.7009	69.768	Acot13
ENSMUSG00000006724	0.658648	0.106019	0.299191	35.6572	23.815	15.8412	63.6909	35.2024	27.9865	32.4782	Cyp27b1
ENSMUSG00000006728	0.2679	0.0896315	0.267559	718.237	633.846	731.337	966.509	945.77	737.826	686.854	Cdk4
ENSMUSG00000006731	0.143504	0.376817	0.641632	550.988	468.057	596.687	654.424	671.192	576.268	470.332	B4galnt1
ENSMUSG00000006732	-0.198056	0.399261	0.66061	124.8	106.252	112.209	105.09	118.906	109.402	63.7535	Mettl1
ENSMUSG00000006736	0.183194	0.252831	0.51273	373.551	396.612	384.15	417.175	471.712	342.199	514.84	Tspan31
ENSMUSG00000006740	-0.104073	0.264631	0.527018	2265.08	2306.39	2252.1	2058.81	2248.26	1984.5	2171.23	Kif5b
ENSMUSG00000006763	-0.165582	0.362315	0.628003	128.196	107.168	117.489	110.663	103.26	100.497	104.652	Saal1
ENSMUSG00000006777	0.248893	0.681449	0.85933	495.804	1125.72	386.79	425.933	599.223	1517.63	641.144	Krt23
ENSMUSG00000006782	-0.0458951	0.88358	0.956276	28.0163	32.9747	40.9232	36.6222	34.4201	26.7144	31.2753	Cnp
ENSMUSG00000006800	1.85344	8.82058e-10	3.50901e-08	276.768	276.621	312.864	1665.52	1221.13	713.656	566.564	Sulf2
ENSMUSG00000006818	-0.0645334	0.675481	0.855943	641.829	584.384	561.044	457.778	602.352	552.097	671.216	Sod2
ENSMUSG00000006850	-0.128998	0.587352	0.802778	84.898	65.9493	71.2856	53.3411	76.6629	73.7826	68.5651	Tmco6
ENSMUSG00000006906	-0.101312	0.537857	0.770041	448.262	487.292	385.47	343.931	412.259	502.485	389.738	Stambp
ENSMUSG00000006920	-0.0834405	0.539077	0.770933	1019.63	1064.35	1168.29	948.994	1024	1216.14	903.375	Ezh1
ENSMUSG00000006930	-0.372514	0.2491	0.508854	73.8613	78.7728	100.328	103.498	53.1947	62.3336	38.4927	Hap1
ENSMUSG00000006931	-0.507518	0.00396542	0.0257823	267.429	315.091	304.944	209.384	202.609	256.967	163.594	P3h4
ENSMUSG00000006932	0.263476	0.00896532	0.0493799	4649.02	4462.57	4450.07	5974.2	5515.82	4977.78	5232.6	Ctnnb1
ENSMUSG00000006941	-0.189768	0.467943	0.715456	95.0858	68.6972	77.8861	82.002	87.6148	57.2451	52.9274	Eif1b
ENSMUSG00000006998	0.228509	0.0530335	0.186623	1253.09	1121.14	991.397	1408.36	1280.58	1286.11	1288.3	Psmd2
ENSMUSG00000007029	0.220833	0.0436707	0.163317	1156.31	1021.3	1078.52	1366.96	1299.36	1203.42	1186.06	Vars
ENSMUSG00000007030	0.36917	0.274818	0.537874	39.9021	41.2183	35.6428	74.0406	55.5415	33.075	36.0869	Vwa7
ENSMUSG00000007033	-0.300642	0.462477	0.712604	24.6204	19.2352	22.4418	15.9227	21.9037	22.8981	10.8261	Hspa1l
ENSMUSG00000007034	1.17048	0.180452	0.419116	8.4898	4.57981	3.96031	32.6416	11.7341	5.08846	1.2029	Slc44a4
ENSMUSG00000007035	0.748979	0.0370907	0.145386	27.1674	24.731	17.1613	54.9334	30.5087	38.1634	32.4782	Msh5
ENSMUSG00000007036	-0.0424389	0.74067	0.892629	407.511	367.301	380.19	412.398	353.588	372.729	356.057	Abhd16a
ENSMUSG00000007038	-0.0829829	0.728531	0.885469	91.6899	98.924	88.4469	117.828	88.3971	69.9663	72.1738	Neu1
ENSMUSG00000007039	0.493045	0.0484049	0.174713	64.5225	59.5376	46.2036	101.905	69.6225	73.7826	75.7825	Ddah2
ENSMUSG00000007041	-0.0269703	0.76705	0.905497	1519.67	1417.91	1500.96	1438.62	1446.43	1418.41	1504.82	Clic1
ENSMUSG00000007050	0.0872538	0.688784	0.862595	135.837	116.327	89.767	135.343	127.511	92.8643	129.913	Lsm2
ENSMUSG00000007080	0.908941	2.62451e-13	1.81179e-11	328.555	282.117	290.423	601.082	552.286	561.002	543.709	Pole
ENSMUSG00000007122	-1.26099	0.113055	0.311659	5.94286	31.1427	5.28041	11.942	3.91137	3.81634	3.60869	Casq1
ENSMUSG00000007207	0.373227	0.113778	0.312658	64.5225	52.2099	47.5237	74.0406	75.0984	62.3336	73.3767	Stx1a
ENSMUSG00000007279	0.197152	0.119135	0.3215	319.217	310.511	341.907	363.038	400.525	349.831	366.883	Scube2
ENSMUSG00000007338	0.0182643	0.919363	0.96923	134.139	119.075	130.69	141.712	140.809	114.49	117.884	Mrpl49
ENSMUSG00000007379	-0.337078	0.0140428	0.0698947	1379.59	1839.25	1482.48	1155.99	1296.23	1356.07	1155.98	Dennd2c
ENSMUSG00000007411	-0.199036	0.0510091	0.181599	984.817	1117.47	1015.16	929.09	884.753	901.929	905.781	Mark3
ENSMUSG00000007415	0.304546	0.102504	0.292589	277.617	188.688	233.658	336.765	262.844	245.518	306.739	Gatad1
ENSMUSG00000007458	0.00303129	0.976322	0.989512	781.911	705.291	727.377	741.202	734.556	742.915	742.187	M6pr
ENSMUSG00000007476	0.263779	0.118573	0.320525	213.943	169.453	209.896	203.015	244.852	270.96	232.159	Lrrc8a
ENSMUSG00000007480	3.60701	1.27758e-10	5.79852e-09	2.54694	6.41174	1.3201	35.03	34.4201	48.3403	58.9419	Mc5r
ENSMUSG00000007564	-0.0473648	0.63155	0.831001	2199.71	2169.92	2134.61	2229.98	2062.08	2186.76	1912.61	Ppp2r1a
ENSMUSG00000007570	-0.110336	0.501553	0.741186	233.47	217.999	215.177	228.491	223.731	202.266	166	Fance
ENSMUSG00000007589	0.271408	0.172696	0.408612	107.82	95.2601	99.0077	126.586	143.156	100.497	113.072	Tinf2
ENSMUSG00000007591	-0.251874	0.504193	0.743283	27.1674	21.9831	26.4021	21.4957	28.1619	16.5375	16.8405	Tssk4
ENSMUSG00000007603	-0.199673	0.23184	0.487967	334.498	290.36	308.904	335.969	258.151	231.525	255.014	Dus3l
ENSMUSG00000007610	-0.290411	0.0812819	0.250274	150.269	146.554	158.412	119.42	125.164	136.116	115.478	Gtpbp3
ENSMUSG00000007613	0.368687	0.00681248	0.0397193	355.723	308.679	351.147	449.021	429.469	385.451	482.361	Tgfbr1
ENSMUSG00000007617	0.048167	0.768284	0.906167	489.013	519.351	479.197	418.767	459.978	545.737	632.723	Homer1
ENSMUSG00000007646	0.744404	0.011007	0.057963	30.5633	23.815	36.9629	43.7875	53.1947	57.2451	48.1159	Rad51c
ENSMUSG00000007655	0.100667	0.362635	0.628358	1715.79	1757.73	1911.51	2022.98	1949.43	1694.46	2024.47	Cav1
ENSMUSG00000007656	0.186952	0.117253	0.318268	719.935	741.014	756.419	771.455	817.477	816.697	962.317	Arpp19
ENSMUSG00000007659	-0.225237	0.175387	0.412423	517.029	576.141	438.274	484.847	435.727	484.675	342.825	Bcl2l1
ENSMUSG00000007670	-0.036863	0.778036	0.910026	1678.43	1541.57	1514.16	1726.02	1687.37	1376.43	1358.07	Khsrp
ENSMUSG00000007682	0.51248	0.114014	0.3132	36.5061	27.4789	35.6428	51.7488	59.4529	47.0682	28.8695	Dio2
ENSMUSG00000007721	-0.0103472	0.962803	0.984985	116.31	127.319	79.2062	117.032	114.994	109.402	87.8114	Ccdc124
ENSMUSG00000007739	-0.138845	0.351475	0.618633	761.535	806.047	703.615	784.99	694.66	541.921	726.549	Cct4
ENSMUSG00000007777	-0.324	0.22371	0.477408	51.7878	43.0503	50.1639	39.0106	37.5492	36.8913	40.8985	0610009B22Rik
ENSMUSG00000007783	-0.328261	0.264694	0.527079	67.0694	62.2855	59.4046	70.0599	48.501	30.5307	49.3187	Cpt1c
ENSMUSG00000007812	0.138108	0.25962	0.521506	615.511	714.451	653.451	734.037	661.804	712.384	804.738	Zfp655
ENSMUSG00000007815	0.141506	0.200334	0.44577	2985.01	3165.57	3219.73	3216.39	3324.67	3302.41	3939.49	Rhoa
ENSMUSG00000007817	0.131223	0.400856	0.662334	4551.38	5526	4597.92	6569.71	5207.6	5341.61	4308.77	Zmiz1
ENSMUSG00000007827	0.282081	0.228265	0.483673	92.5388	65.9493	89.767	84.3904	106.389	86.5037	125.101	Ankrd26
ENSMUSG00000007833	0.0420504	0.86936	0.949896	137.535	100.756	117.489	165.596	129.858	80.1432	109.464	Aldh16a1
ENSMUSG00000007836	0.124652	0.449494	0.702838	732.67	568.813	546.523	789.767	713.435	591.533	590.622	Hnrnpa0
ENSMUSG00000007837	0.0478027	0.733071	0.8879	366.759	348.066	324.745	338.358	332.467	418.525	350.043	Prrg2
ENSMUSG00000007850	-0.129284	0.229027	0.484643	2171.69	2382.42	2451.43	2155.14	2343.7	1979.41	2053.34	Hnrnph1
ENSMUSG00000007867	0.50217	0.0285964	0.120353	70.4654	95.2601	81.8464	125.789	118.906	83.9595	137.13	Ift43
ENSMUSG00000007872	0.0400908	0.924388	0.971521	59.4286	67.7812	83.1665	93.1479	121.253	27.9865	42.1014	Id3
ENSMUSG00000007880	-0.0900923	0.363236	0.628962	5189.82	4857.35	4788.01	4800.7	4972.14	4564.34	4242.62	Arid1a
ENSMUSG00000007888	-0.708627	0.00263749	0.0186543	95.0858	86.1005	120.129	58.914	50.0656	75.0547	62.5506	Crlf1
ENSMUSG00000007891	0.633693	5.93255e-06	9.5467e-05	1541.75	1919.86	1531.32	2866.09	2262.34	2805.01	2399.78	Ctsd
ENSMUSG00000007892	-0.344443	0.155562	0.383133	3131.89	3425.7	3258.01	3494.24	2989.07	2403.02	1417.01	Rplp1
ENSMUSG00000007950	-0.426256	0.263379	0.525347	26.3184	51.2939	25.082	21.4957	22.686	34.3471	25.2608	Abhd8
ENSMUSG00000007987	0.0726174	0.776644	0.909635	67.9184	63.2014	66.0051	74.0406	89.1793	52.1567	57.739	Ift22
ENSMUSG00000007989	1.64487	1.17581e-15	1.05566e-13	71.3143	66.8653	77.8861	278.647	226.86	189.545	198.478	Fzd3
ENSMUSG00000008035	0.209417	0.290653	0.555636	341.29	431.418	300.983	399.66	351.241	548.281	362.072	Mid1ip1
ENSMUSG00000008036	0.110574	0.556758	0.783514	204.604	187.772	178.214	258.744	187.746	165.375	208.101	Ap2s1
ENSMUSG00000008090	1.51371	2.36334e-05	0.000326299	13.5837	16.4873	11.8809	46.1759	42.2428	35.6192	36.0869	Fgfrl1
ENSMUSG00000008136	0.62775	0.13126	0.342155	58.5796	26.5629	34.3227	104.294	62.582	44.524	33.6811	Fhl2
ENSMUSG00000008140	-0.196679	0.168351	0.40293	698.711	667.737	669.292	648.054	585.142	660.227	473.941	Emc10
ENSMUSG00000008153	3.78944	3.64897e-09	1.28104e-07	2.54694	6.41174	0	51.7488	19.5569	53.4288	54.1303	Clstn3
ENSMUSG00000008167	0.0737654	0.757664	0.900233	163.004	142.89	150.492	231.675	138.463	118.307	149.159	Fbxw9
ENSMUSG00000008200	-0.140721	0.181985	0.421247	1875.4	1847.5	2108.2	1662.33	1720.22	1906.9	1762.24	Fnbp4
ENSMUSG00000008206	3.46679	9.83621e-44	1.07739e-40	73.0123	115.411	85.8067	1135.29	617.997	1048.22	1246.2	Cers4
ENSMUSG00000008226	-0.340806	0.0441479	0.164316	140.931	141.974	138.611	105.886	116.559	114.49	107.058	Scrn3
ENSMUSG00000008301	-0.000872149	0.997833	0.99887	60.2776	31.1427	56.7644	64.487	41.4606	39.4355	50.5216	Phax
ENSMUSG00000008305	1.27542	1.02966e-13	7.38745e-12	346.384	391.116	291.743	976.858	680.579	755.636	916.607	Tle1
ENSMUSG00000008307	-0.290177	0.154237	0.381243	164.702	135.562	165.013	151.266	99.3489	139.933	116.681	1700109H08Rik
ENSMUSG00000008318	-0.160385	0.788659	0.915831	11.0367	9.15963	13.201	18.3111	7.82275	7.63268	4.81159	Relt
ENSMUSG00000008333	0.105733	0.537707	0.769961	161.306	175.865	163.693	188.684	176.012	146.293	206.898	Snrpb2
ENSMUSG00000008348	-0.115358	0.655407	0.845675	320.915	515.687	351.147	465.739	460.76	291.314	240.579	Ubc
ENSMUSG00000008373	0.108061	0.451378	0.704286	224.98	217.999	203.296	217.345	251.892	225.164	235.768	Prpf31
ENSMUSG00000008384	0.523653	0.0449264	0.166248	85.747	98.008	54.1242	100.313	134.551	137.388	87.8114	Sertad1
ENSMUSG00000008393	-0.194011	0.183455	0.423613	524.67	433.25	533.322	450.613	460.76	362.552	459.506	Carhsp1
ENSMUSG00000008398	0.958678	0.00148821	0.0116992	49.2409	65.9493	36.9629	98.7208	61.7997	115.762	123.898	Elk3
ENSMUSG00000008429	0.0303722	0.811217	0.925551	718.237	688.804	748.498	647.258	693.095	829.418	769.854	Herpud2
ENSMUSG00000008435	0.285658	0.144461	0.364929	366.759	449.738	312.864	367.815	433.38	597.894	443.869	Rdh13
ENSMUSG00000008450	-0.113565	0.498873	0.739421	247.053	182.277	209.896	183.111	215.908	185.729	203.289	Nutf2
ENSMUSG00000008461	-0.273526	0.205753	0.45376	158.759	156.63	113.529	105.09	150.197	101.769	116.681	Fut1
ENSMUSG00000008475	0.251849	0.0791612	0.246171	809.927	880.24	847.506	960.936	886.317	942.636	1242.59	Arpc5
ENSMUSG00000008540	3.49543	1.91161e-26	4.6188e-24	17.8286	35.7225	34.3227	316.862	186.964	340.927	465.521	Mgst1
ENSMUSG00000008575	0.634113	2.42557e-05	0.000333211	5994.65	6017.88	6053.99	11890.3	8816.24	7777.7	8895.42	Nfib
ENSMUSG00000008601	-0.293903	0.002589	0.0183906	1199.61	1326.31	1239.58	1023.03	1020.87	1062.22	989.984	Rab25
ENSMUSG00000008604	-0.142204	0.179064	0.417426	1107.92	1074.42	1246.18	1000.74	1077.19	1054.58	1004.42	Ubqln4
ENSMUSG00000008658	-1.19681	0.0190544	0.0885111	18.6776	18.3193	17.1613	4.77681	11.7341	7.63268	7.21738	Rbfox1
ENSMUSG00000008668	0.218878	0.243463	0.501769	1094.34	1040.53	900.31	1554.06	1225.04	898.112	1029.68	Rps18
ENSMUSG00000008682	0.103482	0.450548	0.703593	4339.99	4588.06	3977.47	5225.83	4786.74	3713.3	4758.66	Rpl10
ENSMUSG00000008683	0.173744	0.330018	0.597291	971.233	1099.16	951.794	1398.01	1193.75	810.337	1139.14	Rps15a
ENSMUSG00000008690	-0.217544	0.0470794	0.171969	1064.62	1078.09	1110.21	1018.26	953.593	842.139	909.39	Ncaph2
ENSMUSG00000008730	-0.0257208	0.75928	0.901306	2940.02	3078.55	3023.04	2991.08	2842.79	3042.9	2967.55	Hipk1
ENSMUSG00000008734	2.29572	7.10107e-08	1.83444e-06	5.09388	10.0756	14.5211	53.3411	50.0656	30.5307	51.7245	Gprc5b
ENSMUSG00000008763	0.314644	0.00433645	0.027777	1226.78	1382.19	1325.38	1472.85	1616.96	1674.1	1763.45	Man1a2
ENSMUSG00000008822	0.329314	0.493124	0.734727	15.2816	15.5714	10.5608	12.7382	21.9037	10.1769	25.2608	Acyp1
ENSMUSG00000008855	-0.450552	0.00468854	0.0294918	2756.64	3259	2591.36	2171.86	2202.1	2420.83	1603.46	Hdac5
ENSMUSG00000008859	-0.0235202	0.871903	0.95108	255.543	268.377	271.941	253.171	290.224	225.164	271.855	Rala
ENSMUSG00000008892	0.0892324	0.5838	0.800572	216.49	184.109	234.978	232.472	217.472	195.906	252.608	Vdac3
ENSMUSG00000008958	-0.298244	0.0372568	0.14578	383.739	383.788	369.629	328.804	333.249	315.484	252.608	Vps72
ENSMUSG00000008976	0.0484889	0.661409	0.849688	534.858	491.872	502.959	503.954	534.294	545.737	528.071	Gabpa
ENSMUSG00000008999	0.829684	6.61886e-09	2.19693e-07	275.919	259.217	270.621	554.11	421.646	466.866	465.521	Bmp7
ENSMUSG00000009013	-0.13606	0.421262	0.680388	2524.87	2877.96	2756.37	1916.3	2191.93	3091.24	2706.52	Dynll1
ENSMUSG00000009030	-0.166938	0.310045	0.577031	320.066	395.696	374.909	279.444	285.53	366.369	368.086	Pdcl
ENSMUSG00000009035	-0.0658088	0.583833	0.800572	540.8	599.956	620.448	566.849	603.916	513.934	552.129	Tmem184b
ENSMUSG00000009073	-0.131795	0.164265	0.39675	1405.06	1301.58	1415.15	1281.78	1235.99	1209.78	1285.9	Nf2
ENSMUSG00000009076	0.0447993	0.902036	0.963305	44.147	32.9747	22.4418	31.8454	47.7188	22.8981	34.884	Zmat5
ENSMUSG00000009079	-0.163756	0.119453	0.322004	2651.37	2921.01	2817.1	2693.33	2613.58	2383.94	2287.91	Ewsr1
ENSMUSG00000009090	-0.142644	0.216801	0.468073	2267.63	2329.29	1867.95	1831.11	2025.31	1975.59	1983.58	Ap1b1
ENSMUSG00000009092	0.288795	0.544883	0.77564	15.2816	10.0756	15.8412	20.6995	11.7341	11.449	22.855	Derl3
ENSMUSG00000009097	3.55437	6.45607e-10	2.63209e-08	95.9348	54.0418	40.9232	1296.11	869.107	463.049	370.492	Tbx1
ENSMUSG00000009108	0.908836	0.0267752	0.114323	27.1674	26.5629	29.0423	67.6715	23.4682	39.4355	76.9854	Gnat2
ENSMUSG00000009112	-0.0228894	0.807902	0.924344	1350.73	1436.23	1341.22	1339.1	1303.27	1419.68	1360.48	Bcl2l13
ENSMUSG00000009145	-0.544238	0.0594542	0.202488	47.5429	71.4451	67.3253	48.5643	38.3315	30.5307	51.7245	Dqx1
ENSMUSG00000009207	-0.00838865	0.952425	0.981876	507.69	544.998	565.004	485.643	506.914	508.846	644.752	Lnpk
ENSMUSG00000009216	2.965	0.00272084	0.019145	18.6776	6.41174	0	105.886	79.792	48.3403	32.4782	Fam163b
ENSMUSG00000009248	-0.601528	0.0316823	0.129973	100.18	132.815	129.37	43.7875	93.0907	87.7759	95.0288	Ascl2
ENSMUSG00000009291	0.15707	0.203277	0.450335	601.927	685.14	634.97	673.531	666.498	807.792	714.52	Pttg1ip
ENSMUSG00000009293	-0.0949695	0.470864	0.717567	349.78	422.259	388.11	383.737	343.419	372.729	347.637	Ube2g2
ENSMUSG00000009356	1.0281	0.0369009	0.144866	11.8857	8.24366	11.8809	14.3304	17.21	20.3538	36.0869	Lpo
ENSMUSG00000009376	-0.551128	0.000134572	0.001499	1090.09	1068.01	1246.18	764.29	931.689	666.588	727.752	Met
ENSMUSG00000009394	4.09709	9.37822e-17	9.57044e-15	5.94286	3.66385	3.96031	98.7208	47.7188	82.6874	86.6085	Syn2
ENSMUSG00000009406	-0.44239	0.00571485	0.0345965	225.829	238.15	286.462	200.626	172.883	190.817	168.405	Elk1
ENSMUSG00000009418	0.741497	0.000487311	0.00450057	152.816	189.604	236.298	347.115	244.07	396.9	298.318	Nav1
ENSMUSG00000009470	0.102948	0.347246	0.614277	2214.14	2288.99	2442.19	2414.68	2412.54	2310.16	2806.36	Tnpo1
ENSMUSG00000009535	0.0503719	0.714177	0.876954	356.572	331.579	373.589	402.845	378.621	361.28	317.565	Rnmt
ENSMUSG00000009549	-0.109897	0.60998	0.81692	93.3878	99.8399	79.2062	97.1286	89.9616	78.8711	69.768	Srp14
ENSMUSG00000009555	0.0721263	0.573665	0.794179	337.894	370.049	373.589	382.941	405.218	381.634	341.623	Cdk9
ENSMUSG00000009563	0.104153	0.692085	0.864185	108.669	65.9493	84.4866	92.3517	112.648	101.769	63.7535	Tor2a
ENSMUSG00000009566	-1.25271	2.31333e-07	5.35323e-06	300.539	254.638	261.38	126.586	152.544	106.858	67.3622	Fpgs
ENSMUSG00000009569	-0.0302586	0.750263	0.897083	2107.17	2094.81	2207.21	2228.38	2136.39	2030.29	1965.53	Mkl2
ENSMUSG00000009575	0.122064	0.373932	0.638905	1346.48	1042.37	1264.66	1237.19	1515.27	1222.5	1323.19	Cbx5
ENSMUSG00000009585	0.916764	9.73296e-05	0.00113817	50.9388	45.7981	48.8438	101.905	79.0098	105.585	80.5941	Apobec3
ENSMUSG00000009614	2.27663	4.1817e-06	6.96103e-05	15.2816	10.9916	17.1613	125.789	78.2275	45.7961	26.4637	Sardh
ENSMUSG00000009621	-1.37007	1.11775e-11	5.90504e-10	286.106	368.217	380.19	147.285	162.713	100.497	117.884	Vav2
ENSMUSG00000009628	-0.984756	0.0483698	0.174701	13.5837	18.3193	23.7619	7.16522	13.2987	8.9048	7.21738	Tex15
ENSMUSG00000009630	0.255456	0.130857	0.341623	335.347	289.444	249.499	392.495	335.596	380.362	286.289	Ppp2cb
ENSMUSG00000009640	-0.0467523	0.836438	0.936928	129.045	107.168	114.849	149.674	111.083	104.313	85.4056	Dmap1
ENSMUSG00000009647	-0.675284	5.86155e-07	1.22682e-05	818.417	840.854	777.541	417.175	538.987	535.56	547.318	Mcu
ENSMUSG00000009681	-0.383001	0.0199083	0.0911378	1501	1397.76	1610.53	1368.56	1318.13	919.738	995.998	Bcr
ENSMUSG00000009687	-0.679329	0.000785338	0.00681983	248.751	243.646	382.83	171.965	180.705	212.443	161.188	Fxyd5
ENSMUSG00000009731	0.854439	0.12712	0.335406	13.5837	2.74789	10.5608	19.9034	12.5164	16.5375	15.6377	Kcnd1
ENSMUSG00000009733	-0.361897	0.0607665	0.205897	118.857	160.293	145.211	98.7208	103.26	122.123	117.884	Tfcp2
ENSMUSG00000009739	-0.358841	0.0128507	0.0652465	376.947	311.427	341.907	274.667	281.619	232.797	280.275	Pou6f1
ENSMUSG00000009741	-0.1323	0.186281	0.427876	2166.6	2136.94	2447.47	2032.53	2055.82	2158.78	1960.72	Ubp1
ENSMUSG00000009772	-0.645312	3.34033e-06	5.77095e-05	643.527	686.972	546.523	362.242	447.461	395.627	396.956	Nuak2
ENSMUSG00000009828	-0.0203841	0.914741	0.967436	179.984	206.092	233.658	257.152	176.012	183.184	193.666	Ick
ENSMUSG00000009863	0.0373098	0.801104	0.92148	357.421	297.688	326.065	377.368	348.895	291.314	321.173	Sdhb
ENSMUSG00000009894	-0.0160763	0.917984	0.968937	220.735	255.554	233.658	224.51	254.239	256.967	199.681	Snap47
ENSMUSG00000009900	-0.103241	0.619441	0.822551	131.592	94.3442	92.4072	93.1479	104.043	104.313	96.2317	Wnt3a
ENSMUSG00000009905	-0.175849	0.162758	0.394469	680.882	773.989	749.818	640.093	605.481	746.731	612.274	Kdsr
ENSMUSG00000009907	0.147094	0.184384	0.424707	1064.62	1120.22	975.556	1211.72	1058.42	1185.61	1217.33	Vps4b
ENSMUSG00000009927	0.0944844	0.479544	0.724384	2371.2	2320.13	2224.37	2967.2	2335.87	2124.43	2414.21	Rps25
ENSMUSG00000009995	-0.201256	0.146525	0.368781	466.09	368.217	432.994	358.261	388.008	337.11	384.927	Taz
ENSMUSG00000010025	0.505214	2.84841e-05	0.000384864	416	392.948	351.147	523.061	573.407	553.37	552.129	Aldh3a2
ENSMUSG00000010044	0.451326	0.31863	0.585711	18.6776	20.1512	9.24072	27.0686	13.2987	29.2586	20.4492	Zmynd10
ENSMUSG00000010045	0.0386742	0.770466	0.907458	327.706	373.713	335.306	345.523	373.145	321.845	378.912	Tmem115
ENSMUSG00000010047	0.139961	0.332865	0.599142	275.919	254.638	245.539	253.967	300.394	315.484	274.26	Hyal2
ENSMUSG00000010048	-0.0554761	0.755225	0.89883	245.355	184.109	217.817	200.626	248.763	189.545	188.855	Ifrd2
ENSMUSG00000010051	-0.233223	0.0793928	0.24649	564.572	680.56	715.496	513.507	595.311	577.54	534.086	Hyal1
ENSMUSG00000010054	0.0410664	0.842368	0.938821	104.425	92.5122	88.4469	118.624	90.7439	89.048	92.623	Tusc2
ENSMUSG00000010057	-0.25959	0.0985519	0.284421	224.131	214.335	262.7	186.296	197.133	218.804	176.826	Nprl2
ENSMUSG00000010064	0.116165	0.705946	0.872214	91.6899	144.722	83.1665	105.09	135.334	157.742	64.9564	Slc38a3
ENSMUSG00000010066	1.37333	1.2535e-08	3.9454e-07	223.282	157.546	219.137	722.095	556.98	421.07	365.68	Cacna2d2
ENSMUSG00000010067	-0.193936	0.388082	0.650186	230.923	254.638	240.259	228.491	277.708	200.994	134.724	Rassf1
ENSMUSG00000010080	0.422204	0.0486428	0.175263	880.392	999.315	838.265	1034.18	971.585	1802.59	1053.74	Epn3
ENSMUSG00000010095	-0.0258102	0.872524	0.951142	940.67	1111.06	943.874	1237.19	970.803	852.316	858.868	Slc3a2
ENSMUSG00000010097	-0.0226743	0.802037	0.922	2057.93	2097.55	2141.21	1975.21	2054.25	2196.94	2040.11	Nxf1
ENSMUSG00000010110	-0.0578632	0.638105	0.834808	795.494	806.963	912.191	780.213	742.379	913.378	785.491	Stx5a
ENSMUSG00000010142	-0.997088	0.0116788	0.0607801	22.9225	25.647	40.9232	15.1266	14.0809	15.2654	14.4348	Tnfrsf13b
ENSMUSG00000010154	1.45174	0.00702708	0.0406675	6.79184	9.15963	11.8809	29.457	9.3873	35.6192	26.4637	Spire2
ENSMUSG00000010175	0.285429	0.615091	0.82023	10.1878	12.8235	3.96031	11.942	10.9518	7.63268	14.4348	Prox1
ENSMUSG00000010277	0.106034	0.350618	0.617765	2152.16	2082.9	1904.91	2387.61	2310.06	1947.61	2164.01	2610507B11Rik
ENSMUSG00000010290	-0.0100627	0.956118	0.982564	215.641	155.714	151.812	178.334	186.964	164.103	164.797	AI597479
ENSMUSG00000010307	1.52426	1.64188e-05	0.000237256	33.1102	53.1258	51.484	105.09	77.4452	222.62	123.898	Tmem86a
ENSMUSG00000010311	-0.487688	0.153939	0.380677	62.8245	50.378	48.8438	55.7295	38.3315	39.4355	19.2463	Optc
ENSMUSG00000010358	-0.158349	0.412559	0.67142	117.159	112.663	99.0077	111.459	99.3489	86.5037	95.0288	Ifi35
ENSMUSG00000010362	-0.522118	0.0739955	0.235976	74.7103	59.5376	64.685	61.3024	41.4606	52.1567	28.8695	Rdm1
ENSMUSG00000010376	-0.0772393	0.657527	0.847241	315.821	310.511	336.626	340.746	348.895	225.164	295.912	Nedd8
ENSMUSG00000010392	-0.0947189	0.444668	0.69933	432.98	470.805	423.753	418.767	382.532	451.6	408.985	Gosr1
ENSMUSG00000010406	0.0914497	0.605328	0.814407	267.429	250.974	224.418	326.416	256.586	258.239	212.913	Mrpl52
ENSMUSG00000010453	-0.182124	0.0995014	0.286507	668.996	729.106	675.893	640.093	628.949	567.363	597.839	Kansl3
ENSMUSG00000010492	-0.360349	0.294954	0.560112	34.8082	31.1427	43.5634	31.8454	23.4682	19.0817	38.4927	Uckl1os
ENSMUSG00000010517	-0.102379	0.32869	0.596444	782.76	780.4	761.699	698.211	682.144	764.54	748.201	Faf1
ENSMUSG00000010538	-0.155389	0.702903	0.870418	19.5265	20.1512	17.1613	17.515	20.3391	17.8096	12.029	Tsacc
ENSMUSG00000010554	-0.261356	0.0745213	0.236688	454.204	479.964	421.113	335.969	420.864	332.022	419.811	Mettl16
ENSMUSG00000010601	-0.283174	0.43765	0.694609	43.298	43.9662	63.3649	28.6609	35.9846	71.2384	30.0724	Apol7a
ENSMUSG00000010607	-0.81944	0.096341	0.27981	22.9225	20.1512	19.8015	19.9034	12.5164	7.63268	6.01448	Pigyl
ENSMUSG00000010608	-0.0842919	0.4389	0.695584	2809.28	3169.23	3170.89	2574.7	2955.43	2896.6	3080.62	Rbm25
ENSMUSG00000010609	-0.227015	0.421485	0.680388	76.4082	81.5207	76.566	85.9827	82.1389	54.7009	40.8985	Psen2
ENSMUSG00000010660	-0.0123473	0.92476	0.971698	483.07	506.527	409.232	467.332	464.671	496.124	425.825	Plcd1
ENSMUSG00000010663	0.060917	0.796791	0.919202	114.612	141.974	182.174	160.819	170.536	171.735	102.246	Fads1
ENSMUSG00000010721	0.0611293	0.75307	0.898151	311.576	287.612	277.222	370.999	350.459	221.348	271.855	Lmbr1
ENSMUSG00000010751	-0.770257	0.00167131	0.0128918	78.1062	63.2014	71.2856	39.0106	45.3719	40.7076	40.8985	Tnfrsf22
ENSMUSG00000010755	0.133599	0.455232	0.707211	519.576	523.015	493.719	453.797	542.899	750.547	505.216	Cars
ENSMUSG00000010825	0.0101692	0.961151	0.984635	79.8041	80.6047	69.9655	75.6329	84.4857	77.5989	72.1738	Grid2ip
ENSMUSG00000010911	0.764903	0.183704	0.42381	18.6776	6.41174	10.5608	26.2725	14.8632	7.63268	32.4782	Apip
ENSMUSG00000010914	-0.0913756	0.675761	0.85621	137.535	115.411	146.531	124.197	130.64	87.7759	155.174	Pdhx
ENSMUSG00000010936	-0.0572749	0.629295	0.829735	631.641	532.174	600.647	595.509	571.843	548.281	542.506	Vac14
ENSMUSG00000011008	-0.735643	0.0665762	0.218981	28.0163	26.5629	34.3227	12.7382	20.3391	11.449	26.4637	Mcoln2
ENSMUSG00000011034	0.53724	0.0104571	0.0556947	138.384	184.109	99.0077	199.034	190.875	218.804	214.116	Slc5a1
ENSMUSG00000011096	0.0373069	0.854646	0.943626	279.314	243.646	273.261	360.649	271.449	255.695	197.275	Akt1s1
ENSMUSG00000011114	0.0341842	0.80424	0.922942	324.31	349.898	293.063	363.834	334.814	306.579	315.159	Tbrg1
ENSMUSG00000011118	4.4649	1.10577e-11	5.86056e-10	0.84898	1.83193	6.60051	54.9334	27.3796	78.8711	84.2027	Panx3
ENSMUSG00000011158	-0.262403	0.0368727	0.144829	508.539	501.948	578.205	465.739	467.018	407.076	418.608	Brf1
ENSMUSG00000011179	0.219448	0.132597	0.344328	262.335	264.713	240.259	308.104	328.555	254.423	298.318	Odc1
ENSMUSG00000011254	-0.424752	0.0874166	0.263678	62.8245	56.7897	64.685	51.7488	41.4606	48.3403	40.8985	Thg1l
ENSMUSG00000011256	-0.156763	0.528993	0.762306	138.384	158.462	224.418	115.44	136.116	212.443	159.985	Adam19
ENSMUSG00000011257	0.667164	0.0034958	0.0233976	298.841	222.579	204.616	491.216	444.332	273.504	327.188	Pabpc4
ENSMUSG00000011263	1.90749	8.32833e-06	0.000129119	10.1878	10.9916	7.92062	51.7488	28.1619	35.6192	31.2753	Exoc3l2
ENSMUSG00000011267	-0.530136	0.0219113	0.0982808	158.759	218.915	159.732	93.944	161.931	131.028	109.464	Zfp296
ENSMUSG00000011306	0.0102017	0.93925	0.977136	422.792	417.679	426.393	373.388	442.768	482.131	405.376	Sugp1
ENSMUSG00000011382	0.496005	0.203038	0.45001	25.4694	17.4033	19.8015	36.6222	17.9923	35.6192	28.8695	Dhdh
ENSMUSG00000011427	-0.277374	0.131236	0.342155	165.551	152.966	143.891	124.197	104.825	141.205	143.145	Zfp790
ENSMUSG00000011589	-1.04137	0.0614214	0.207389	23.7714	7.3277	25.082	10.3498	6.2582	8.9048	10.8261	Fsd1
ENSMUSG00000011632	2.00995	2.88012e-11	1.42531e-09	37.3551	48.546	25.082	202.218	168.971	125.939	103.449	Pinlyp
ENSMUSG00000011658	0.135164	0.543121	0.774659	133.29	85.1845	124.09	130.566	111.083	109.402	150.362	Fuz
ENSMUSG00000011751	1.01882	0.0893589	0.267231	5.09388	9.15963	7.92062	15.1266	7.82275	26.7144	10.8261	Sptbn4
ENSMUSG00000011752	0.0297798	0.827436	0.932656	340.441	403.94	322.105	378.961	377.056	348.559	347.637	Pgam1
ENSMUSG00000011831	0.0477914	0.719214	0.879938	801.437	948.937	930.673	789.767	939.512	938.82	1028.48	Evi5
ENSMUSG00000011832	0.00706084	0.968377	0.986569	417.698	446.99	366.989	408.418	396.613	526.655	322.376	Evi5l
ENSMUSG00000011837	0.0876547	0.700338	0.868878	109.518	78.7728	87.1268	116.236	106.389	81.4153	84.2027	Snapc2
ENSMUSG00000011877	-0.189861	0.0880849	0.264916	933.878	898.559	967.635	872.565	852.68	807.792	733.767	Git1
ENSMUSG00000011884	-0.3846	0.00419236	0.0269908	8297.08	8585.32	7346.37	5651.77	6004.74	7467.31	5628.35	Gltp
ENSMUSG00000011958	0.261768	0.0324325	0.132094	544.196	487.292	485.798	561.276	603.134	594.077	672.419	Bnip2
ENSMUSG00000011960	0.0789668	0.509217	0.747403	1191.97	1190.75	1272.58	1154.4	1229.74	1475.65	1291.91	Ccnt1
ENSMUSG00000012076	0.0403137	0.79065	0.916623	257.241	236.318	297.023	236.452	286.313	282.409	276.666	Brms1l
ENSMUSG00000012114	-0.14408	0.162892	0.394738	834.548	863.753	847.506	792.951	803.396	756.908	714.52	Med15
ENSMUSG00000012117	-0.2341	0.0504606	0.180259	421.943	462.561	475.237	379.757	373.927	408.349	378.912	Dhdds
ENSMUSG00000012123	-0.110662	0.538608	0.770512	2186.12	2267.01	2233.61	1526.19	2013.58	2743.95	1978.76	Crybg2
ENSMUSG00000012126	1.10634	0.0108084	0.0571189	13.5837	18.3193	9.24072	44.5836	22.686	27.9865	24.0579	Ubxn11
ENSMUSG00000012296	-0.997477	1.50382e-08	4.65306e-07	735.217	766.661	868.628	431.506	452.937	414.709	279.072	Tjap1
ENSMUSG00000012350	1.82386	7.37861e-11	3.45386e-09	102.727	193.268	159.732	375.776	391.137	725.105	660.39	Ehf
ENSMUSG00000012405	0.232306	0.115481	0.315594	1442.42	1375.78	1284.46	1875.7	1629.48	1259.39	1658.79	Rpl15
ENSMUSG00000012422	-0.0958851	0.416566	0.675902	604.474	586.216	595.366	507.138	535.076	608.07	583.405	Tmem167
ENSMUSG00000012428	2.71143	1.39297e-28	3.87906e-26	137.535	112.663	87.1268	903.614	586.706	527.927	944.274	Steap4
ENSMUSG00000012429	0.292333	0.145277	0.366427	137.535	110.831	118.809	126.586	130.64	173.007	174.42	Mplkip
ENSMUSG00000012443	0.028773	0.85753	0.945084	500.049	441.494	533.322	530.226	556.197	384.178	529.274	Kif11
ENSMUSG00000012483	-0.185855	0.608684	0.816316	38.2041	24.731	40.9232	21.4957	35.9846	22.8981	40.8985	Rpa3
ENSMUSG00000012535	-0.0480742	0.669882	0.853289	1433.08	1449.97	1392.71	1201.37	1449.56	1484.56	1383.33	Tnpo3
ENSMUSG00000012609	0.226939	0.0352739	0.14026	543.347	524.847	534.642	659.2	632.86	611.887	594.231	Ttll5
ENSMUSG00000012640	-0.305164	0.162623	0.39426	143.478	118.159	182.174	100.313	121.253	108.13	147.956	Zfp715
ENSMUSG00000012848	0.0826194	0.6147	0.820055	3531.76	3496.23	3297.62	4648.64	3824.54	2925.86	3174.44	Rps5
ENSMUSG00000012889	-0.356509	0.49402	0.735452	11.8857	10.9916	15.8412	14.3304	7.82275	7.63268	9.62317	Podnl1
ENSMUSG00000013033	0.296423	0.0429668	0.161544	658.809	543.166	559.724	795.34	784.622	704.751	597.839	Adgrl1
ENSMUSG00000013076	-0.207307	0.117946	0.319413	4396.87	4543.18	4170.21	3672.57	3585.17	4583.43	3304.36	Amotl1
ENSMUSG00000013089	-0.0129758	0.951399	0.981876	252.996	148.386	231.018	245.21	180.705	212.443	196.072	Etv5
ENSMUSG00000013091	-0.406248	0.197603	0.442472	48.3919	32.0587	36.9629	26.2725	28.9442	27.9865	36.0869	Tmem190
ENSMUSG00000013150	-0.129629	0.440091	0.696867	147.723	138.31	153.132	122.605	140.027	145.021	127.507	Gfod2
ENSMUSG00000013155	0.997205	0.0174946	0.0825728	17.8286	10.0756	17.1613	41.3991	30.5087	25.4423	20.4492	Enkd1
ENSMUSG00000013158	0.255396	0.718114	0.879051	6.79184	14.6554	11.8809	12.7382	2.34682	29.2586	9.62317	4933405L10Rik
ENSMUSG00000013160	-0.0113435	0.919559	0.96923	618.907	664.073	615.168	683.084	616.433	613.159	596.637	Atp6v0d1
ENSMUSG00000013236	0.185502	0.21231	0.462732	2566.47	2314.64	2564.96	3525.29	2807.58	2443.73	2506.84	Ptprs
ENSMUSG00000013275	0.0454131	0.783811	0.913445	621.454	673.233	460.716	630.539	638.336	647.506	502.811	Slc41a1
ENSMUSG00000013367	-0.728168	0.175847	0.413033	20.3755	11.9075	14.5211	11.942	12.5164	3.81634	8.42027	Iglon5
ENSMUSG00000013418	-3.74054	4.02889e-14	3.05044e-12	90.8409	64.1174	43.5634	1.59227	4.69365	8.9048	6.01448	B4galnt2
ENSMUSG00000013419	1.25208	0.00111771	0.00916827	44.996	28.3948	52.8041	171.965	54.7592	85.2316	85.4056	Zfp651
ENSMUSG00000013465	-0.105941	0.407823	0.667849	462.694	457.065	442.234	466.535	439.638	377.818	399.362	Nelfb
ENSMUSG00000013483	0.373797	0.421183	0.680388	728.425	943.442	574.245	519.877	779.928	1740.25	843.23	Card14
ENSMUSG00000013495	-0.0261326	0.864762	0.948125	201.208	218.915	231.018	237.248	219.037	195.906	194.869	Tmem175
ENSMUSG00000013539	-0.58661	0.00168825	0.012969	143.478	141.058	145.211	101.905	102.478	99.2249	75.7825	Tango2
ENSMUSG00000013593	0.0165462	0.929653	0.973215	370.155	284.864	303.624	396.476	352.806	264.6	275.463	Ndufs2
ENSMUSG00000013622	0.116798	0.568925	0.791083	135.837	155.714	187.455	204.607	162.713	131.028	188.855	Atraid
ENSMUSG00000013629	0.169671	0.286861	0.551565	801.437	606.367	656.091	870.972	858.155	716.2	647.158	Cad
ENSMUSG00000013646	-0.147626	0.403565	0.664386	286.955	303.184	262.7	253.171	239.376	328.205	209.304	Sh3bp5l
ENSMUSG00000013662	-0.0997355	0.387414	0.649776	597.682	668.653	650.811	576.402	632.078	553.37	620.694	Atad1
ENSMUSG00000013663	0.0231193	0.85881	0.945854	3041.05	3143.58	3206.53	2710.05	3108.76	3128.13	3780.7	Pten
ENSMUSG00000013698	-0.770088	1.61504e-06	3.02631e-05	546.743	664.073	495.039	294.57	345.765	390.539	306.739	Pea15a
ENSMUSG00000013701	0.0305949	0.843815	0.939732	320.915	305.932	229.698	292.182	302.74	298.947	277.869	Timm23
ENSMUSG00000013707	-0.892323	0.00887267	0.049001	53.4858	67.7812	80.5263	51.7488	39.1137	33.075	18.0434	Tnfaip8l2
ENSMUSG00000013736	0.123701	0.398546	0.660011	292.898	276.621	316.825	280.24	305.869	356.192	347.637	Trnt1
ENSMUSG00000013766	-0.417049	0.00246752	0.0176959	570.515	623.771	541.242	401.252	391.137	503.757	443.869	Ly6g6e
ENSMUSG00000013787	-0.130352	0.231032	0.486836	1129.14	1087.25	1135.29	1080.36	1085.02	917.194	993.592	Ehmt2
ENSMUSG00000013822	0.0656078	0.638194	0.834835	211.396	207.008	199.336	209.384	215.908	213.715	224.942	Elof1
ENSMUSG00000013833	0.142946	0.386257	0.648876	331.951	261.049	257.42	359.057	283.183	330.75	281.478	Med16
ENSMUSG00000013846	2.09057	3.36574e-08	9.45283e-07	24.6204	27.4789	18.4814	155.246	119.688	64.8778	61.3477	St3gal1
ENSMUSG00000013858	0.00152301	0.991622	0.996633	1292.15	1528.74	1408.55	1287.35	1386.97	1730.07	1243.79	Tmem259
ENSMUSG00000013878	0.10343	0.560445	0.785773	203.755	184.109	200.656	174.354	188.528	244.246	240.579	Rnf170
ENSMUSG00000013921	1.42849	0.024051	0.105376	9.33878	10.9916	3.96031	36.6222	29.7264	15.2654	6.01448	Clip3
ENSMUSG00000013973	-0.070194	0.682545	0.860051	224.131	179.529	234.978	171.169	207.303	223.892	209.304	Dedd
ENSMUSG00000013997	0.126549	0.394925	0.656845	247.053	222.579	208.576	273.075	240.941	249.334	224.942	Nit1
ENSMUSG00000014039	-0.01376	0.918926	0.969229	476.278	398.444	517.48	434.69	472.494	483.403	445.072	Prdm15
ENSMUSG00000014074	-0.0102566	0.940114	0.977538	314.972	281.201	270.621	268.298	302.74	279.865	299.521	Rnf168
ENSMUSG00000014075	0.611233	0.126724	0.334978	15.2816	21.0671	14.5211	19.9034	34.4201	27.9865	21.6521	Tctex1d2
ENSMUSG00000014077	0.367964	0.00465218	0.02932	1392.33	1760.48	1532.64	2016.61	1786.72	2254.19	2008.84	Chp1
ENSMUSG00000014158	0.836206	0.00190795	0.0142969	242.808	310.511	166.333	613.024	393.484	429.974	279.072	Trpv4
ENSMUSG00000014177	-0.188243	0.297245	0.562882	161.306	128.235	132.01	112.255	132.987	125.939	123.898	Tvp23b
ENSMUSG00000014195	-0.110335	0.405948	0.666148	640.98	565.149	666.652	630.539	604.698	497.397	573.782	Dnajc7
ENSMUSG00000014226	-0.22423	0.0897742	0.267608	350.629	367.301	423.753	344.727	320.733	321.845	310.347	Cacybp
ENSMUSG00000014232	0.23119	0.266734	0.529663	125.649	94.3442	132.01	161.616	144.721	113.218	126.304	Cluap1
ENSMUSG00000014243	-1.18455	1.56884e-05	0.000227503	60.2776	74.193	77.8861	27.0686	35.2024	25.4423	36.0869	Zswim7
ENSMUSG00000014245	-0.47423	0.056733	0.195742	75.5592	94.3442	106.928	72.4483	71.9693	44.524	73.3767	Pigl
ENSMUSG00000014294	-0.324203	0.292874	0.557698	67.0694	51.2939	77.8861	67.6715	59.4529	48.3403	30.0724	Ndufa2
ENSMUSG00000014301	0.326591	0.177496	0.415362	60.2776	57.7057	40.9232	70.8561	63.3643	64.8778	69.768	Pam16
ENSMUSG00000014303	2.09084	2.73354e-17	2.93543e-15	47.5429	32.0587	35.6428	138.528	141.592	195.906	186.449	Glis2
ENSMUSG00000014313	0.169946	0.328454	0.5961	274.221	249.142	266.661	370.999	298.047	264.6	246.594	Cox6c
ENSMUSG00000014349	-0.239778	0.0641895	0.213445	1256.49	1241.13	1120.77	1007.91	1174.19	876.486	1024.87	Ube2z
ENSMUSG00000014353	-0.203433	0.066893	0.21954	832.001	915.047	876.548	739.61	735.338	725.105	839.622	Tmem87b
ENSMUSG00000014355	-0.00884172	0.921783	0.970081	2337.24	2366.85	2337.9	2338.25	2443.83	2368.68	2178.45	Anapc1
ENSMUSG00000014361	2.5996	8.3109e-38	5.25185e-35	55.1837	55.8737	50.1639	397.272	286.313	334.566	288.695	Mertk
ENSMUSG00000014402	0.089903	0.482423	0.726575	964.442	1018.55	917.472	893.264	999.747	1183.07	1047.72	Tsg101
ENSMUSG00000014418	-0.370306	0.00894331	0.0493082	540.8	563.317	649.491	407.621	521.777	418.525	455.898	Hps5
ENSMUSG00000014426	-0.0959975	0.374116	0.639085	1111.32	1228.31	1259.38	1155.99	1189.06	1101.65	1035.69	Map3k4
ENSMUSG00000014444	0.29669	0.509708	0.747923	1214.04	1874.98	1201.29	1110.61	1475.37	3168.84	1273.87	Piezo1
ENSMUSG00000014470	-0.114319	0.520255	0.755705	144.327	139.226	138.611	118.624	117.341	134.844	152.768	Rnf166
ENSMUSG00000014496	0.262546	0.0233176	0.10286	488.164	505.611	554.443	630.539	608.61	576.268	655.578	Ankrd28
ENSMUSG00000014498	0.121819	0.339971	0.606221	2260.83	1805.36	1920.75	1932.22	2306.93	2352.14	2099.05	Ankrd52
ENSMUSG00000014503	0.259838	0.216792	0.468073	93.3878	107.168	125.41	113.051	122.035	119.579	164.797	Pkd2l2
ENSMUSG00000014504	0.251743	0.172998	0.409091	160.457	131.899	145.211	164.8	194.004	139.933	194.869	Srp19
ENSMUSG00000014547	-0.453049	0.0027308	0.0191986	482.221	576.141	469.957	401.252	362.976	414.709	310.347	Wdfy2
ENSMUSG00000014550	0.226348	0.111366	0.308732	390.531	407.603	347.187	422.748	402.872	521.567	447.477	Rbsn
ENSMUSG00000014551	-0.0988764	0.645307	0.840309	82.3511	72.3611	102.968	78.8174	79.0098	75.0547	85.4056	Mrps25
ENSMUSG00000014554	-0.366084	0.0552361	0.192314	306.482	233.571	227.058	185.5	248.763	176.824	181.637	Dguok
ENSMUSG00000014592	-0.335734	0.00443369	0.0282566	2310.08	2012.37	2131.97	1489.57	1840.69	1805.13	1686.46	Camta1
ENSMUSG00000014599	-0.507501	0.00512203	0.0316968	321.763	301.352	279.862	156.043	231.553	221.348	241.782	Csf1
ENSMUSG00000014601	0.243381	0.13844	0.354847	792.948	798.72	609.888	794.543	785.404	1085.11	819.172	Strip1
ENSMUSG00000014602	0.82826	0.225197	0.479318	4.2449	13.7394	5.28041	19.9034	19.5569	11.449	3.60869	Kif1a
ENSMUSG00000014606	0.219808	0.11687	0.318075	410.057	392.032	316.825	471.312	405.218	435.063	431.84	Slc25a11
ENSMUSG00000014633	-0.190894	0.525519	0.759501	45.8449	37.5545	48.8438	50.1565	37.5492	35.6192	28.8695	Cmc2
ENSMUSG00000014668	0.0132011	0.919134	0.96923	681.731	623.771	695.694	605.063	687.62	627.152	773.462	Chfr
ENSMUSG00000014704	0.178336	0.513148	0.750224	52.6368	36.6385	48.8438	59.7102	50.0656	41.9798	55.3332	Hoxa2
ENSMUSG00000014747	-0.0708432	0.891508	0.960238	15.2816	9.15963	14.5211	10.3498	16.4278	6.36057	15.6377	Ankrd53
ENSMUSG00000014748	-0.0212758	0.845952	0.940598	605.323	625.603	617.808	603.471	602.352	567.363	655.578	Tex261
ENSMUSG00000014763	-0.0230099	0.88059	0.954486	407.511	383.788	454.115	331.989	421.646	465.594	416.202	Fam120b
ENSMUSG00000014767	0.172705	0.195998	0.440948	519.576	497.368	508.24	501.565	542.899	592.805	660.39	Tbp
ENSMUSG00000014769	0.0359285	0.783336	0.913235	430.433	449.738	422.433	467.332	448.243	483.403	381.318	Psmb1
ENSMUSG00000014773	-0.531796	0.00582656	0.0351175	416	481.796	429.033	312.085	393.484	295.13	218.927	Dll1
ENSMUSG00000014776	0.376174	0.410983	0.66982	16.1306	10.9916	17.1613	24.6802	22.686	16.5375	10.8261	Nol3
ENSMUSG00000014778	-0.531996	0.00288482	0.0200243	179.135	184.109	219.137	134.547	154.89	129.756	113.072	Fhod1
ENSMUSG00000014786	0.0201097	0.963705	0.985235	16.1306	12.8235	22.4418	21.4957	12.5164	13.9933	20.4492	Slc9a5
ENSMUSG00000014791	-0.241922	0.0839559	0.255728	404.964	462.561	476.557	421.952	377.056	384.178	327.188	Elmo3
ENSMUSG00000014837	-0.188983	0.576471	0.796271	47.5429	54.9578	40.9232	61.3024	35.9846	45.7961	24.0579	4931428F04Rik
ENSMUSG00000014846	-0.484916	0.00197649	0.0147073	574.76	553.242	711.535	365.426	453.719	503.757	429.434	Tppp3
ENSMUSG00000014850	0.0651588	0.559478	0.784923	428.735	437.83	451.475	445.04	474.059	463.049	454.695	Msh3
ENSMUSG00000014856	-0.160908	0.374014	0.638979	128.196	111.747	124.09	106.682	117.341	97.9528	110.666	Tmem208
ENSMUSG00000014859	-0.0471587	0.686416	0.861889	619.756	602.704	604.607	561.276	653.982	548.281	591.825	E2f4
ENSMUSG00000014867	0.0883462	0.397149	0.658641	1133.39	1004.81	1056.08	1176.69	1158.55	1138.54	1052.53	Surf4
ENSMUSG00000014873	-0.128259	0.464467	0.713388	211.396	184.109	208.576	197.442	183.052	143.749	210.507	Surf2
ENSMUSG00000014905	0.208095	0.31607	0.583593	161.306	270.209	228.378	221.326	258.933	306.579	229.753	Dnajb9
ENSMUSG00000014907	0.101669	0.456051	0.707423	268.278	315.091	290.423	298.551	337.16	295.13	317.565	Naf1
ENSMUSG00000014932	0.0664459	0.602939	0.812724	397.323	403.024	440.914	412.398	423.993	408.349	487.173	Yes1
ENSMUSG00000014956	0.00176724	0.985368	0.993837	2644.57	2981.46	2904.23	2870.87	2675.38	2958.94	2883.34	Ppp1cb
ENSMUSG00000014959	-0.0892557	0.409333	0.66879	927.086	903.139	972.916	807.282	937.165	912.106	855.259	Gorasp2
ENSMUSG00000014980	0.44012	0.0915791	0.271498	44.147	49.462	34.3227	54.1372	66.4934	54.7009	57.739	Tsen15
ENSMUSG00000015002	0.339951	0.00375012	0.0246853	1048.49	912.299	1094.37	1240.38	1221.91	1273.39	1419.42	Efr3a
ENSMUSG00000015013	-0.0804033	0.815252	0.927026	34.8082	46.7141	43.5634	53.3411	42.2428	39.4355	20.4492	Trappc2l
ENSMUSG00000015016	-0.0958404	0.610654	0.817497	147.723	129.151	150.492	128.974	145.503	151.382	105.855	Acsf3
ENSMUSG00000015023	0.186332	0.162972	0.394797	394.776	357.225	339.266	441.059	377.839	394.355	446.275	Ddx19a
ENSMUSG00000015027	0.529101	0.0687399	0.223864	30.5633	26.5629	36.9629	46.1759	49.2833	39.4355	43.3043	Galns
ENSMUSG00000015083	0.0499141	0.872721	0.951165	25.4694	47.6301	39.6031	38.2145	39.896	35.6192	40.8985	C8g
ENSMUSG00000015085	-0.449669	0.0145663	0.0717225	127.347	119.991	120.129	98.7208	85.268	87.7759	86.6085	Entpd2
ENSMUSG00000015087	-0.145741	0.170467	0.40572	1023.02	1057.94	978.196	866.196	983.319	877.759	961.114	Rabl6
ENSMUSG00000015090	1.26396	0.000258172	0.0026661	23.7714	14.6554	17.1613	46.1759	38.3315	57.2451	38.4927	Ptgds
ENSMUSG00000015092	-0.0757	0.720978	0.88085	192.719	151.134	182.174	221.326	158.802	133.572	147.956	Edf1
ENSMUSG00000015093	-0.0874815	0.730986	0.88676	1406.76	1901.54	1222.42	993.577	1207.05	2210.93	1279.88	Clic3
ENSMUSG00000015094	-0.393122	0.013391	0.0674382	269.976	239.982	302.304	225.306	212.779	175.552	205.695	Npdc1
ENSMUSG00000015095	-0.12514	0.442803	0.698067	342.988	385.62	414.512	417.175	366.105	296.403	310.347	Fbxw5
ENSMUSG00000015112	0.879499	1.79155e-07	4.24137e-06	225.829	173.117	250.82	445.836	353.588	407.076	381.318	Slc25a13
ENSMUSG00000015120	0.0888695	0.394674	0.65659	2105.47	2307.31	2448.79	2312.77	2321.79	2507.34	2587.43	Ube2i
ENSMUSG00000015126	0.0365254	0.888784	0.959034	44.996	45.7981	46.2036	39.8068	46.1542	52.1567	50.5216	Tsr3
ENSMUSG00000015127	-0.372702	0.00667398	0.0390782	291.2	287.612	326.065	249.19	233.118	218.804	226.145	Unkl
ENSMUSG00000015133	-0.206681	0.0261337	0.112255	1174.99	1201.74	1254.1	1029.4	1042.77	1080.02	1041.71	Lrrk1
ENSMUSG00000015134	3.34823	1.73889e-13	1.22814e-11	6.79184	1.83193	10.5608	56.5256	64.9288	48.3403	76.9854	Aldh1a3
ENSMUSG00000015143	1.27108	3.54292e-19	4.58347e-17	819.266	935.198	707.575	2281.72	1950.99	1951.42	1745.4	Actn1
ENSMUSG00000015149	-0.163208	0.243032	0.50132	732.67	893.98	803.943	689.453	668.845	859.949	679.636	Sirt2
ENSMUSG00000015165	0.0397615	0.719155	0.879931	3685.42	3807.66	3432.27	3717.95	3685.3	4203.06	3372.92	Hnrnpl
ENSMUSG00000015176	0.109009	0.535638	0.768467	507.69	374.629	459.396	519.08	567.932	380.362	457.101	Nolc1
ENSMUSG00000015189	0.436309	0.0102572	0.0549125	176.588	226.243	184.814	241.229	296.482	232.797	289.898	Casd1
ENSMUSG00000015202	-0.582339	0.00129637	0.0103798	397.323	597.208	464.676	367.019	345.765	316.756	267.043	Magi1
ENSMUSG00000015214	0.104689	0.483074	0.726889	870.205	986.492	934.633	855.846	876.93	1185.61	1089.82	Mtmr1
ENSMUSG00000015217	0.330712	0.178498	0.416782	95.9348	90.6803	88.4469	133.751	137.68	71.2384	115.478	Hmgb3
ENSMUSG00000015222	-0.0868378	0.831643	0.93495	2627.59	3860.78	2741.85	1858.98	2038.61	5007.04	2686.07	Map2
ENSMUSG00000015224	-0.275625	0.196399	0.441574	145.176	138.31	143.891	96.3324	100.913	118.307	158.782	Cyp2j9
ENSMUSG00000015243	0.689765	6.04568e-05	0.000748535	1110.47	1521.41	1320.1	2675.81	1821.14	1850.93	2148.37	Abca1
ENSMUSG00000015247	0.386838	0.0898772	0.267758	66.2205	62.2855	67.3253	83.5942	103.26	68.6942	82.9998	Nipsnap3b
ENSMUSG00000015289	0.165381	0.401323	0.662687	89.1429	76.9409	83.1665	99.517	93.0907	90.3201	89.0143	Lage3
ENSMUSG00000015290	0.0508362	0.697882	0.866745	295.445	294.94	306.264	297.755	306.652	291.314	342.825	Ubl4a
ENSMUSG00000015291	-0.332434	0.00786069	0.0444123	1672.49	1748.57	1879.83	1273.02	1531.69	1551.98	1254.62	Gdi1
ENSMUSG00000015305	-0.00149592	0.993346	0.99723	1486.56	1943.67	1494.36	1718.86	1327.52	2081.18	1436.26	Sash1
ENSMUSG00000015312	0.041886	0.838113	0.937355	166.4	262.881	174.254	218.141	237.029	187.001	185.246	Gadd45b
ENSMUSG00000015335	2.0818	4.65988e-20	6.89746e-18	32.2612	37.5545	30.3624	134.547	159.584	139.933	133.521	Zdhhc12
ENSMUSG00000015341	0.34159	0.0409652	0.156307	867.658	1016.72	884.469	941.828	1029.47	1443.85	1270.26	Golga7
ENSMUSG00000015355	-0.287523	0.54412	0.775036	15.2816	12.8235	26.4021	16.7188	16.4278	7.63268	16.8405	Cd48
ENSMUSG00000015357	-0.158919	0.250149	0.509983	702.107	868.333	704.935	624.966	635.989	772.173	690.462	Clpx
ENSMUSG00000015363	-0.425143	0.000760134	0.00662898	414.302	398.444	411.872	309.697	328.555	296.403	277.869	Trabd
ENSMUSG00000015377	-0.350887	0.0840385	0.255932	114.612	119.991	151.812	119.42	97.0021	92.8643	90.2172	Dennd6b
ENSMUSG00000015396	-0.245211	0.618744	0.822388	11.0367	43.0503	26.4021	12.7382	29.7264	21.6259	26.4637	Cd83
ENSMUSG00000015405	-0.142926	0.316517	0.584098	590.89	727.274	532.001	511.915	573.407	562.274	591.825	Ace2
ENSMUSG00000015451	-0.632884	0.114323	0.31384	20.3755	32.0587	30.3624	23.8841	13.2987	13.9933	19.2463	C4a
ENSMUSG00000015452	0.357304	0.401028	0.662334	20.3755	21.0671	19.8015	39.0106	19.5569	13.9933	31.2753	Ager
ENSMUSG00000015461	-0.134552	0.311158	0.578056	961.046	851.845	859.387	864.603	891.793	807.792	678.434	Atf6b
ENSMUSG00000015467	-0.97712	0.0358925	0.141929	21.2245	17.4033	22.4418	11.942	13.2987	8.9048	6.01448	Egfl8
ENSMUSG00000015468	0.014721	0.976922	0.989875	11.8857	18.3193	15.8412	14.3304	7.04047	16.5375	25.2608	Notch4
ENSMUSG00000015474	-0.58472	0.000404795	0.00386225	236.865	261.965	223.097	159.227	143.939	192.089	150.362	Ppt2
ENSMUSG00000015476	1.286	0.127353	0.335779	7.64082	8.24366	0	19.9034	3.91137	24.1702	6.01448	Prrt1
ENSMUSG00000015478	0.096113	0.534528	0.76728	179.984	153.882	186.135	187.888	181.488	190.817	179.232	Rnf5
ENSMUSG00000015488	0.208691	0.158568	0.387804	236.865	222.579	250.82	261.132	300.394	239.157	289.898	Cacfd1
ENSMUSG00000015501	-0.538797	6.0888e-05	0.000753305	2687.02	3050.16	3240.85	1770.61	2285.02	1919.62	2262.65	Hivep2
ENSMUSG00000015522	-0.0739423	0.446287	0.700802	1055.28	1119.31	1133.97	1015.87	1027.91	1045.68	1101.85	Arnt
ENSMUSG00000015533	-0.376344	0.00426067	0.0273555	443.168	429.587	451.475	341.542	307.434	387.995	325.985	Itga2
ENSMUSG00000015536	-0.0618685	0.666484	0.8517	301.388	335.242	319.465	258.744	318.386	323.117	323.579	Mocs2
ENSMUSG00000015542	0.151187	0.709442	0.87397	39.9021	36.6385	43.5634	81.2058	30.5087	25.4423	38.4927	Nat9
ENSMUSG00000015568	2.35446	1.81162e-09	6.63669e-08	13.5837	12.8235	36.9629	103.498	64.9288	106.858	143.145	Lpl
ENSMUSG00000015575	0.214938	0.0755826	0.238766	821.813	1003.9	819.784	1019.05	960.633	1044.41	1075.39	Atp6v0e
ENSMUSG00000015597	-0.381237	0.0045277	0.0287442	605.323	572.477	631.009	445.04	532.729	403.26	465.521	Zfp318
ENSMUSG00000015605	-0.012555	0.925782	0.972409	1034.06	1322.65	1144.53	1178.28	1052.16	1310.28	1089.82	Srf
ENSMUSG00000015619	-0.763252	6.20887e-06	9.94267e-05	9007.68	8527.61	8347.01	3914.6	6327.82	5662.18	4427.86	Gata3
ENSMUSG00000015647	0.125043	0.444248	0.699205	3824.66	3984.44	3786.06	5236.98	4638.11	3612.8	3365.7	Lama5
ENSMUSG00000015653	1.05575	0.0154881	0.075131	22.9225	21.9831	7.92062	51.7488	30.5087	44.524	22.855	Steap2
ENSMUSG00000015656	-0.0123904	0.945763	0.979938	6636.48	8144.74	7433.5	8556.07	8529.92	5103.72	7170.46	Hspa8
ENSMUSG00000015659	0.0234243	0.879871	0.954021	178.286	163.041	175.574	163.208	167.407	187.001	185.246	Serac1
ENSMUSG00000015665	4.20451	1.10222e-05	0.000166294	0	7.3277	6.60051	52.545	35.2024	120.851	127.507	Awat1
ENSMUSG00000015668	-0.307501	0.103156	0.293604	307.331	366.385	262.7	230.879	253.457	319.301	209.304	Pdzd11
ENSMUSG00000015671	0.0393826	0.731824	0.887239	502.596	523.015	475.237	524.653	505.35	547.009	482.361	Psma2
ENSMUSG00000015672	-0.0356763	0.856319	0.944504	84.898	97.0921	101.648	98.7208	87.6148	96.6807	84.2027	Mrpl32
ENSMUSG00000015697	-0.0911478	0.40945	0.668846	902.466	940.694	1009.88	858.234	964.545	830.69	911.795	Setdb1
ENSMUSG00000015702	0.834484	0.190808	0.433847	340.441	671.401	275.902	377.368	517.866	1611.77	556.941	Anxa9
ENSMUSG00000015709	-0.655149	0.00988654	0.0532577	95.9348	76.0249	124.09	47.7681	71.9693	63.6057	66.1593	Arnt2
ENSMUSG00000015711	-0.114665	0.560993	0.785773	197.812	164.873	179.534	195.053	190.875	125.939	151.565	Prune1
ENSMUSG00000015714	0.196677	0.291993	0.556836	241.959	219.831	331.346	294.57	358.282	286.226	264.637	Cers2
ENSMUSG00000015733	0.019361	0.892323	0.9606	765.78	970.005	928.032	811.262	840.945	896.84	1052.53	Capza2
ENSMUSG00000015745	-0.298735	0.290795	0.555747	50.0898	49.462	67.3253	55.7295	46.1542	43.2519	32.4782	Plekho1
ENSMUSG00000015747	-0.602575	0.00158487	0.0123293	176.588	183.193	190.095	97.9247	144.721	106.858	132.319	Vps45
ENSMUSG00000015748	-0.142846	0.344504	0.611847	370.155	330.663	315.505	254.763	327.773	330.75	318.768	Prpf3
ENSMUSG00000015749	-0.276911	0.0612843	0.207178	428.735	370.965	392.071	379.757	337.16	284.954	305.536	Anp32e
ENSMUSG00000015750	0.127261	0.235459	0.492878	629.943	616.443	579.525	656.812	635.207	700.935	672.419	Aph1a
ENSMUSG00000015755	-0.0850536	0.45584	0.707423	2925.59	3118.85	3058.68	2582.66	2741.09	3282.05	2842.44	Tab2
ENSMUSG00000015757	-0.0908401	0.465307	0.713438	366.759	370.049	355.108	326.416	366.105	321.845	352.449	Ppil4
ENSMUSG00000015759	0.0682841	0.612	0.818149	389.682	425.007	353.788	431.506	414.606	360.008	428.231	Cnih1
ENSMUSG00000015766	2.94322	3.19852e-17	3.3687e-15	29.7143	8.24366	21.1216	199.83	150.979	139.933	114.275	Eps8
ENSMUSG00000015776	0.177627	0.2055	0.453325	401.568	366.385	384.15	409.214	506.914	429.974	388.536	Med22
ENSMUSG00000015790	0.151063	0.47294	0.7189	81.5021	66.8653	92.4072	93.1479	82.1389	87.7759	91.4201	Surf1
ENSMUSG00000015804	0.134814	0.397621	0.658979	174.041	171.285	158.412	194.257	190.093	157.742	194.869	Med28
ENSMUSG00000015806	0.282515	0.217233	0.468445	100.18	85.1845	63.3649	113.847	107.954	101.769	81.7969	Qdpr
ENSMUSG00000015812	0.0238965	0.93052	0.973538	106.123	96.1761	102.968	75.6329	71.9693	128.484	141.942	Gnrh1
ENSMUSG00000015837	0.0143364	0.933954	0.975075	717.388	1123.89	864.667	1021.44	933.254	915.922	771.057	Sqstm1
ENSMUSG00000015839	0.212246	0.0993938	0.286297	824.36	880.24	947.834	909.187	956.722	1071.12	1162	Nfe2l2
ENSMUSG00000015846	-0.204801	0.0309613	0.127684	4323.01	4691.56	4236.21	3972.72	3850.36	3948.64	3558.17	Rxra
ENSMUSG00000015850	0.295898	0.232494	0.488662	291.2	307.763	258.74	540.576	251.892	323.117	287.492	Adamtsl4
ENSMUSG00000015869	-0.267479	0.0130533	0.0660505	620.605	636.594	673.253	514.304	557.762	531.744	531.68	Prpsap1
ENSMUSG00000015879	1.60769	0.0104594	0.0556947	8.4898	4.57981	9.24072	42.9913	9.3873	12.7211	24.0579	Fam184b
ENSMUSG00000015880	0.599994	0.000708333	0.00626705	186.776	139.226	184.814	271.482	280.054	212.443	263.434	Ncapg
ENSMUSG00000015882	0.2155	0.148115	0.371373	373.551	343.486	377.549	346.319	428.687	442.696	479.956	Lcorl
ENSMUSG00000015889	-0.207502	0.0574258	0.197474	770.025	746.51	708.895	631.336	694.66	630.968	612.274	Lta4h
ENSMUSG00000015890	1.17621	0.00572706	0.0346449	13.5837	10.0756	9.24072	19.9034	26.5973	30.5307	24.0579	Amdhd1
ENSMUSG00000015932	-0.297993	0.00371399	0.0245162	4218.58	4620.12	3924.67	3389.95	3340.31	3392.73	3725.37	Dstn
ENSMUSG00000015937	-0.252697	0.0159538	0.0768459	1658.91	1648.73	1640.89	1410.75	1526.22	1289.92	1305.14	H2afy
ENSMUSG00000015942	-0.266443	0.169198	0.404116	99.3307	94.3442	95.0474	78.0213	77.4452	83.9595	81.7969	Gtf2ird2
ENSMUSG00000015943	0.293821	0.553655	0.781357	19.5265	18.3193	9.24072	27.8647	24.2505	8.9048	15.6377	Bola1
ENSMUSG00000015944	0.339725	0.173976	0.410635	106.972	121.823	77.8861	123.401	104.825	181.912	113.072	Gatsl2
ENSMUSG00000015950	-0.330017	0.178058	0.416001	53.4858	64.1174	56.7644	46.1759	46.1542	45.7961	46.913	Ncf1
ENSMUSG00000015957	2.54028	1.5325e-20	2.31e-18	33.1102	20.1512	27.7222	186.296	170.536	153.926	115.478	Wnt11
ENSMUSG00000015961	-0.00707991	0.956876	0.982792	775.119	948.021	1012.52	831.962	939.512	896.84	957.505	Adss
ENSMUSG00000015966	0.432992	0.00238834	0.0172334	178.286	165.789	182.174	229.287	241.723	244.246	230.956	Il17rb
ENSMUSG00000015968	-0.719247	0.000115939	0.001321	157.061	152.05	186.135	109.071	109.518	86.5037	91.4201	Cacna1d
ENSMUSG00000015970	0.59655	2.31552e-08	6.83016e-07	1786.25	1737.58	1883.79	2699.7	2900.68	2424.65	2870.11	Chdh
ENSMUSG00000015971	-0.0300772	0.869322	0.949896	160.457	145.638	162.373	177.538	161.931	122.123	145.55	Actr8
ENSMUSG00000015981	-0.47242	0.324624	0.592291	12.7347	15.5714	17.1613	11.942	13.2987	8.9048	8.42027	Stk32c
ENSMUSG00000015994	-0.0408679	0.788981	0.915884	250.449	293.108	311.544	272.278	294.918	298.947	238.173	Fnta
ENSMUSG00000016018	0.0222424	0.861617	0.947295	492.409	498.284	539.922	509.527	501.438	469.41	590.622	Skiv2l2
ENSMUSG00000016028	-0.420063	0.00028477	0.00290247	7830.99	7739.89	7857.25	6453.48	6352.85	5278	5254.25	Celsr1
ENSMUSG00000016087	-0.58073	0.334195	0.601075	12.7347	21.0671	15.8412	3.18454	12.5164	7.63268	21.6521	Fli1
ENSMUSG00000016128	-0.0510596	0.813842	0.926384	204.604	253.722	304.944	328.008	198.698	214.987	235.768	Stard13
ENSMUSG00000016179	-0.343449	0.287478	0.552428	81.5021	51.2939	71.2856	73.2445	39.896	34.3471	66.1593	Camk1g
ENSMUSG00000016181	-0.344247	0.00897638	0.049386	309.029	316.923	286.462	246.802	245.634	227.708	238.173	Diexf
ENSMUSG00000016206	-1.49305	0.000204444	0.00216291	32.2612	28.3948	31.6825	12.7382	11.7341	7.63268	10.8261	H2-M3
ENSMUSG00000016239	-0.0682762	0.736437	0.890139	114.612	151.134	132.01	107.478	127.511	115.762	156.377	Lonrf3
ENSMUSG00000016252	0.0142483	0.947109	0.980804	147.723	121.823	142.571	175.15	141.592	133.572	101.043	Atp5e
ENSMUSG00000016253	0.397738	0.0581641	0.19934	113.763	98.924	143.891	179.131	145.503	173.007	123.898	Nelfcd
ENSMUSG00000016256	0.945892	8.26999e-05	0.000989773	54.3347	48.546	44.8835	111.459	97.7844	72.5105	97.4346	Ctsz
ENSMUSG00000016257	0.0883551	0.515376	0.75178	331.951	327.915	287.782	305.716	330.12	351.103	363.275	Prelid3b
ENSMUSG00000016262	0.654493	0.00123454	0.00996246	134.139	117.243	125.41	253.171	165.842	202.266	168.405	Sertad4
ENSMUSG00000016283	-0.723154	0.000109619	0.00126124	241.11	292.192	344.547	160.023	176.012	155.198	216.521	H2-M2
ENSMUSG00000016308	0.153597	0.375419	0.640379	174.89	193.268	158.412	180.723	182.27	184.457	238.173	Ube2a
ENSMUSG00000016319	0.337009	0.0186829	0.0871391	1456	1296.09	1276.54	2026.17	1593.49	1420.95	1743	Slc25a5
ENSMUSG00000016344	0.077449	0.695761	0.865356	208.849	185.94	161.053	246.006	203.391	157.742	173.217	Ppdpf
ENSMUSG00000016356	-0.397119	0.0414773	0.157733	183.38	190.52	145.211	158.431	118.906	137.388	111.869	Col20a1
ENSMUSG00000016382	0.494403	0.000851695	0.0072882	1318.47	1612.09	1427.03	1780.16	1782.8	2272	2356.47	Pls3
ENSMUSG00000016409	-0.0412791	0.781098	0.912049	260.637	249.142	244.219	227.695	239.376	226.436	286.289	Nkap
ENSMUSG00000016427	0.0767799	0.780269	0.911275	88.2939	77.8568	91.0871	108.274	120.47	61.0615	67.3622	Ndufa1
ENSMUSG00000016477	0.665746	3.25224e-06	5.64249e-05	162.155	157.546	157.092	263.521	250.328	237.885	256.217	E2f3
ENSMUSG00000016481	-0.0230379	0.872712	0.951165	622.302	548.662	551.803	513.507	507.696	569.907	676.028	Cr1l
ENSMUSG00000016487	0.103722	0.553099	0.780907	1241.21	1597.44	1172.25	1219.68	1298.58	1831.84	1403.78	Ppfibp1
ENSMUSG00000016493	0.135138	0.642966	0.838407	49.2409	50.378	43.5634	49.3604	35.2024	63.6057	64.9564	Cd46
ENSMUSG00000016494	2.11506	1.51727e-06	2.87198e-05	8.4898	16.4873	6.60051	67.6715	36.7669	47.0682	33.6811	Cd34
ENSMUSG00000016495	-0.362412	0.0217839	0.0979499	286.106	286.696	281.182	206.995	207.303	200.994	273.057	Plgrkt
ENSMUSG00000016496	0.357864	0.215789	0.466871	40.7511	60.4535	79.2062	76.429	55.5415	94.1364	80.5941	Cd274
ENSMUSG00000016503	0.0924198	0.716154	0.877716	73.0123	49.462	64.685	75.6329	59.4529	54.7009	75.7825	Gtf3a
ENSMUSG00000016510	-0.432714	0.0521686	0.184289	124.8	111.747	165.013	86.7788	122.817	96.6807	86.6085	Mtif3
ENSMUSG00000016520	-0.310034	0.0291006	0.122001	539.951	551.41	516.16	364.63	488.922	469.41	407.782	Lnx2
ENSMUSG00000016526	0.731589	0.108561	0.304222	15.2816	11.9075	10.5608	27.8647	17.9923	12.7211	25.2608	Dyrk3
ENSMUSG00000016528	0.294574	0.0400565	0.153876	820.964	828.946	780.181	1222.86	896.487	959.174	893.752	Mapkapk2
ENSMUSG00000016534	-0.0506447	0.649137	0.842626	5035.3	5609.36	5494.27	4541.95	5187.26	5593.48	5457.54	Lamp2
ENSMUSG00000016541	0.31433	0.00115834	0.00944024	1038.3	1000.23	946.514	1229.23	1232.08	1200.88	1291.91	Atxn10
ENSMUSG00000016552	-0.361623	0.149845	0.374214	124.8	81.5207	162.373	109.071	82.9211	92.8643	95.0288	Foxred2
ENSMUSG00000016554	-0.0122463	0.932825	0.974523	475.429	461.645	364.348	462.555	454.502	386.723	418.608	Eif3d
ENSMUSG00000016559	-0.305863	0.121169	0.325349	3120.85	4708.05	3466.59	4018.1	3014.89	2469.17	2677.65	H3f3b
ENSMUSG00000016619	-0.0361304	0.836738	0.936932	496.653	525.763	613.848	445.04	522.56	688.214	472.738	Nup50
ENSMUSG00000016624	-0.378028	0.229325	0.484767	121.404	136.478	93.7273	75.6329	79.0098	152.654	56.5361	Phf21b
ENSMUSG00000016637	0.359116	0.206883	0.454848	51.7878	35.7225	39.6031	66.8754	51.6301	41.9798	56.5361	Ift27
ENSMUSG00000016664	-0.171014	0.43265	0.689759	358.27	418.595	323.425	294.57	312.128	461.777	238.173	Pacsin2
ENSMUSG00000016756	-0.553945	0.199271	0.444479	27.1674	31.1427	34.3227	35.03	21.9037	13.9933	10.8261	Cmah
ENSMUSG00000016757	0.179107	0.150472	0.37534	434.678	374.629	386.79	463.351	462.324	464.322	416.202	Ttll12
ENSMUSG00000016763	2.95376	2.35507e-06	4.22534e-05	6.79184	2.74789	6.60051	65.2831	57.8883	26.7144	13.2319	Scube1
ENSMUSG00000016831	0.0651405	0.55215	0.780293	874.45	951.685	876.548	886.895	991.142	1004.97	888.94	Tox4
ENSMUSG00000016833	0.143021	0.644992	0.840127	64.5225	60.4535	30.3624	54.9334	50.0656	50.8846	76.9854	Mrps18c
ENSMUSG00000016918	1.82358	0.0138461	0.0692197	2.54694	8.24366	2.64021	30.2532	15.6455	12.7211	4.81159	Sulf1
ENSMUSG00000016921	-0.0625014	0.521541	0.756972	1982.37	1966.57	2216.45	1948.14	2071.46	1919.62	1924.63	Srsf6
ENSMUSG00000016933	0.115368	0.251245	0.510822	1530.71	1590.11	1445.51	1728.41	1548.9	1730.07	1592.63	Plcg1
ENSMUSG00000016940	-0.270285	0.12605	0.333874	146.025	168.537	143.891	139.324	135.334	117.034	113.072	Kctd2
ENSMUSG00000016942	-0.34959	0.432439	0.689745	14.4327	18.3193	31.6825	20.6995	17.21	16.5375	10.8261	Tmprss6
ENSMUSG00000016946	0.453	0.0428876	0.161393	428.735	613.695	401.311	500.769	584.359	910.834	645.955	Kctd5
ENSMUSG00000016984	0.421727	0.0667051	0.219225	97.6327	128.235	101.648	109.071	152.544	134.844	191.261	Etaa1
ENSMUSG00000016995	-0.625723	0.28024	0.543814	9.33878	18.3193	13.201	14.3304	4.69365	6.36057	9.62317	Matn4
ENSMUSG00000017007	-1.0383	0.0227245	0.100936	65.3715	59.5376	47.5237	48.5643	26.5973	6.36057	28.8695	Rbpjl
ENSMUSG00000017009	-0.45545	0.00152535	0.011917	8116.25	10547.3	8212.36	5522	7096.01	7112.39	6406.63	Sdc4
ENSMUSG00000017057	-0.241226	0.08272	0.253348	2025.67	2110.38	1906.23	1431.45	1555.16	1957.78	1880.13	Il13ra1
ENSMUSG00000017119	-0.0478228	0.605823	0.814806	1450.06	1569.04	1508.88	1499.92	1465.98	1478.2	1394.16	Nbr1
ENSMUSG00000017132	-0.074392	0.630332	0.8304	680.033	683.308	702.295	570.829	576.537	825.602	648.361	Cyth1
ENSMUSG00000017144	0.0486964	0.694636	0.8649	1050.19	1352.88	1153.77	1160.77	1191.4	1310.28	1246.2	Rnd3
ENSMUSG00000017146	0.85917	7.60428e-05	0.00091934	121.404	83.3526	93.7273	194.257	211.214	137.388	178.029	Brca1
ENSMUSG00000017167	-1.06293	1.82516e-09	6.66386e-08	446.564	448.822	517.48	259.54	264.409	187.001	184.043	Cntnap1
ENSMUSG00000017176	0.302637	0.095584	0.278645	140.931	122.739	109.569	160.819	166.625	156.47	131.116	Nt5c3b
ENSMUSG00000017188	-0.265332	0.172145	0.407953	149.421	184.109	171.613	136.139	148.632	106.858	167.203	Coa3
ENSMUSG00000017204	0.733799	0.00201234	0.0149268	460.996	624.687	359.068	702.988	650.07	1152.54	706.1	Gsdma
ENSMUSG00000017210	-0.0401969	0.777534	0.909724	767.478	794.14	751.139	890.876	785.404	661.499	655.578	Med24
ENSMUSG00000017221	0.0027299	0.982205	0.992423	841.339	921.459	761.699	853.457	794.009	933.732	797.52	Psmd3
ENSMUSG00000017264	-0.204696	0.0541206	0.189312	819.266	761.165	818.464	680.696	690.749	744.187	660.39	Exosc10
ENSMUSG00000017286	-0.0131814	0.931204	0.973744	230.923	206.092	200.656	226.103	224.513	188.273	202.087	Glod4
ENSMUSG00000017288	0.0257903	0.82457	0.930856	548.441	526.679	557.083	560.48	499.091	577.54	580.999	Vps53
ENSMUSG00000017291	0.320408	0.0841665	0.256271	3543.64	3733.46	3585.4	3296.8	3934.84	5888.62	4971.57	Taok1
ENSMUSG00000017299	0.279459	0.0604224	0.204942	208	193.268	196.695	271.482	223.731	228.981	242.985	Dnttip1
ENSMUSG00000017307	0.173196	0.306787	0.574155	121.404	121.823	133.33	144.101	130.64	153.926	137.13	Acot8
ENSMUSG00000017314	-0.515922	0.052784	0.186023	84.049	73.277	75.2459	35.03	57.1061	62.3336	64.9564	Mpp2
ENSMUSG00000017376	0.0204025	0.880771	0.954556	323.461	307.763	316.825	296.162	299.611	362.552	328.391	Nlk
ENSMUSG00000017386	0.586369	0.0124646	0.0637988	107.82	94.3442	112.209	220.53	142.374	131.028	131.116	Traf4
ENSMUSG00000017390	0.0891681	0.750551	0.897166	42.449	46.7141	31.6825	47.7681	43.0251	43.2519	38.4927	Aldoc
ENSMUSG00000017400	0.447477	0.300397	0.566	19.5265	14.6554	25.082	31.8454	21.1214	39.4355	14.4348	Stac2
ENSMUSG00000017404	0.0283854	0.832626	0.935076	2886.53	2954.9	2597.96	3358.9	2920.23	2408.11	2785.91	Rpl19
ENSMUSG00000017405	0.262718	0.285765	0.550241	62.8245	54.9578	72.6057	87.5749	86.0502	67.422	58.9419	Nek8
ENSMUSG00000017412	0.835839	0.0338814	0.135973	13.5837	12.8235	17.1613	29.457	24.2505	27.9865	20.4492	Cacnb4
ENSMUSG00000017417	-0.372895	0.039551	0.152612	247.902	173.117	190.095	171.965	158.02	151.382	147.956	Plxdc1
ENSMUSG00000017418	0.309558	0.144864	0.365777	2195.46	3107.86	2467.27	2432.19	2553.34	4332.82	3528.09	Arl5b
ENSMUSG00000017421	0.175543	0.270755	0.534015	2493.45	2256.02	2858.02	2173.45	3008.63	3222.26	3051.75	Zfp207
ENSMUSG00000017428	0.0582205	0.59222	0.806078	1199.61	1264.94	1230.34	1135.29	1310.31	1361.16	1326.79	Psmd11
ENSMUSG00000017446	-0.30757	0.302658	0.568617	62.8245	49.462	43.5634	52.545	48.501	33.075	32.4782	C1qtnf1
ENSMUSG00000017466	2.41032	1.68763e-23	3.26209e-21	83.2001	59.5376	59.4046	503.954	305.869	321.845	306.739	Timp2
ENSMUSG00000017478	-0.109586	0.330178	0.597401	1079.05	1044.2	913.511	937.848	1007.57	912.106	897.361	Zc3h18
ENSMUSG00000017485	-0.0429593	0.712997	0.876182	3093.68	3259	3288.38	2949.68	3039.14	2855.9	3633.95	Top2b
ENSMUSG00000017491	0.397654	0.157903	0.386654	44.147	38.4704	56.7644	60.5063	44.5897	63.6057	75.7825	Rarb
ENSMUSG00000017493	1.72939	5.10147e-15	4.29832e-13	167.249	186.856	170.293	813.651	596.093	437.607	466.724	Igfbp4
ENSMUSG00000017499	0.930173	1.40686e-06	2.68463e-05	73.0123	79.6888	91.0871	169.577	135.334	165.375	145.55	Cdc6
ENSMUSG00000017548	0.344772	0.00286276	0.0199301	637.584	602.704	695.694	770.659	795.573	816.697	893.752	Suz12
ENSMUSG00000017550	0.726884	1.64549e-07	3.93529e-06	235.168	253.722	273.261	402.049	468.583	384.178	419.811	Atad5
ENSMUSG00000017561	-0.0197795	0.927702	0.972822	269.976	282.117	293.063	224.51	241.723	408.349	240.579	Crlf3
ENSMUSG00000017588	1.7437	0.120756	0.324724	56.8817	7.3277	34.3227	159.227	226.077	44.524	9.62317	Krt27
ENSMUSG00000017607	-0.443488	0.0101672	0.054555	10224.3	14624.3	12278.3	8974.04	11467.4	8319.62	7635.99	Tns4
ENSMUSG00000017615	-0.0683102	0.634352	0.832727	1174.99	1366.62	1184.13	995.966	1137.43	1410.77	1200.49	Tnfaip1
ENSMUSG00000017631	-0.340164	0.00231799	0.0168293	1691.17	1505.84	1800.62	1392.44	1330.65	1209.78	1324.39	Abr
ENSMUSG00000017639	-0.623265	0.00166824	0.0128742	916.05	1301.58	722.096	609.044	643.03	739.098	556.941	Rab11fip4
ENSMUSG00000017664	-0.274304	0.117113	0.318097	178.286	149.302	142.571	133.751	140.809	124.667	119.087	Slc35c2
ENSMUSG00000017667	1.0108	0.0304228	0.125938	13.5837	7.3277	22.4418	35.8261	22.686	36.8913	18.0434	Zfp334
ENSMUSG00000017670	-0.381055	0.00637541	0.0377063	1015.38	971.836	1044.2	885.303	856.591	678.037	676.028	Elmo2
ENSMUSG00000017677	0.0980387	0.442109	0.697501	785.307	895.812	875.228	872.565	842.51	873.942	1060.95	Wsb1
ENSMUSG00000017679	-0.0528729	0.777479	0.909724	1010.29	1278.68	945.194	827.981	925.431	1353.53	1057.35	Ttpal
ENSMUSG00000017686	-0.179436	0.179116	0.417435	794.645	795.972	802.623	575.606	755.677	760.724	728.955	Rhot1
ENSMUSG00000017692	0.168838	0.314801	0.581994	396.474	346.234	275.902	339.154	355.153	437.607	404.173	Rhbdl3
ENSMUSG00000017697	0.411523	0.300717	0.56624	23.7714	18.3193	15.8412	35.8261	22.686	17.8096	26.4637	Ada
ENSMUSG00000017707	-0.0266371	0.882869	0.955821	1823.61	2450.2	1894.35	1693.38	1756.99	2628.19	2001.62	Serinc3
ENSMUSG00000017715	-0.440871	0.00247375	0.0177251	1066.32	1154.11	991.397	883.711	814.348	831.962	623.1	Pgs1
ENSMUSG00000017716	0.0383252	0.879316	0.953721	126.498	79.6888	106.928	135.343	118.123	92.8643	79.3912	Birc5
ENSMUSG00000017718	-0.316508	0.212877	0.463131	86.596	87.9324	85.8067	97.9247	57.8883	57.2451	63.7535	Afmid
ENSMUSG00000017720	0.770168	0.23597	0.493418	14.4327	3.66385	7.92062	27.8647	7.82275	10.1769	13.2319	Trp53tg5
ENSMUSG00000017721	0.0345708	0.730585	0.886491	975.478	995.652	925.392	1054.08	977.844	954.085	969.534	Pigt
ENSMUSG00000017724	2.03076	4.6878e-12	2.63769e-10	52.6368	22.8991	42.2433	197.442	122.817	180.64	140.739	Etv4
ENSMUSG00000017734	0.549366	0.100181	0.287707	33.9592	18.3193	30.3624	46.1759	32.0733	43.2519	39.6956	Dbndd2
ENSMUSG00000017737	-0.858517	1.76726e-05	0.000252928	354.025	343.486	458.076	201.422	269.885	214.987	158.782	Mmp9
ENSMUSG00000017740	-1.11806	0.00020257	0.00214586	54.3347	83.3526	79.2062	35.8261	36.7669	20.3538	38.4927	Slc12a5
ENSMUSG00000017747	-0.0236377	0.929974	0.973215	71.3143	62.2855	59.4046	85.9827	61.7997	45.7961	57.739	Ghdc
ENSMUSG00000017754	0.345239	0.283298	0.547664	46.6939	51.2939	56.7644	89.9633	64.9288	33.075	70.9709	Pltp
ENSMUSG00000017756	0.0292826	0.855977	0.944253	383.739	375.545	337.946	425.933	420.082	304.035	339.217	Slc12a7
ENSMUSG00000017760	0.539338	0.00532034	0.032739	885.486	1154.11	901.63	1206.94	1174.98	1936.16	1388.14	Ctsa
ENSMUSG00000017764	0.203214	0.20443	0.451754	253.845	283.032	266.661	277.055	293.353	381.634	285.086	Zswim1
ENSMUSG00000017765	-0.112511	0.399804	0.661257	893.127	914.131	875.228	953.771	880.841	732.738	734.97	Slc12a4
ENSMUSG00000017774	-0.0286703	0.790434	0.916501	2074.06	1754.98	1811.18	1772.2	1908.75	1936.16	1758.63	Myo1c
ENSMUSG00000017776	0.161811	0.128726	0.33845	1399.97	1258.53	1302.94	1465.69	1453.47	1373.88	1617.9	Crk
ENSMUSG00000017778	0.00132623	0.993307	0.99723	328.555	344.402	298.343	380.553	337.16	307.852	268.246	Cox7c
ENSMUSG00000017781	-0.13521	0.149995	0.374432	1561.27	1543.4	1483.8	1336.71	1441.73	1450.21	1344.84	Pitpna
ENSMUSG00000017801	-0.158836	0.232298	0.488486	402.417	372.797	374.909	311.289	364.54	376.546	323.579	Mlx
ENSMUSG00000017802	-0.144185	0.27531	0.538221	978.874	1094.58	862.027	821.612	986.449	823.058	912.998	Retreg3
ENSMUSG00000017830	-0.45866	0.308427	0.575683	15.2816	19.2352	19.8015	18.3111	10.1696	11.449	12.029	Dhx58
ENSMUSG00000017831	0.310299	0.183497	0.423613	775.119	1046.95	946.514	816.835	874.583	1635.94	1254.62	Rab5a
ENSMUSG00000017832	-0.720252	0.110489	0.307479	21.2245	14.6554	19.8015	13.5343	10.1696	10.1769	10.8261	Hspb9
ENSMUSG00000017837	0.111251	0.381539	0.645391	473.731	507.443	409.232	492.012	473.276	525.383	519.651	Nkiras2
ENSMUSG00000017843	-0.18906	0.0916695	0.271668	1972.18	2027.94	2113.48	1959.29	1845.39	1563.43	1774.27	Ppp2r5c
ENSMUSG00000017858	0.121482	0.37243	0.637107	295.445	256.47	282.502	297.755	287.095	295.13	331.999	Ift52
ENSMUSG00000017861	0.757818	0.00349611	0.0233976	53.4858	44.8822	47.5237	99.517	90.7439	77.5989	58.9419	Mybl2
ENSMUSG00000017897	2.85693	1.25249e-16	1.24717e-14	36.5061	27.4789	48.8438	438.671	261.28	147.565	228.55	Eya2
ENSMUSG00000017929	-0.233475	0.442032	0.697501	40.7511	49.462	64.685	49.3604	48.501	47.0682	27.6666	B4galt5
ENSMUSG00000017999	-0.109668	0.380589	0.644462	517.029	486.376	468.637	410.806	479.534	492.308	440.26	Ddx27
ENSMUSG00000018001	-0.0877708	0.552267	0.780293	902.466	1144.04	884.469	854.254	941.859	1064.76	820.375	Cyth3
ENSMUSG00000018012	-0.51116	0.0232982	0.102845	112.065	86.1005	109.569	71.6522	86.0502	69.9663	57.739	Rac3
ENSMUSG00000018040	-0.0733128	0.552703	0.780684	410.906	368.217	410.552	390.106	384.097	381.634	348.84	Rrp7a
ENSMUSG00000018042	0.172391	0.0801085	0.247915	1485.72	1301.58	1404.59	1554.85	1634.95	1583.78	1524.07	Cyb5r3
ENSMUSG00000018068	-0.0782695	0.501281	0.741001	527.217	482.712	555.763	494.4	515.519	468.138	494.39	Ints2
ENSMUSG00000018076	-0.186866	0.158348	0.387498	4509.78	5299.76	5125.96	5036.35	4463.66	4307.38	3680.86	Med13l
ENSMUSG00000018102	0.144412	0.510609	0.748806	168.947	184.109	212.537	286.609	197.916	183.184	159.985	Hist1h2bc
ENSMUSG00000018126	0.151691	0.818092	0.928271	19.5265	29.3108	9.24072	15.1266	5.47592	52.1567	15.6377	Baiap2l2
ENSMUSG00000018143	-0.393896	0.0125357	0.0640627	596.833	913.215	722.096	582.771	554.633	582.628	544.912	Mafk
ENSMUSG00000018160	-0.110875	0.267791	0.53108	1573.16	1630.41	1615.81	1348.65	1546.56	1545.62	1512.04	Med1
ENSMUSG00000018166	-0.0171481	0.887067	0.95803	3007.94	3820.48	3215.77	3200.47	3158.04	3633.16	3246.62	Erbb3
ENSMUSG00000018167	-0.206449	0.224042	0.477967	190.172	163.957	178.214	167.985	156.455	161.558	127.507	Stard3
ENSMUSG00000018171	0.458537	0.00419747	0.0270131	288.653	348.982	347.187	374.98	422.428	512.662	496.796	Vmp1
ENSMUSG00000018189	0.000996056	0.995592	0.998091	266.58	197.848	208.576	198.238	206.521	230.253	268.246	Uchl5
ENSMUSG00000018196	-0.0415614	0.811025	0.925551	295.445	302.268	234.978	255.56	281.619	323.117	222.536	Glrx2
ENSMUSG00000018199	-0.0101581	0.936524	0.975994	641.829	704.375	631.009	574.81	630.513	706.023	713.318	Trove2
ENSMUSG00000018209	0.208233	0.296528	0.562061	759.837	864.669	722.096	697.415	781.493	1263.21	879.317	Stk4
ENSMUSG00000018217	-0.452185	0.0801055	0.247915	82.3511	109	110.889	73.2445	82.9211	45.7961	90.2172	Pmp22
ENSMUSG00000018239	0.0987078	0.772425	0.908575	34.8082	39.3864	47.5237	44.5836	47.7188	21.6259	57.739	Zcchc10
ENSMUSG00000018286	0.016229	0.902114	0.963326	326.008	344.402	311.544	333.581	329.338	363.825	299.521	Psmb6
ENSMUSG00000018287	-0.0428274	0.849559	0.941707	94.2368	110.831	93.7273	122.605	95.4375	72.5105	93.8259	Spag7
ENSMUSG00000018293	-0.0281126	0.807674	0.924344	2686.17	2595.84	2913.47	2731.54	2872.51	2798.65	2307.16	Pfn1
ENSMUSG00000018322	0.00430661	0.97323	0.988451	387.135	371.881	352.467	404.437	344.983	353.648	384.927	Tomm34
ENSMUSG00000018326	0.0522693	0.634576	0.832821	1945.01	1871.31	1754.42	1750.7	1920.48	1895.45	2142.36	Ywhab
ENSMUSG00000018334	0.224887	0.242791	0.501131	612.115	367.301	413.192	541.372	474.059	533.016	626.709	Ksr1
ENSMUSG00000018339	0.783555	0.155137	0.382488	7.64082	8.24366	14.5211	22.2918	7.04047	17.8096	21.6521	Gpx3
ENSMUSG00000018340	0.481397	0.0324186	0.13207	269.127	261.049	265.341	460.166	467.018	255.695	292.304	Anxa6
ENSMUSG00000018341	-0.697286	1.96028e-06	3.57067e-05	807.38	676.896	732.657	471.312	531.947	385.451	429.434	Il12rb2
ENSMUSG00000018347	-0.00668627	0.96236	0.984841	233.47	217.083	203.296	221.326	216.69	223.892	208.101	Zkscan6
ENSMUSG00000018362	0.0175492	0.905167	0.96408	840.49	674.149	737.938	706.968	911.35	686.942	732.564	Kpna2
ENSMUSG00000018363	0.0192318	0.846978	0.940851	1103.67	1140.37	1127.37	1136.09	1074.06	1228.86	1119.9	Smurf2
ENSMUSG00000018372	-0.220397	0.211231	0.4612	224.131	242.73	285.142	242.821	201.045	173.007	239.376	Cep95
ENSMUSG00000018377	-0.0159198	0.887022	0.95803	820.964	744.678	858.067	863.011	768.976	779.806	779.477	Vezf1
ENSMUSG00000018378	0.149726	0.386444	0.648903	226.678	210.671	199.336	286.609	228.424	231.525	193.666	Cuedc1
ENSMUSG00000018379	0.0621612	0.595633	0.808233	1755.69	1580.04	1786.1	1652.78	1972.9	1630.85	1869.3	Srsf1
ENSMUSG00000018381	-0.426678	0.196843	0.441882	51.7878	58.6216	44.8835	24.6802	53.977	45.7961	30.0724	Abi3
ENSMUSG00000018395	0.123464	0.543483	0.774788	155.363	162.125	147.852	179.131	179.923	199.722	116.681	Kif3a
ENSMUSG00000018398	-0.285474	0.132203	0.343795	3606.47	4189.61	3660.65	2191.76	2985.94	4086.03	3275.49	2023-09-08
ENSMUSG00000018401	-0.117205	0.383647	0.646826	708.898	686.972	638.93	539.78	719.693	638.601	605.057	Mtmr4
ENSMUSG00000018405	0.20901	0.360363	0.626293	65.3715	54.9578	52.8041	65.2831	70.4047	66.1499	66.1593	Mrm1
ENSMUSG00000018411	0.0772076	0.825592	0.931491	32.2612	57.7057	26.4021	52.545	35.2024	44.524	32.4782	Mapt
ENSMUSG00000018412	-0.042682	0.654474	0.845296	1191.12	1272.27	1248.82	1223.66	1208.61	1236.49	1134.33	Kansl1
ENSMUSG00000018415	-0.0821979	0.473076	0.7189	624	583.468	584.806	615.413	564.02	531.744	543.709	Gid4
ENSMUSG00000018417	1.39688	3.2966e-08	9.30639e-07	271.674	461.645	258.74	976.858	720.475	1160.17	631.521	Myo1b
ENSMUSG00000018425	0.14093	0.332019	0.598631	219.037	238.15	245.539	285.017	240.158	265.872	239.376	Dhx40
ENSMUSG00000018427	0.192706	0.656696	0.846635	629.943	970.921	462.036	593.917	635.989	1307.73	608.666	Ypel2
ENSMUSG00000018428	-0.335847	0.00434857	0.0278221	562.874	522.099	543.882	433.894	463.107	396.9	423.419	Akap1
ENSMUSG00000018433	0.160211	0.23859	0.496264	300.539	254.638	277.222	287.405	311.345	321.845	322.376	Nol11
ENSMUSG00000018442	0.0158883	0.923092	0.97094	379.494	371.881	452.795	317.658	431.033	414.709	459.506	Derl2
ENSMUSG00000018446	0.368716	0.00917075	0.0502754	303.086	345.318	314.185	468.924	412.259	360.008	412.593	C1qbp
ENSMUSG00000018449	-0.329165	0.240465	0.498529	52.6368	57.7057	81.8464	58.914	37.5492	48.3403	57.739	Rpain
ENSMUSG00000018474	-0.261023	0.186106	0.427654	1506.09	1264.03	1219.78	1433.84	1264.16	882.847	854.056	Chd3
ENSMUSG00000018476	0.0563652	0.641794	0.837611	2287.15	2335.71	1974.87	2393.18	2529.09	2167.68	2056.95	Kdm6b
ENSMUSG00000018481	0.221096	0.121532	0.325897	896.523	967.257	1023.08	967.305	1007.57	1193.24	1321.98	Appbp2
ENSMUSG00000018500	-0.842337	5.28636e-05	0.000662003	225.829	194.184	231.018	83.5942	127.511	134.844	140.739	Adora2b
ENSMUSG00000018501	-0.196072	0.0151195	0.0737788	5126.14	5407.84	5380.74	4588.13	4742.93	4669.93	4519.28	Ncor1
ENSMUSG00000018507	-0.649801	0.0144891	0.0715311	57.7307	59.5376	77.8861	46.972	42.2428	31.8028	42.1014	Trpv2
ENSMUSG00000018509	0.492375	0.124494	0.33078	44.996	24.731	40.9232	64.487	55.5415	36.8913	48.1159	Cenpv
ENSMUSG00000018537	0.0363766	0.75492	0.898695	446.564	442.41	465.996	488.031	477.188	428.702	453.492	Pcgf2
ENSMUSG00000018541	-0.0817678	0.595315	0.808233	258.939	291.276	300.983	272.278	269.103	305.307	223.739	Cwc25
ENSMUSG00000018543	0.942707	0.202858	0.449732	11.0367	4.57981	7.92062	30.2532	5.47592	3.81634	20.4492	1700001P01Rik
ENSMUSG00000018547	-0.340083	0.0222305	0.0993871	434.678	336.158	413.192	312.085	345.765	286.226	299.521	Pip4k2b
ENSMUSG00000018548	0.233996	0.111049	0.308302	319.217	305.932	314.185	336.765	371.581	328.205	437.854	Trim37
ENSMUSG00000018554	-0.598833	0.175325	0.412423	27.1674	35.7225	38.283	31.8454	25.8151	6.36057	22.855	Ybx2
ENSMUSG00000018559	0.0897695	0.511095	0.748855	435.527	372.797	427.713	479.274	462.324	387.995	418.608	Ctdnep1
ENSMUSG00000018565	0.24848	0.133459	0.345857	165.551	203.344	186.135	253.171	197.916	206.082	220.13	Elp5
ENSMUSG00000018566	1.32894	0.0132472	0.0668668	13.5837	10.0756	10.5608	51.7488	12.5164	19.0817	31.2753	Slc2a4
ENSMUSG00000018567	-0.0407242	0.746437	0.894958	1360.92	1554.39	1490.4	1437.82	1386.19	1639.75	1247.4	Gabarap
ENSMUSG00000018569	0.472911	0.412624	0.67142	11.8857	10.0756	7.92062	23.8841	7.04047	8.9048	15.6377	Cldn7
ENSMUSG00000018570	0.994711	0.0125304	0.0640556	15.2816	14.6554	23.7619	46.972	35.2024	20.3538	36.0869	2810408A11Rik
ENSMUSG00000018572	0.0592038	0.653937	0.844934	277.617	298.604	254.78	296.162	282.401	293.858	285.086	Phf23
ENSMUSG00000018574	-0.156504	0.347719	0.6147	268.278	247.31	213.857	232.472	208.867	183.184	250.202	Acadvl
ENSMUSG00000018581	1.43491	0.00546545	0.0333944	6.79184	8.24366	11.8809	37.4184	25.0328	15.2654	15.6377	Dnah11
ENSMUSG00000018583	-0.187798	0.0759673	0.239567	1960.3	1816.35	1757.06	1576.35	1787.5	1568.52	1544.52	G3bp1
ENSMUSG00000018585	0.220645	0.164887	0.397811	503.445	552.326	512.2	698.211	577.319	684.397	475.144	Atox1
ENSMUSG00000018593	-1.36722	2.4846e-13	1.72244e-11	997.552	1024.05	933.313	421.156	477.97	357.464	265.84	Sparc
ENSMUSG00000018599	-0.0833424	0.808719	0.924744	39.0531	34.8066	25.082	32.6416	30.5087	20.3538	42.1014	Mief2
ENSMUSG00000018648	0.662071	0.0186723	0.0871302	204.604	252.806	184.814	231.675	258.151	555.914	315.159	Dusp14
ENSMUSG00000018651	-0.150472	0.314036	0.581233	217.339	210.671	248.179	195.849	206.521	220.076	187.652	Tada2a
ENSMUSG00000018654	-0.824318	7.5326e-05	0.000911344	134.139	156.63	205.936	93.1479	84.4857	89.048	105.855	Ikzf1
ENSMUSG00000018659	-0.433765	0.0154444	0.0750301	144.327	128.235	155.772	115.44	103.26	99.2249	102.246	Pnpo
ENSMUSG00000018661	-0.202144	0.0879021	0.264684	401.568	421.343	425.073	373.388	355.935	340.927	374.101	Cog1
ENSMUSG00000018666	0.00894064	0.955703	0.982308	448.262	428.671	442.234	498.381	471.712	330.75	464.318	Cbx1
ENSMUSG00000018669	-0.251317	0.179689	0.41812	147.723	157.546	135.971	150.47	114.212	110.674	117.884	Cdk5rap3
ENSMUSG00000018672	0.456487	0.147902	0.371223	48.3919	52.2099	29.0423	82.7981	45.3719	52.1567	58.9419	Copz2
ENSMUSG00000018677	0.323227	0.0331107	0.13431	427.037	378.293	372.269	574.014	477.97	405.804	505.216	Slc25a39
ENSMUSG00000018678	-0.146819	0.345221	0.612128	351.478	370.049	336.626	359.057	335.596	325.661	251.405	Sp2
ENSMUSG00000018697	-0.0426587	0.771551	0.90793	255.543	248.226	277.222	240.433	284.748	255.695	226.145	Aatf
ENSMUSG00000018707	-0.10518	0.345033	0.61206	10254	9963.84	9590.55	10457.2	9449.88	8292.91	8745.06	Dync1h1
ENSMUSG00000018727	1.39356	5.88909e-07	1.23101e-05	34.8082	38.4704	27.7222	113.847	93.0907	80.1432	67.3622	Cpsf4l
ENSMUSG00000018733	-0.147006	0.461449	0.711955	98.4817	95.2601	108.248	94.7401	76.6629	91.5922	101.043	Pex12
ENSMUSG00000018736	0.00326042	0.986538	0.994162	2591.09	3342.35	2667.93	2295.26	2568.21	3966.45	2670.43	Ndel1
ENSMUSG00000018740	-0.385385	0.0956492	0.278737	83.2001	76.0249	77.8861	54.1372	71.9693	64.8778	50.5216	Slc25a35
ENSMUSG00000018750	-0.274212	0.0184528	0.0862777	848.98	704.375	785.461	658.404	625.038	622.064	673.622	Zbtb4
ENSMUSG00000018761	0.302263	0.041483	0.157733	282.71	305.016	275.902	325.619	312.91	401.988	386.13	Mpdu1
ENSMUSG00000018765	-0.250168	0.0130757	0.0661388	821.813	876.576	832.985	721.299	732.209	683.125	698.883	Fxr2
ENSMUSG00000018770	0.226388	0.116683	0.31777	519.576	480.88	431.674	631.336	601.569	507.573	491.985	Atp5g3
ENSMUSG00000018774	-0.583999	0.0515331	0.182802	88.2939	77.8568	100.328	88.3711	61.7997	44.524	38.4927	Cd68
ENSMUSG00000018796	-0.648582	3.50234e-07	7.78666e-06	4419.79	4626.53	4110.8	2382.83	2980.47	3171.38	2660.81	Acsl1
ENSMUSG00000018800	-0.245477	0.652194	0.843944	1068.87	1831.01	756.419	578.791	835.47	1936.16	763.839	Abca5
ENSMUSG00000018809	-0.0978655	0.663621	0.850439	87.445	109	81.8464	94.7401	91.5262	95.4085	64.9564	Smyd4
ENSMUSG00000018819	-0.488854	0.0322499	0.131709	131.592	124.571	213.857	114.644	103.26	123.395	102.246	Lsp1
ENSMUSG00000018820	-0.262949	0.0221333	0.0990872	584.098	560.569	566.324	445.04	510.825	456.689	488.376	Zfyve27
ENSMUSG00000018821	-0.295383	0.0615386	0.207648	458.449	536.754	480.517	356.669	427.122	480.859	340.42	Avpi1
ENSMUSG00000018841	-0.139154	0.390782	0.652422	178.286	179.529	165.013	167.985	150.197	175.552	140.739	Rad51d
ENSMUSG00000018846	-0.0510647	0.763966	0.903658	1072.26	1033.21	1177.53	859.03	1006.79	974.439	1386.94	Pank3
ENSMUSG00000018848	0.320443	0.0280507	0.118598	556.082	537.67	541.242	590.733	606.263	812.881	719.332	Rars
ENSMUSG00000018849	-0.171038	0.124452	0.33078	1115.56	1250.29	1046.84	951.382	1048.25	1046.95	999.607	Wwc1
ENSMUSG00000018858	-0.0560768	0.742841	0.893618	151.118	134.647	129.37	144.897	129.858	123.395	134.724	Mrpl58
ENSMUSG00000018861	-0.234844	0.435451	0.692926	50.0898	52.2099	44.8835	51.7488	50.8479	31.8028	30.0724	Fdxr
ENSMUSG00000018862	-1.12071	7.94713e-08	2.02751e-06	273.372	308.679	204.616	142.508	124.382	123.395	91.4201	Otop3
ENSMUSG00000018868	4.45387	1.34092e-08	4.1726e-07	1.69796	12.8235	2.64021	99.517	60.2352	180.64	169.608	Pnpla5
ENSMUSG00000018882	0.207312	0.158682	0.38791	166.4	164.873	159.732	187.092	190.093	192.089	187.652	Mrpl45
ENSMUSG00000018899	0.692799	0.00347742	0.0233105	50.9388	65.9493	77.8861	101.109	114.212	81.4153	117.884	Irf1
ENSMUSG00000018900	-0.397902	0.0201061	0.0919407	134.139	152.05	141.251	109.071	107.172	104.313	111.869	Slc22a5
ENSMUSG00000018906	-0.413992	0.016344	0.0783121	232.621	291.276	249.499	179.927	229.207	165.375	197.275	P4ha2
ENSMUSG00000018907	0.530177	0.0108379	0.0572561	2492.61	2517.98	2155.73	3498.22	3283.99	2289.81	4728.59	Alox12e
ENSMUSG00000018909	0.367846	0.0173373	0.0820428	1050.19	1125.72	821.104	1192.61	1160.9	1532.9	1281.08	Arrb1
ENSMUSG00000018920	0.516108	0.00935105	0.0510458	390.531	536.754	446.195	507.138	549.939	795.071	772.259	Cxcl16
ENSMUSG00000018921	-0.120099	0.322189	0.589222	612.115	577.973	613.848	527.838	625.038	533.016	523.26	Pelp1
ENSMUSG00000018923	0.108376	0.560909	0.785773	99.3307	90.6803	99.0077	110.663	97.7844	101.769	104.652	Med11
ENSMUSG00000018931	0.389792	0.063628	0.21218	309.029	334.326	250.82	320.843	367.669	547.009	333.202	Natd1
ENSMUSG00000018932	0.314888	0.0641641	0.213433	674.09	766.661	513.52	859.827	688.402	933.732	767.448	Map2k3
ENSMUSG00000018965	0.102771	0.495945	0.737011	574.76	515.687	624.409	665.569	614.868	489.764	679.636	Ywhah
ENSMUSG00000018974	-0.0601185	0.709425	0.87397	398.172	370.049	337.946	423.544	368.451	293.858	325.985	Sart3
ENSMUSG00000018983	0.400917	0.0193471	0.0894409	378.645	316.007	327.386	396.476	411.477	578.812	418.608	E2f2
ENSMUSG00000018995	-0.4954	0.00314334	0.0214384	267.429	295.856	290.423	161.616	213.561	197.178	236.971	Nars2
ENSMUSG00000018999	0.0322826	0.839868	0.937726	296.294	220.747	262.7	252.375	297.264	265.872	246.594	Slc35b4
ENSMUSG00000019027	1.55942	0.000122687	0.00138445	15.2816	13.7394	13.201	55.7295	26.5973	52.1567	32.4782	Dnah1
ENSMUSG00000019039	-0.243429	0.103442	0.294147	309.029	342.57	320.785	324.027	251.892	258.239	258.623	Dalrd3
ENSMUSG00000019054	0.120172	0.611623	0.81813	118.857	90.6803	92.4072	134.547	105.607	76.3268	120.29	Fis1
ENSMUSG00000019055	-1.21371	2.00491e-11	1.0294e-09	259.788	274.789	353.788	145.693	121.253	129.756	110.666	Plod1
ENSMUSG00000019066	-0.465065	6.0379e-05	0.000748135	2116.51	2083.82	1738.58	1329.55	1457.38	1526.54	1430.24	Rab3d
ENSMUSG00000019080	0.117601	0.742121	0.893618	28.8653	18.3193	33.0026	35.8261	24.2505	26.7144	27.6666	Mfsd3
ENSMUSG00000019082	-0.296062	0.0282182	0.119061	275.919	294.024	298.343	223.714	253.457	232.797	230.956	Slc25a22
ENSMUSG00000019087	-0.0966273	0.339278	0.60584	1703.05	1982.14	1854.74	1681.44	1707.71	1821.67	1698.49	Atp6ap1
ENSMUSG00000019088	-0.383981	0.0251884	0.109165	159.608	146.554	149.172	125.789	108.736	106.858	123.898	Dnase1l1
ENSMUSG00000019102	1.32634	8.12255e-11	3.78958e-09	247.053	178.613	266.661	558.887	462.324	538.104	753.013	Aldh3a1
ENSMUSG00000019132	0.247825	0.0120683	0.0622551	2179.33	2097.55	2011.84	2444.14	2381.24	2413.2	2724.56	BC005537
ENSMUSG00000019139	0.490388	0.0406396	0.155643	197.812	174.949	167.653	346.319	287.095	199.722	175.623	Isyna1
ENSMUSG00000019143	-0.0438232	0.766038	0.904882	222.433	209.755	205.936	210.976	207.303	223.892	184.043	Hars2
ENSMUSG00000019158	-0.043307	0.939371	0.977136	8.4898	6.41174	17.1613	8.75749	8.60502	8.9048	14.4348	Tmem160
ENSMUSG00000019173	-0.146619	0.296388	0.561862	1067.17	959.929	934.633	1063.64	905.092	793.799	801.129	Rab5c
ENSMUSG00000019179	-0.0572165	0.722399	0.881602	820.115	770.325	719.456	906.002	794.009	615.703	639.941	Mdh2
ENSMUSG00000019188	0.0571415	0.596527	0.808629	698.711	636.594	695.694	732.445	686.837	727.649	668.81	H13
ENSMUSG00000019189	-0.087496	0.419955	0.679054	855.772	940.694	930.673	821.612	919.955	871.398	805.941	Rnf145
ENSMUSG00000019194	1.79981	3.38478e-07	7.5869e-06	13.5837	13.7394	11.8809	49.3604	46.9365	36.8913	49.3187	Scn1b
ENSMUSG00000019210	0.089446	0.370863	0.636285	1225.08	1286.93	1148.49	1347.06	1292.32	1225.05	1330.4	Atp6v1e1
ENSMUSG00000019214	0.688315	0.00719234	0.0414196	60.2776	41.2183	52.8041	71.6522	103.26	72.5105	82.9998	Chtf18
ENSMUSG00000019235	0.140983	0.767192	0.905529	12.7347	17.4033	14.5211	14.3304	9.3873	25.4423	18.0434	Rps6kl1
ENSMUSG00000019254	0.054309	0.800888	0.921341	610.417	709.871	451.475	516.692	505.35	842.139	596.637	Ppp1r12c
ENSMUSG00000019256	-0.280816	0.020923	0.09491	3184.52	4155.72	4019.71	3044.42	3009.41	3159.93	3252.63	Ahr
ENSMUSG00000019261	-0.22756	0.493084	0.734727	26.3184	32.9747	44.8835	31.0493	28.9442	22.8981	33.6811	Map1s
ENSMUSG00000019295	-0.0710977	0.725269	0.883478	148.572	98.008	120.129	122.605	108.736	123.395	111.869	Tmem129
ENSMUSG00000019297	0.0748989	0.663114	0.850426	163.004	158.462	130.69	176.742	163.495	145.021	150.362	Nop9
ENSMUSG00000019302	-0.305572	0.0151469	0.0738905	1537.5	1574.54	1342.54	1164.75	1132.73	1394.24	1121.1	Atp6v0a1
ENSMUSG00000019303	0.690149	0.0578351	0.198544	42.449	13.7394	30.3624	46.1759	43.0251	48.3403	49.3187	Psmc3ip
ENSMUSG00000019312	0.404501	0.0262217	0.112516	381.192	579.804	510.88	536.595	602.352	737.826	722.941	Grb7
ENSMUSG00000019338	0.0313308	0.78654	0.914914	520.425	479.049	530.681	528.634	513.172	554.642	487.173	Zfp687
ENSMUSG00000019359	-1.14514	2.71955e-09	9.77727e-08	2934.92	3572.25	3568.24	1331.93	1609.14	2017.57	1116.29	Gdpd2
ENSMUSG00000019362	0.0411415	0.795049	0.91857	267.429	272.041	207.256	264.317	244.852	284.954	235.768	D8Ertd738e
ENSMUSG00000019368	0.318389	0.0443248	0.164652	308.18	325.167	299.663	383.737	313.692	459.233	400.564	Sec14l4
ENSMUSG00000019370	-0.191448	0.191283	0.434686	660.507	573.393	551.803	533.411	612.521	475.771	460.709	Calm3
ENSMUSG00000019373	-0.135274	0.279895	0.543515	368.457	344.402	396.031	351.892	327.773	338.382	324.782	Cops3
ENSMUSG00000019428	0.0694589	0.569617	0.791431	764.082	740.098	788.101	912.371	791.662	714.928	781.883	Fkbp8
ENSMUSG00000019432	-0.437579	0.00345469	0.023196	1971.33	1886.88	2054.08	1707.71	1577.85	1387.88	1140.35	Ddx39b
ENSMUSG00000019433	0.212007	0.138062	0.354209	599.38	541.334	483.158	711.745	627.384	634.785	535.289	Gipc1
ENSMUSG00000019437	0.0704377	0.586856	0.802604	434.678	437.83	392.071	451.409	413.041	497.397	413.796	Tlcd1
ENSMUSG00000019461	-0.0344778	0.825946	0.931508	955.103	855.509	928.032	1077.97	916.826	868.854	696.477	Plscr3
ENSMUSG00000019464	0.847277	0.04469	0.16556	13.5837	18.3193	23.7619	42.9913	43.0251	24.1702	19.2463	Ptger1
ENSMUSG00000019467	4.00031	1.64874e-08	5.04446e-07	0.84898	3.66385	1.3201	42.9913	29.7264	21.6259	31.2753	Arhgef25
ENSMUSG00000019470	-0.0282912	0.825666	0.931491	490.711	501.948	425.073	503.158	477.97	429.974	442.666	Xab2
ENSMUSG00000019471	-0.0248515	0.865803	0.948722	607.021	540.418	440.914	579.587	506.132	482.131	517.245	Cdc37
ENSMUSG00000019478	-0.329495	0.321621	0.588441	50.9388	49.462	51.484	63.6909	33.6378	27.9865	33.6811	Rab4a
ENSMUSG00000019487	0.204611	0.220999	0.47359	289.502	208.84	271.941	288.201	310.563	256.967	325.985	Trip10
ENSMUSG00000019494	0.177866	0.148082	0.371373	376.098	347.15	377.549	441.855	399.742	389.267	427.028	Cops6
ENSMUSG00000019505	0.0599992	0.773928	0.909292	1866.91	1603.85	1577.52	2511.01	1686.58	1274.66	1540.91	Ubb
ENSMUSG00000019518	0.0917893	0.524389	0.759123	416	411.267	389.43	461.759	492.833	404.532	365.68	Ap4m1
ENSMUSG00000019528	-0.341322	0.195438	0.440363	55.1837	67.7812	67.3253	46.1759	61.0174	36.8913	54.1303	Gyg
ENSMUSG00000019558	-0.0635585	0.689355	0.862595	2737.11	3299.3	2781.46	2694.92	2765.34	3516.12	2277.08	Slc6a8
ENSMUSG00000019564	-0.0473699	0.798613	0.920141	136.686	153.882	116.169	140.916	129.075	143.749	113.072	Arid3a
ENSMUSG00000019577	0.16489	0.645993	0.840617	22.0735	63.2014	58.0845	46.1759	54.7592	45.7961	66.1593	Pdk4
ENSMUSG00000019578	0.218529	0.184815	0.425401	276.768	254.638	257.42	373.388	308.999	259.511	277.869	Ubxn6
ENSMUSG00000019579	0.114493	0.554482	0.781986	123.951	97.0921	114.849	124.993	136.898	115.762	104.652	Mydgf
ENSMUSG00000019590	-0.242095	0.0599808	0.203823	399.021	351.73	345.867	302.532	313.692	297.675	324.782	Cyb561
ENSMUSG00000019647	1.9333	7.68317e-20	1.09769e-17	163.004	174.033	118.809	788.97	512.39	536.832	491.985	Sema6a
ENSMUSG00000019659	-0.404449	0.0633595	0.211714	152.816	151.134	146.531	111.459	137.68	127.211	75.7825	Ccdc12
ENSMUSG00000019689	-0.353938	0.521285	0.756769	12.7347	21.9831	6.60051	11.1459	11.7341	6.36057	14.4348	Fmc1
ENSMUSG00000019699	2.48286	5.66625e-39	4.04768e-36	56.8817	75.1089	71.2856	413.194	321.515	351.103	423.419	Akt3
ENSMUSG00000019710	0.00285303	0.98535	0.993837	474.58	416.763	541.242	543.761	468.583	396.9	497.999	Mrpl24
ENSMUSG00000019715	0.0464187	0.730254	0.886187	407.511	370.049	368.309	398.068	439.638	390.539	347.637	Gle1
ENSMUSG00000019718	0.342198	0.381674	0.645518	21.2245	16.4873	21.1216	31.8454	18.7746	29.2586	19.2463	L3hypdh
ENSMUSG00000019726	0.228585	0.187163	0.429046	1900.02	2525.31	2089.72	2190.97	2217.75	3294.77	2480.37	Lyst
ENSMUSG00000019731	0.0788776	0.481623	0.726059	720.784	709.871	632.329	683.084	749.419	763.268	715.723	Slc35e1
ENSMUSG00000019734	-0.394424	0.0254695	0.110006	157.91	187.772	141.251	118.624	127.511	131.028	119.087	Tmc4
ENSMUSG00000019737	-0.0710949	0.883181	0.956089	17.8286	9.15963	27.7222	19.9034	21.1214	15.2654	10.8261	Syne4
ENSMUSG00000019738	-0.431106	0.093009	0.274302	80.6531	61.3695	67.3253	58.1179	39.1137	58.5172	52.9274	Polr2i
ENSMUSG00000019761	-0.509884	0.00039505	0.0037935	93736.8	102030	74023.5	54552.8	63107.7	70971.2	64000.1	Krt10
ENSMUSG00000019763	-0.0923001	0.560938	0.785773	163.004	173.117	183.494	173.558	168.971	156.47	146.753	Rmnd1
ENSMUSG00000019768	1.36813	1.07224e-06	2.10982e-05	127.347	76.0249	93.7273	324.823	195.569	171.735	331.999	Esr1
ENSMUSG00000019773	0.325525	0.322644	0.589921	61.9756	38.4704	52.8041	64.487	74.3161	33.075	82.9998	Fbxo5
ENSMUSG00000019774	-0.00854219	0.971369	0.988021	86.596	54.9578	89.767	72.4483	78.2275	78.8711	75.7825	Mtrf1l
ENSMUSG00000019777	0.0524339	0.624674	0.826248	535.707	533.09	512.2	528.634	541.334	552.097	567.767	Hdac2
ENSMUSG00000019779	-0.0053168	0.980278	0.991685	114.612	98.008	99.0077	113.847	98.5666	77.5989	123.898	Frk
ENSMUSG00000019782	0.265022	0.101956	0.291327	177.437	178.613	201.976	208.588	261.28	206.082	212.913	Rwdd1
ENSMUSG00000019790	0.118945	0.218326	0.469907	1013.68	1041.45	1090.41	1111.41	1126.48	1114.37	1200.49	Stxbp5
ENSMUSG00000019791	-0.0526504	0.837702	0.937355	101.878	65.0334	109.569	72.4483	76.6629	96.6807	110.666	Hint3
ENSMUSG00000019792	0.0557306	0.817077	0.927924	123.951	98.008	141.251	100.313	127.511	103.041	172.014	Trmt11
ENSMUSG00000019794	-0.131805	0.23622	0.493651	536.555	584.384	522.761	503.954	487.357	513.934	497.999	Katna1
ENSMUSG00000019795	0.316718	0.027197	0.115763	364.213	328.831	357.748	382.941	401.307	484.675	481.159	Pcmt1
ENSMUSG00000019796	-0.00768737	0.982706	0.992614	29.7143	50.378	31.6825	44.5836	24.2505	48.3403	32.4782	Lrp11
ENSMUSG00000019797	0.00304926	0.989494	0.995653	75.5592	76.0249	101.648	95.5363	89.9616	63.6057	84.2027	1700021F05Rik
ENSMUSG00000019802	0.0459781	0.647059	0.841341	806.531	835.358	842.226	868.584	812.784	840.867	897.361	Sec63
ENSMUSG00000019804	-0.106562	0.389876	0.651802	556.931	672.317	653.451	577.198	582.012	543.193	626.709	Snx3
ENSMUSG00000019806	-0.265628	0.0337095	0.135448	521.274	529.426	549.163	423.544	398.178	471.954	484.767	Aig1
ENSMUSG00000019808	-0.0512546	0.865202	0.948335	46.6939	41.2183	51.484	61.3024	42.2428	41.9798	31.2753	Adat2
ENSMUSG00000019809	0.421786	0.0375061	0.146581	305.633	397.528	307.584	383.737	348.112	576.268	504.014	Pex3
ENSMUSG00000019810	-0.303928	0.0156473	0.0756802	455.053	524.847	462.036	362.242	384.879	417.253	396.956	Fuca2
ENSMUSG00000019813	-0.211996	0.352923	0.619904	95.9348	90.6803	77.8861	84.3904	89.9616	59.7894	68.5651	Cep57l1
ENSMUSG00000019814	0.00994853	0.946848	0.980779	305.633	255.554	256.1	300.143	273.796	241.702	281.478	Ltv1
ENSMUSG00000019817	-0.866455	1.45508e-07	3.5209e-06	1342.24	1619.42	1615.81	675.919	968.456	734.01	968.332	Plagl1
ENSMUSG00000019818	0.0875102	0.389376	0.651273	1632.59	1806.28	1730.65	1849.42	1708.49	1793.68	1973.95	Cd164
ENSMUSG00000019820	-0.488864	6.10788e-08	1.61079e-06	5789.2	6188.24	6306.13	4517.27	4366.66	4068.22	4413.43	Utrn
ENSMUSG00000019822	-0.0672883	0.804246	0.922942	124.8	110.831	147.852	184.703	113.43	86.5037	98.6375	Smpd2
ENSMUSG00000019823	0.498622	0.0360197	0.142226	108.669	94.3442	106.928	203.015	141.592	123.395	111.869	Mical1
ENSMUSG00000019826	-0.112434	0.516789	0.752553	157.91	169.453	182.174	154.45	132.204	162.831	180.434	Zbtb24
ENSMUSG00000019831	0.954225	0.00138278	0.0109914	37.3551	25.647	31.6825	68.4677	68.8402	41.9798	63.7535	Wasf1
ENSMUSG00000019832	0.650135	0.020598	0.0937465	66.2205	62.2855	43.5634	90.7595	93.0907	58.5172	120.29	Rab32
ENSMUSG00000019837	-0.218788	0.222854	0.476271	198.661	176.781	192.735	157.635	165.842	129.756	197.275	Gtf3c6
ENSMUSG00000019838	-1.05392	2.46977e-10	1.0735e-08	577.307	635.678	559.724	334.377	318.386	258.239	222.536	Slc16a10
ENSMUSG00000019841	-0.0681329	0.556971	0.783643	1741.26	2066.41	2223.05	1834.3	1909.53	1934.89	1987.18	Rev3l
ENSMUSG00000019842	-0.209529	0.13484	0.348185	707.201	820.703	935.953	706.968	645.377	800.16	686.854	Traf3ip2
ENSMUSG00000019843	1.0108	0.000342102	0.00336974	58.5796	67.7812	77.8861	195.849	125.164	137.388	85.4056	Fyn
ENSMUSG00000019845	0.326088	0.231755	0.487859	64.5225	50.378	48.8438	77.2252	76.6629	75.0547	44.5072	Tube1
ENSMUSG00000019846	3.26131	1.04179e-17	1.2054e-15	9.33878	24.731	10.5608	148.877	98.5666	120.851	210.507	Lama4
ENSMUSG00000019848	-1.11471	4.45586e-10	1.86759e-08	289.502	233.571	289.103	114.644	150.197	119.579	113.072	Popdc3
ENSMUSG00000019849	0.0480335	0.686531	0.861967	996.703	899.475	900.31	1045.33	961.416	844.684	1002.01	Prep
ENSMUSG00000019850	0.17201	0.298453	0.563629	927.086	1384.02	1119.45	1230.03	1142.9	1526.54	1257.03	Tnfaip3
ENSMUSG00000019851	-0.125341	0.283069	0.547413	20386.6	24173.2	18897.3	20051.5	18423.4	20501.4	18598	Perp
ENSMUSG00000019852	1.00362	0.0564444	0.194983	25.4694	8.24366	5.28041	35.03	30.5087	21.6259	19.2463	Arfgef3
ENSMUSG00000019853	-0.012974	0.938124	0.976705	538.253	631.098	471.277	475.293	478.752	661.499	560.55	Hebp2
ENSMUSG00000019854	0.0735884	0.481852	0.72616	731.821	747.426	832.985	819.224	791.662	814.153	814.361	Reps1
ENSMUSG00000019857	0.398994	0.00943164	0.0512949	162.155	180.445	155.772	203.015	222.166	213.715	240.579	Asf1a
ENSMUSG00000019861	-0.0548487	0.716633	0.877854	338.743	345.318	283.822	293.774	273.796	343.471	339.217	Gopc
ENSMUSG00000019863	-0.0504703	0.866464	0.949011	78.1062	55.8737	79.2062	47.7681	93.873	50.8846	80.5941	Qrsl1
ENSMUSG00000019864	0.203346	0.259674	0.521506	140.931	106.252	121.449	149.674	132.987	137.388	146.753	Rtn4ip1
ENSMUSG00000019866	0.12402	0.272388	0.535373	4674.49	4676.91	4200.57	4721.88	4593.52	5629.1	4756.25	Crybg1
ENSMUSG00000019868	0.0243088	0.848154	0.941331	360.817	371.881	377.549	341.542	366.105	394.355	406.579	Vta1
ENSMUSG00000019872	0.581899	0.000142248	0.00157382	336.196	403.024	349.827	497.585	477.188	558.458	645.955	Smpdl3a
ENSMUSG00000019873	-0.00847642	0.950022	0.981258	2815.22	3411.96	3190.69	2667.05	2965.6	3589.91	3265.86	Reep3
ENSMUSG00000019876	0.0536069	0.812623	0.925929	570.515	643.006	675.893	462.555	535.076	666.588	953.897	Pkib
ENSMUSG00000019877	0.0360734	0.740204	0.892347	1020.47	1166.94	1015.16	1155.99	1068.59	1036.77	1117.49	Serinc1
ENSMUSG00000019878	-0.52686	0.000651646	0.00582511	629.094	884.82	706.255	482.458	511.608	585.172	477.55	Hsf2
ENSMUSG00000019883	0.561143	0.029724	0.123762	78.1062	90.6803	64.685	97.9247	86.8325	160.286	120.29	Echdc1
ENSMUSG00000019889	2.3049	1.04029e-18	1.30473e-16	158.759	161.209	141.251	1083.54	685.273	839.595	431.84	Ptprk
ENSMUSG00000019891	-0.260153	0.200208	0.445722	280.163	218.915	265.341	245.21	255.022	189.545	156.377	Dcbld1
ENSMUSG00000019897	-0.0137977	0.931261	0.973744	269.127	274.789	300.983	225.306	285.53	320.573	286.289	Ccdc59
ENSMUSG00000019899	1.69761	0.00603412	0.0360511	5.09388	10.9916	15.8412	70.0599	28.1619	10.1769	25.2608	Lama2
ENSMUSG00000019907	-0.197165	0.142766	0.36224	1772.67	1974.82	1801.94	1347.86	1548.9	1858.56	1705.71	Ppp1r12a
ENSMUSG00000019916	-0.496619	0.000110495	0.00126688	362.515	410.351	417.153	288.997	287.877	269.688	274.26	P4ha1
ENSMUSG00000019917	-0.403493	0.0725229	0.232758	155.363	141.974	171.613	140.12	125.946	75.0547	127.507	2023-09-10
ENSMUSG00000019920	0.162786	0.223123	0.476567	592.588	607.283	666.652	661.589	661.022	639.873	822.781	Lims1
ENSMUSG00000019923	0.124505	0.403673	0.664389	295.445	270.209	361.708	349.504	307.434	351.103	335.608	Zwint
ENSMUSG00000019927	-0.243605	0.188913	0.431329	374.4	383.788	415.832	264.317	296.482	324.389	440.26	Ube2d1
ENSMUSG00000019929	1.26987	0.0433609	0.162542	16.9796	28.3948	25.082	121.809	70.4047	10.1769	21.6521	Dcn
ENSMUSG00000019942	0.288737	0.213499	0.463933	157.061	143.806	100.328	203.811	172.1	118.307	159.985	Cdk1
ENSMUSG00000019943	-0.119755	0.187039	0.429046	1956.9	2170.83	2040.88	1905.95	1903.27	1839.48	1919.82	Atp2b1
ENSMUSG00000019944	-0.531252	0.0106143	0.0562559	324.31	342.57	336.626	150.47	239.376	283.681	256.217	Rhobtb1
ENSMUSG00000019947	0.194862	0.331042	0.597891	1963.69	2638.89	2200.61	2467.22	1986.2	3602.63	2331.21	Arid5b
ENSMUSG00000019948	-0.223103	0.447056	0.701273	40.7511	57.7057	52.8041	42.1952	56.3238	38.1634	33.6811	Actr6
ENSMUSG00000019951	0.0868772	0.525414	0.759501	680.033	913.215	906.911	855.846	886.317	932.459	862.477	Uhrf1bp1l
ENSMUSG00000019952	0.414831	0.0101009	0.05427	132.441	128.235	137.291	189.48	179.923	159.014	175.623	Poc1b
ENSMUSG00000019960	1.43123	1.54232e-08	4.76323e-07	196.114	161.209	128.05	640.093	314.474	360.008	435.448	Dusp6
ENSMUSG00000019961	-0.102991	0.402789	0.663841	1768.43	1621.25	1764.98	1506.29	1832.09	1412.05	1644.36	Tmpo
ENSMUSG00000019966	1.73721	4.07352e-25	8.58049e-23	128.196	101.672	95.0474	399.66	340.29	335.838	377.709	Kitl
ENSMUSG00000019969	-0.246666	0.0312361	0.128559	2452.7	2779.03	2394.67	1995.91	2249.04	2338.15	1990.79	Psen1
ENSMUSG00000019970	1.38469	2.89525e-17	3.08889e-15	634.188	710.787	666.652	2215.65	1763.25	1403.14	1615.49	Sgk1
ENSMUSG00000019971	-0.252299	0.095025	0.277804	236.865	230.823	248.179	177.538	224.513	194.633	203.289	Cep290
ENSMUSG00000019975	0.0874677	0.757454	0.900174	40.7511	40.3024	36.9629	42.9913	43.0251	31.8028	49.3187	Ikbip
ENSMUSG00000019977	0.0347435	0.761366	0.902163	610.417	675.981	669.292	716.522	631.296	688.214	632.723	Hbs1l
ENSMUSG00000019978	0.242288	0.183457	0.423613	265.731	221.663	308.904	257.948	286.313	358.736	353.652	Epb41l2
ENSMUSG00000019979	-0.0447136	0.737701	0.890819	250.449	237.234	250.82	239.637	231.553	248.062	235.768	Apaf1
ENSMUSG00000019982	0.137785	0.485345	0.728839	110.367	115.411	104.288	100.313	127.511	113.218	145.55	Myb
ENSMUSG00000019984	-0.123606	0.289305	0.554513	708.049	723.611	726.057	613.821	628.167	745.459	657.984	Med23
ENSMUSG00000019986	0.315633	0.0705232	0.228315	236.865	175.865	213.857	300.143	238.594	226.436	273.057	Ahi1
ENSMUSG00000019987	0.0838044	0.783812	0.913445	98.4817	188.688	89.767	93.1479	115.777	147.565	180.434	Arg1
ENSMUSG00000019988	0.356201	0.0390709	0.151079	152.816	123.655	138.611	171.169	163.495	171.735	204.492	Nedd1
ENSMUSG00000019992	0.318552	0.329627	0.597074	38.2041	41.2183	29.0423	66.0793	37.5492	38.1634	38.4927	Mtfr2
ENSMUSG00000019996	-0.0660275	0.620385	0.823471	1861.81	2143.35	1894.35	1753.09	1767.94	2258	1740.59	Map7
ENSMUSG00000019997	2.925	1.49917e-17	1.6756e-15	37.3551	40.3024	35.6428	286.609	131.422	292.586	441.463	Ctgf
ENSMUSG00000019998	-0.24114	0.0783668	0.244691	393.078	377.377	451.475	335.173	366.105	306.579	365.68	Stx7
ENSMUSG00000020000	0.780366	8.68302e-10	3.46267e-08	1218.29	1195.33	1166.97	2439.36	1962.73	1844.57	1949.89	Moxd1
ENSMUSG00000020003	-0.182995	0.127059	0.335406	388.833	373.713	386.79	331.989	330.902	328.205	359.666	Pex7
ENSMUSG00000020007	-1.26107	9.54186e-11	4.41613e-09	1135.09	1455.46	1592.04	578.791	695.442	642.418	406.579	Il20ra
ENSMUSG00000020009	-0.711192	1.22622e-06	2.38141e-05	2523.17	3269.99	3123.36	1528.58	2076.16	1909.44	1746.61	Ifngr1
ENSMUSG00000020014	4.07386	3.72168e-08	1.04169e-06	0.84898	0.915963	3.96031	29.457	30.5087	22.8981	30.0724	Cfap54
ENSMUSG00000020015	0.757775	7.4563e-06	0.000117232	298.841	294.024	273.261	420.36	412.259	599.166	529.274	Cdk17
ENSMUSG00000020017	-0.371951	0.123425	0.328985	5334.99	6636.15	3974.83	3026.91	3798.73	6116.32	3493.21	Hal
ENSMUSG00000020018	0.510679	0.372124	0.637048	11.8857	5.49578	6.60051	11.1459	14.8632	7.63268	12.029	Snrpf
ENSMUSG00000020019	0.745292	0.00168841	0.012969	79.8041	52.2099	76.566	131.362	117.341	125.939	89.0143	Ntn4
ENSMUSG00000020021	0.538268	3.8625e-05	0.000500922	449.111	423.175	506.92	633.724	603.134	711.112	721.738	Fgd6
ENSMUSG00000020022	-0.148956	0.381692	0.645518	267.429	248.226	253.46	266.705	251.11	223.892	179.232	Ndufa12
ENSMUSG00000020023	0.44191	0.00907638	0.0498079	1043.4	1088.16	873.908	1181.47	1157.77	1745.34	1368.9	Tmcc3
ENSMUSG00000020024	0.19679	0.299285	0.56459	141.78	141.974	170.293	171.965	164.278	141.205	214.116	Cep83
ENSMUSG00000020027	0.887021	0.0178947	0.0841473	17.8286	14.6554	18.4814	40.6029	28.9442	30.5307	24.0579	Socs2
ENSMUSG00000020029	1.53281	6.42783e-22	1.07764e-19	285.257	237.234	279.862	857.438	668.845	679.309	887.737	Nudt4
ENSMUSG00000020032	0.311515	0.0384391	0.149268	766.629	562.401	592.726	837.535	734.556	730.193	881.723	Nuak1
ENSMUSG00000020034	0.154155	0.374166	0.639105	184.229	205.176	216.497	257.152	179.923	223.892	236.971	Tcp11l2
ENSMUSG00000020038	0.0265083	0.879637	0.95383	297.992	310.511	290.423	269.094	255.804	310.396	390.941	Cry1
ENSMUSG00000020042	-0.179602	0.155448	0.382969	1254.79	1157.78	1100.97	1179.08	1029.47	900.657	1024.87	Btbd11
ENSMUSG00000020044	0.729762	0.000312739	0.00312739	695.315	1228.31	727.377	1433.84	1560.64	1260.66	1609.48	Timp3
ENSMUSG00000020048	-0.379274	5.09871e-05	0.000641438	3165	3270.9	3231.61	2405.13	2606.54	2305.07	2591.04	Hsp90b1
ENSMUSG00000020056	-0.0500216	0.744062	0.893778	205.453	217.083	225.738	198.238	207.303	188.273	240.579	Washc3
ENSMUSG00000020057	0.734468	0.0253923	0.109759	46.6939	20.1512	35.6428	45.3797	53.977	61.0615	68.5651	Dram1
ENSMUSG00000020062	1.8386	0.00385049	0.0251845	139.233	213.419	134.651	216.549	333.249	1144.9	631.521	Slc5a8
ENSMUSG00000020063	0.300079	0.0416042	0.158039	397.323	469.889	458.076	455.39	562.456	536.832	621.897	Sirt1
ENSMUSG00000020064	0.113082	0.431592	0.68939	1184.33	1414.25	1264.66	1169.52	1293.88	1607.95	1506.03	Herc4
ENSMUSG00000020069	0.010674	0.949843	0.981196	224.98	210.671	179.534	230.083	226.077	175.552	193.666	Hnrnph3
ENSMUSG00000020070	0.297954	0.0983679	0.284039	305.633	295.856	257.42	306.512	284.748	417.253	407.782	Rufy2
ENSMUSG00000020074	-0.0823945	0.476101	0.721352	974.629	1058.85	1174.89	924.313	1056.07	1025.32	1030.88	Ccar1
ENSMUSG00000020075	0.0952704	0.404207	0.664777	1210.65	1105.57	999.318	1161.56	1239.12	1097.83	1228.16	Ddx21
ENSMUSG00000020076	0.0878851	0.581773	0.799521	511.935	457.065	491.078	453.001	528.818	445.24	643.55	Ddx50
ENSMUSG00000020077	-0.474021	0.262959	0.525087	18.6776	21.0671	26.4021	9.55363	17.21	16.5375	20.4492	Srgn
ENSMUSG00000020078	0.23194	0.0832862	0.254537	479.674	529.426	465.996	509.527	569.496	574.995	661.593	Vps26a
ENSMUSG00000020079	0.109354	0.489188	0.731523	215.641	186.856	178.214	188.684	204.174	231.525	216.521	Supv3l1
ENSMUSG00000020083	-0.362082	0.110388	0.307479	110.367	121.823	80.5263	82.002	79.792	67.422	97.4346	Fam241b
ENSMUSG00000020085	0.0568744	0.902282	0.963403	18.6776	24.731	13.201	32.6416	14.8632	13.9933	16.8405	Aifm2
ENSMUSG00000020086	0.728314	0.0115867	0.060435	45.8449	29.3108	33.0026	65.2831	69.6225	47.0682	56.5361	H2afy2
ENSMUSG00000020087	-0.259706	0.186823	0.428812	196.114	136.478	130.69	132.955	130.64	125.939	128.71	Tysnd1
ENSMUSG00000020088	-0.0506356	0.616953	0.821637	802.286	830.778	769.62	800.116	786.968	741.642	763.839	Sar1a
ENSMUSG00000020089	-0.0131121	0.935213	0.975404	152.816	163.957	157.092	150.47	143.156	171.735	163.594	Ppa1
ENSMUSG00000020091	-0.0938643	0.371573	0.636793	1350.73	1408.75	1236.94	1250.73	1328.3	1250.49	1164.4	Eif4ebp2
ENSMUSG00000020092	-0.216656	0.348804	0.615775	95.0858	79.6888	80.5263	83.5942	83.7034	55.973	67.3622	Pald1
ENSMUSG00000020097	0.301508	0.0228708	0.101504	1363.46	1575.46	1166.97	1625.71	1584.11	1853.47	1693.68	Sgpl1
ENSMUSG00000020098	0.736214	0.179785	0.41812	8.4898	10.0756	10.5608	20.6995	17.21	5.08846	20.4492	Pcbd1
ENSMUSG00000020099	0.416958	0.000379678	0.00366762	449.111	457.065	475.237	669.55	620.344	566.091	596.637	Unc5b
ENSMUSG00000020100	0.209373	0.114547	0.314087	404.115	359.057	363.028	419.563	394.267	485.948	442.666	Slc29a3
ENSMUSG00000020101	0.415078	0.0277281	0.117476	118.008	92.5122	114.849	140.12	137.68	132.3	168.405	Vsir
ENSMUSG00000020102	2.00775	2.90908e-16	2.81154e-14	106.972	91.5963	130.69	592.325	491.269	297.675	371.695	Slc16a7
ENSMUSG00000020105	-0.0736163	0.50316	0.742217	1242.91	1461.88	1273.9	1353.43	1231.3	1222.5	1232.97	Lrig3
ENSMUSG00000020107	-0.21517	0.165894	0.399245	310.727	257.386	319.465	277.055	268.32	217.531	251.405	Anapc16
ENSMUSG00000020108	-0.544518	0.0246699	0.1074	447.413	474.469	381.51	323.231	427.904	241.702	194.869	Ddit4
ENSMUSG00000020109	-0.0661847	0.60141	0.811195	588.343	532.174	619.128	611.432	546.028	555.914	496.796	Dnajb12
ENSMUSG00000020111	-1.0623	6.60229e-14	4.79981e-12	2698.06	2818.42	2491.03	1193.41	1580.98	1169.07	1165.61	Micu1
ENSMUSG00000020114	0.0755888	0.450208	0.703343	1916.15	1921.69	1792.7	1874.1	1957.25	1920.89	2165.21	Cand1
ENSMUSG00000020115	0.182726	0.171136	0.40656	430.433	385.62	382.83	427.525	423.993	449.056	519.651	Tbk1
ENSMUSG00000020116	0.183045	0.349322	0.616142	148.572	122.739	122.77	124.197	143.939	148.837	184.043	Pno1
ENSMUSG00000020120	0.548148	0.0704979	0.228277	35.6572	38.4704	26.4021	61.3024	39.1137	43.2519	54.1303	Plek
ENSMUSG00000020121	0.141169	0.329271	0.596792	910.107	982.828	805.263	886.099	912.915	1197.06	980.36	Srgap1
ENSMUSG00000020122	-0.170872	0.042967	0.161544	4713.54	5013.06	4634.88	4282.41	4361.96	4255.22	4110.3	Egfr
ENSMUSG00000020123	4.20689	9.09203e-13	5.90443e-11	1.69796	4.57981	3.96031	74.8368	32.0733	54.7009	85.4056	Avpr1a
ENSMUSG00000020124	-0.0045079	0.969478	0.987051	1158.86	1146.79	1213.17	1062.04	1096.75	1191.97	1330.4	Usp15
ENSMUSG00000020128	-0.0640289	0.57754	0.796991	1195.36	1207.24	1346.51	1108.22	1117.09	1251.76	1306.35	Vps54
ENSMUSG00000020130	0.0861787	0.549455	0.778679	407.511	541.334	458.076	554.907	474.841	485.948	473.941	Tbc1d15
ENSMUSG00000020131	0.345666	0.266132	0.528789	29.7143	24.731	40.9232	33.4377	42.2428	44.524	39.6956	Pcsk4
ENSMUSG00000020132	0.00949418	0.947521	0.980804	588.343	671.401	656.091	570.829	563.238	730.193	712.115	Rab21
ENSMUSG00000020133	0.0501481	0.791582	0.916884	116.31	106.252	118.809	114.644	120.47	97.9528	137.13	2310011J03Rik
ENSMUSG00000020134	0.585205	0.000139269	0.00154607	1003.49	1244.79	1107.57	1722.84	1341.6	1978.14	1674.43	Peli1
ENSMUSG00000020135	0.482452	0.126721	0.334978	53.4858	45.7981	46.2036	89.1672	37.5492	68.6942	76.9854	Apc2
ENSMUSG00000020137	-0.0828488	0.663242	0.850426	341.29	286.696	390.75	242.025	324.644	324.389	392.144	Thap2
ENSMUSG00000020140	3.81253	3.41433e-50	5.60974e-47	55.1837	44.8822	54.1242	1050.9	525.689	604.254	701.289	Lgr5
ENSMUSG00000020142	-0.478796	7.50538e-05	0.000910048	528.915	595.376	578.205	441.059	405.218	381.634	396.956	Slc1a4
ENSMUSG00000020143	-0.272956	0.151847	0.377322	168.947	221.663	244.219	183.111	147.068	202.266	167.203	Dock2
ENSMUSG00000020149	-0.0386244	0.80265	0.922481	2733.72	3265.41	2972.87	2328.7	2761.43	3546.65	3015.66	Rab1
ENSMUSG00000020150	-0.0452427	0.904036	0.963689	32.2612	18.3193	25.082	24.6802	18.7746	24.1702	31.2753	Gamt
ENSMUSG00000020152	0.0945269	0.461819	0.712191	1806.63	1946.42	1738.58	1702.93	1844.6	2003.58	2274.68	Actr2
ENSMUSG00000020153	0.214498	0.0719815	0.231576	314.972	305.932	307.584	363.834	353.588	358.736	360.869	Ndufs7
ENSMUSG00000020156	-0.10061	0.543905	0.774934	230.074	205.176	240.259	218.937	242.505	176.824	196.072	Mum1
ENSMUSG00000020159	-1.45726	0.122991	0.328416	154.514	150.218	158.412	116.236	71.187	33.075	3.60869	Gabrp
ENSMUSG00000020160	-0.107292	0.405261	0.665524	399.87	425.923	458.076	386.126	412.259	357.464	429.434	Meis1
ENSMUSG00000020163	0.0292516	0.885471	0.957188	151.118	130.067	145.211	180.723	152.544	128.484	114.275	Uqcr11
ENSMUSG00000020166	0.114229	0.291122	0.556086	1052.74	1117.47	1126.05	1090.71	1182.8	1176.71	1308.75	Cnot2
ENSMUSG00000020167	0.601849	0.000784883	0.00681948	578.156	441.494	509.56	960.936	829.211	672.948	626.709	Tcf3
ENSMUSG00000020170	0.0439078	0.69202	0.864171	1158.86	1248.46	1104.93	1174.3	1137.43	1340.81	1182.45	Frs2
ENSMUSG00000020171	0.0143187	0.939257	0.977136	161.306	152.05	188.775	141.712	199.48	181.912	150.362	Yeats4
ENSMUSG00000020173	-0.195279	0.638324	0.834921	4339.14	6112.22	3956.35	2689.35	3135.36	7345.19	3611.09	Cobl
ENSMUSG00000020175	1.95165	0.00176295	0.0134161	5.94286	2.74789	3.96031	19.9034	17.9923	19.0817	8.42027	Rab36
ENSMUSG00000020176	0.221465	0.688149	0.862549	8.4898	17.4033	10.5608	13.5343	23.4682	11.449	7.21738	Grb10
ENSMUSG00000020180	0.0624266	0.734297	0.888922	241.11	194.184	201.976	274.667	211.996	216.259	182.84	Snrpd3
ENSMUSG00000020181	0.804031	0.00124199	0.0100176	255.543	206.092	170.293	386.922	234.682	348.559	507.622	Nav3
ENSMUSG00000020183	0.211097	0.435103	0.692643	843.886	1394.1	708.895	1021.44	905.092	1723.71	903.375	Cpm
ENSMUSG00000020184	-0.354537	0.0081519	0.0457915	1015.38	1275.02	1370.27	885.303	959.851	1011.33	958.708	Mdm2
ENSMUSG00000020185	0.348763	0.174837	0.412016	174.89	112.663	139.931	232.472	209.65	115.762	164.797	E2f7
ENSMUSG00000020186	0.085048	0.830225	0.934032	28.0163	31.1427	34.3227	55.7295	28.1619	25.4423	20.4492	Csrp2
ENSMUSG00000020189	-0.11334	0.316886	0.584291	878.695	926.038	959.715	816.835	885.535	774.717	927.433	Osbpl8
ENSMUSG00000020190	-0.585821	3.01458e-05	0.000404245	4887.58	6144.28	4695.61	3167.82	3959.09	3650.97	3194.89	Mknk2
ENSMUSG00000020196	-0.0725161	0.554438	0.781986	1302.34	1242.05	1211.85	1317.6	1240.69	1190.7	1010.43	Cabin1
ENSMUSG00000020198	-0.330068	0.00301694	0.0207781	2035.85	2203.81	2046.16	1618.54	1781.24	1788.59	1478.36	Ap3d1
ENSMUSG00000020205	2.20215	1.14304e-12	7.22315e-11	63.6735	111.747	56.7644	563.664	327.773	273.504	263.434	Phlda1
ENSMUSG00000020211	-0.316484	0.0148938	0.0729374	749.65	663.157	670.612	535.003	643.812	520.295	529.274	Sf3a2
ENSMUSG00000020212	-0.261471	0.259498	0.521409	72.1633	84.2686	104.288	66.8754	79.792	59.7894	80.5941	Mdm1
ENSMUSG00000020218	3.15054	1.06207e-08	3.37818e-07	3.39592	3.66385	5.28041	42.9913	21.9037	39.4355	38.4927	Wif1
ENSMUSG00000020219	-0.136986	0.653891	0.844934	45.8449	43.9662	50.1639	49.3604	46.1542	48.3403	24.0579	Timm13
ENSMUSG00000020220	-0.0602207	0.588495	0.803671	3953.7	4491.88	4291.65	3745.82	3853.49	4552.9	4141.57	Vps13d
ENSMUSG00000020224	0.128403	0.510753	0.748837	109.518	110.831	120.129	113.847	140.027	100.497	139.536	Llph
ENSMUSG00000020225	0.133399	0.380531	0.644462	225.829	254.638	266.661	279.444	247.199	312.94	252.608	Tmbim4
ENSMUSG00000020227	0.905114	1.48034e-07	3.57676e-06	280.163	318.755	262.7	533.411	435.727	517.75	671.216	Irak3
ENSMUSG00000020228	0.247948	0.106983	0.300894	204.604	220.747	236.298	292.978	250.328	226.436	273.057	Helb
ENSMUSG00000020230	-0.338323	0.234597	0.491573	71.3143	69.6132	64.685	42.1952	65.7111	36.8913	72.1738	Prmt2
ENSMUSG00000020231	0.0522589	0.657641	0.847321	686.825	651.25	658.731	681.492	634.425	778.534	671.216	Dip2a
ENSMUSG00000020232	-0.121711	0.381862	0.645664	600.229	670.485	703.615	675.919	603.134	630.968	504.014	Hmg20b
ENSMUSG00000020234	-0.0961009	0.838333	0.937375	11.8857	13.7394	22.4418	11.942	10.9518	16.5375	20.4492	4930404N11Rik
ENSMUSG00000020235	-0.262895	0.0333602	0.134704	563.723	541.334	510.88	460.166	492.833	408.349	431.84	Fzr1
ENSMUSG00000020238	-0.208684	0.0722399	0.232261	782.76	833.526	827.705	662.385	787.751	706.023	660.39	Ncln
ENSMUSG00000020241	2.56664	2.38978e-08	7.01743e-07	11.8857	10.0756	7.92062	101.109	57.8883	41.9798	36.0869	Col6a2
ENSMUSG00000020246	-0.0509521	0.720221	0.880645	427.037	444.242	504.279	374.98	438.856	487.22	470.332	Hcfc2
ENSMUSG00000020248	0.180463	0.40276	0.663841	205.453	144.722	184.814	203.015	196.351	148.837	259.826	Nfyb
ENSMUSG00000020250	0.538699	0.0331371	0.134331	878.695	1148.62	678.533	957.751	1114.74	1995.95	1180.04	Txnrd1
ENSMUSG00000020251	-0.584871	0.0741377	0.236185	62.8245	43.0503	56.7644	49.3604	31.291	21.6259	40.8985	Glt8d2
ENSMUSG00000020253	0.208833	0.478296	0.723461	44.996	39.3864	36.9629	60.5063	46.1542	45.7961	33.6811	Ppm1m
ENSMUSG00000020255	0.324773	0.0198693	0.0911125	1360.92	1199	1044.2	1624.12	1282.93	1613.04	1507.23	D10Wsu102e
ENSMUSG00000020256	0.23021	0.659703	0.848725	25.4694	18.3193	25.082	34.2338	7.04047	44.524	22.855	Aldh1l2
ENSMUSG00000020257	-0.06314	0.614432	0.819941	965.29	831.694	830.345	753.144	933.254	826.874	842.027	Wdr82
ENSMUSG00000020258	-0.317616	0.55593	0.78302	20.3755	14.6554	5.28041	9.55363	12.5164	11.449	10.8261	Glyctk
ENSMUSG00000020260	-0.246077	0.0914827	0.271261	295.445	290.36	293.063	261.132	276.925	226.436	218.927	Pofut2
ENSMUSG00000020261	0.339273	0.033572	0.135193	384.588	412.183	415.832	473.701	496.745	643.69	433.043	Slc36a1
ENSMUSG00000020262	-0.532509	4.19252e-05	0.000538991	1240.36	1421.57	1304.26	1031.79	970.021	797.615	850.448	Adarb1
ENSMUSG00000020263	0.173162	0.53586	0.768467	850.678	973.668	693.054	721.299	686.837	1621.95	760.23	Appl2
ENSMUSG00000020264	-0.447655	0.145908	0.367649	56.0327	100.756	128.05	68.4677	53.977	92.8643	62.5506	Slc36a2
ENSMUSG00000020265	0.184006	0.365351	0.631283	272.523	258.302	233.658	374.98	312.128	211.171	256.217	Sumo3
ENSMUSG00000020267	0.172911	0.392344	0.654039	124.8	129.151	147.852	177.538	145.503	165.375	111.869	Hint1
ENSMUSG00000020268	-0.251572	0.446263	0.700802	30.5633	30.2268	26.4021	23.8841	25.8151	26.7144	21.6521	Lyrm7
ENSMUSG00000020271	-0.143332	0.169464	0.404457	1372.8	1570.88	1475.88	1413.14	1363.5	1261.94	1291.91	Fbxw11
ENSMUSG00000020272	0.509137	0.441367	0.697435	232.621	467.141	220.457	173.558	302.74	932.459	339.217	Stk10
ENSMUSG00000020273	-0.139208	0.446617	0.701118	281.861	299.52	363.028	216.549	283.966	314.212	329.594	Papolg
ENSMUSG00000020275	0.213374	0.292294	0.557186	1583.35	2276.17	1779.5	1687.81	1822.7	2881.34	2331.21	Rel
ENSMUSG00000020277	-0.413886	0.0194343	0.0897176	466.09	490.956	448.835	445.836	373.927	286.226	295.912	Pfkl
ENSMUSG00000020280	0.184495	0.189295	0.431841	371.853	473.553	382.83	429.913	452.155	480.859	502.811	Pus10
ENSMUSG00000020282	-0.455124	0.000119868	0.00136104	1168.2	1187.09	1172.25	903.614	909.003	886.663	727.752	Rhbdf1
ENSMUSG00000020283	-0.079756	0.706682	0.872675	351.478	432.334	335.306	269.094	308.999	491.036	348.84	Pex13
ENSMUSG00000020284	0.103319	0.764841	0.904224	62.8245	40.3024	63.3649	78.0213	79.0098	34.3471	43.3043	1810043G02Rik
ENSMUSG00000020287	-0.0221126	0.92609	0.972409	69.6164	60.4535	67.3253	78.0213	57.8883	54.7009	67.3622	Mpg
ENSMUSG00000020288	0.253396	0.148432	0.371703	151.967	137.394	157.092	201.422	159.584	153.926	192.463	Ahsa2
ENSMUSG00000020289	-0.431856	0.00223859	0.0163685	319.217	288.528	308.904	249.19	229.207	221.348	203.289	Nprl3
ENSMUSG00000020290	-0.00822432	0.948947	0.98093	1430.53	1325.4	1417.79	1374.93	1389.32	1170.34	1597.45	Xpo1
ENSMUSG00000020300	0.195013	0.398285	0.659792	924.539	1318.07	1044.2	983.228	972.368	1859.83	1206.5	Cpeb4
ENSMUSG00000020303	2.04722	4.22634e-06	7.01402e-05	10.1878	7.3277	6.60051	42.9913	26.5973	27.9865	37.2898	Stc2
ENSMUSG00000020305	0.145557	0.456546	0.707739	105.274	119.075	154.452	121.809	143.939	150.109	139.536	Asb3
ENSMUSG00000020307	-0.0619338	0.667777	0.852004	263.184	281.201	343.227	282.628	286.313	283.681	275.463	Cdc34
ENSMUSG00000020308	-0.108504	0.661198	0.849639	92.5388	81.5207	97.6876	107.478	75.8807	92.8643	57.739	Tpgs1
ENSMUSG00000020309	-0.0762014	0.827592	0.932666	39.0531	35.7225	43.5634	19.1073	41.4606	45.7961	44.5072	Chac2
ENSMUSG00000020311	0.115708	0.437228	0.694475	275.919	249.142	291.743	254.763	287.877	319.301	319.97	Erlec1
ENSMUSG00000020315	-0.0588999	0.571626	0.792625	4843.43	5058.86	4679.77	5069	4768.75	4161.08	4662.43	Sptbn1
ENSMUSG00000020319	0.612458	0.0310012	0.127817	32.2612	29.3108	34.3227	46.972	49.2833	40.7076	57.739	Wdpcp
ENSMUSG00000020321	0.028413	0.801285	0.921524	791.25	752.921	736.617	765.086	743.943	731.465	864.882	Mdh1
ENSMUSG00000020325	-0.326406	0.171015	0.406472	76.4082	78.7728	60.7247	58.1179	67.2756	54.7009	49.3187	Fstl3
ENSMUSG00000020326	-0.173896	0.332304	0.598645	474.58	468.057	421.113	326.416	405.218	356.192	528.071	Ccng1
ENSMUSG00000020327	0.608924	0.113233	0.311889	25.4694	17.4033	18.4814	24.6802	22.686	39.4355	40.8985	Fgf22
ENSMUSG00000020328	0.27501	0.170302	0.405532	101.029	78.7728	108.248	111.459	112.648	106.858	132.319	Nudcd2
ENSMUSG00000020329	-0.311122	0.0142148	0.0705371	359.968	331.579	369.629	269.89	290.224	293.858	286.289	Polrmt
ENSMUSG00000020330	-0.283757	0.199944	0.445494	205.453	178.613	209.896	160.023	201.045	104.313	181.637	Hmmr
ENSMUSG00000020331	-0.846811	0.0328905	0.133562	33.1102	48.546	21.1216	15.1266	17.21	25.4423	20.4492	Hcn2
ENSMUSG00000020333	0.142545	0.832962	0.935189	9.33878	13.7394	5.28041	9.55363	7.04047	22.8981	3.60869	Acsl6
ENSMUSG00000020334	-0.685905	5.68687e-06	9.17832e-05	1010.29	1172.43	1082.48	584.364	838.599	630.968	649.564	Slc22a4
ENSMUSG00000020340	0.00967743	0.973022	0.988392	423.641	473.553	370.949	281.036	343.419	732.738	350.043	Cyfip2
ENSMUSG00000020346	-0.111046	0.406717	0.666969	305.633	280.285	278.542	273.871	280.837	245.518	265.84	Mgat1
ENSMUSG00000020349	-0.045678	0.659275	0.848569	2417.05	2745.14	2498.95	2338.25	2356.99	2653.63	2553.75	Ppp2ca
ENSMUSG00000020354	2.28412	0.000518111	0.00474766	4.2449	1.83193	5.28041	23.8841	21.9037	16.5375	8.42027	Sgcd
ENSMUSG00000020358	0.148064	0.306612	0.573894	1411.85	1133.05	1106.25	1533.36	1343.95	1143.63	1373.71	Hnrnpab
ENSMUSG00000020359	0.110798	0.461529	0.712011	794.645	717.199	733.977	1010.3	734.556	756.908	728.955	Phykpl
ENSMUSG00000020361	-0.0897527	0.385645	0.648132	1602.03	1645.07	1425.71	1451.36	1488.67	1382.79	1536.1	Hspa4
ENSMUSG00000020362	0.132116	0.253582	0.513666	1773.52	1765.06	1626.37	1644.82	1920.48	1906.9	2082.21	Cnot6
ENSMUSG00000020366	0.104797	0.510181	0.748417	265.731	279.369	368.309	328.804	311.345	305.307	358.463	Mapk9
ENSMUSG00000020368	-0.12918	0.105932	0.2991	3925.68	3977.11	4018.39	3558.73	3564.83	3712.03	3700.11	Canx
ENSMUSG00000020372	0.142988	0.291732	0.556632	7195.96	7301.14	6923.94	9164.32	8348.44	6393.64	7625.16	Rack1
ENSMUSG00000020375	-0.0754886	0.629948	0.830263	264.882	290.36	233.658	225.306	232.336	262.055	285.086	Rufy1
ENSMUSG00000020376	0.271438	0.146285	0.368403	170.645	139.226	166.333	225.306	207.303	160.286	168.405	Rnf130
ENSMUSG00000020377	-0.496792	0.0895827	0.267526	56.0327	47.6301	72.6057	36.6222	50.8479	47.0682	30.0724	Ltc4s
ENSMUSG00000020380	0.0616394	0.669759	0.853289	397.323	316.007	343.227	324.027	388.008	374.001	387.333	Rad50
ENSMUSG00000020381	-0.260544	0.499534	0.739814	27.1674	23.815	38.283	28.6609	32.0733	13.9933	21.6521	Mrnip
ENSMUSG00000020385	-0.0661335	0.713494	0.87652	651.168	675.065	764.34	483.254	643.03	814.153	725.346	Clk4
ENSMUSG00000020386	0.0628602	0.686059	0.861889	477.127	614.611	525.401	480.07	541.334	665.316	570.173	Sar1b
ENSMUSG00000020387	-0.576854	0.00057436	0.0051993	396.474	333.41	330.026	189.48	256.586	235.341	269.449	Jade2
ENSMUSG00000020388	0.800969	0.00885739	0.048933	61.1266	73.277	27.7222	89.9633	87.6148	82.6874	122.695	Pdlim4
ENSMUSG00000020389	0.356063	0.227914	0.483177	44.147	36.6385	30.3624	57.3218	36.7669	50.8846	46.913	Cdkl3
ENSMUSG00000020390	-0.054173	0.645345	0.840309	867.658	1086.33	961.035	937.052	912.132	983.344	911.795	Ube2b
ENSMUSG00000020392	0.183381	0.255441	0.51616	205.453	185.024	240.259	216.549	233.118	232.797	270.652	Cdkn2aipnl
ENSMUSG00000020393	-0.335456	0.00299479	0.0206568	2611.46	2999.78	2526.68	2076.32	2155.17	2362.32	2010.04	Kremen1
ENSMUSG00000020395	-0.697003	0.033547	0.135126	62.8245	47.6301	89.767	35.03	53.977	47.0682	26.4637	Itk
ENSMUSG00000020397	0.45523	0.046616	0.170503	64.5225	54.0418	60.7247	85.9827	75.8807	96.6807	69.768	Med7
ENSMUSG00000020399	-0.314115	0.177581	0.415502	75.5592	88.8484	97.6876	78.0213	59.4529	83.9595	58.9419	Havcr2
ENSMUSG00000020400	0.101945	0.535775	0.768467	339.592	460.729	406.592	390.903	411.477	522.839	404.173	Tnip1
ENSMUSG00000020402	-0.0779974	0.390727	0.652403	2044.34	2058.17	2044.84	1888.43	1970.55	1847.11	2059.36	Vdac1
ENSMUSG00000020409	0.0910794	0.572486	0.793284	225.829	243.646	216.497	238.841	283.183	202.266	247.797	Slu7
ENSMUSG00000020411	0.144148	0.621901	0.824829	1186.03	1594.69	1099.65	902.818	1121	2476.81	1222.14	Nipal4
ENSMUSG00000020412	-0.237686	0.100972	0.28932	755.592	776.736	803.943	681.492	632.86	787.438	540.1	Ascc2
ENSMUSG00000020413	0.248656	0.153385	0.379936	129.045	103.504	124.09	135.343	141.592	143.749	144.348	Hus1
ENSMUSG00000020415	-0.12881	0.50764	0.746155	111.216	101.672	129.37	103.498	89.9616	114.49	109.464	Pttg1
ENSMUSG00000020420	-0.186082	0.360674	0.626529	121.404	101.672	129.37	93.1479	98.5666	94.1364	127.507	Zfp607a
ENSMUSG00000020422	0.924404	5.80064e-09	1.95296e-07	354.874	408.519	496.359	925.11	751.766	700.935	797.52	Tns3
ENSMUSG00000020423	-0.503099	0.0293936	0.122804	3069.06	4946.2	3345.14	1741.15	3208.11	3238.8	2502.02	Btg2
ENSMUSG00000020424	0.674425	0.00101474	0.00843732	126.498	98.008	101.648	208.588	175.23	134.844	174.42	Gatsl3
ENSMUSG00000020427	-0.46807	0.246707	0.50584	1810.03	3543.86	2642.85	1074.78	1929.87	1792.41	2912.21	Igfbp3
ENSMUSG00000020430	0.0694233	0.526764	0.760599	814.172	893.064	818.464	818.427	898.051	952.813	868.491	Pes1
ENSMUSG00000020431	2.67315	2.00197e-23	3.78073e-21	108.669	78.7728	124.09	985.616	677.45	465.594	506.419	Adcy1
ENSMUSG00000020432	-0.535231	0.00180339	0.0136858	398.172	435.082	333.986	222.122	249.546	292.586	316.362	Tcn2
ENSMUSG00000020434	0.513621	0.280789	0.544479	16.9796	33.8906	19.8015	39.0106	11.7341	47.0682	38.4927	4921536K21Rik
ENSMUSG00000020435	-0.850961	0.033781	0.135669	27.1674	25.647	48.8438	14.3304	20.3391	25.4423	14.4348	Osbp2
ENSMUSG00000020437	-0.0933138	0.732675	0.887791	67.9184	90.6803	129.37	64.487	96.2198	89.048	108.261	Myo1g
ENSMUSG00000020439	0.523639	0.016432	0.0786879	636.735	676.896	498.999	1144.84	965.327	777.262	585.81	Smtn
ENSMUSG00000020440	0.103679	0.493157	0.734727	485.617	527.595	417.153	598.694	524.124	479.587	446.275	Arf5
ENSMUSG00000020441	-0.135662	0.453896	0.706076	143.478	162.125	137.291	150.47	113.43	132.3	143.145	2310033P09Rik
ENSMUSG00000020444	-0.098216	0.70384	0.870908	134.139	132.815	87.1268	130.566	125.164	115.762	69.768	Guk1
ENSMUSG00000020447	0.362475	0.317439	0.585094	33.9592	20.1512	21.1216	34.2338	24.2505	30.5307	42.1014	Npc1l1
ENSMUSG00000020448	0.348354	0.0372112	0.145671	222.433	318.755	269.301	323.231	342.636	394.355	316.362	Rnf185
ENSMUSG00000020451	-0.0471985	0.67634	0.856371	2967.19	2700.26	2663.97	2983.12	2725.45	2652.36	2387.75	Limk2
ENSMUSG00000020453	0.905408	0.000289138	0.00293243	58.5796	81.5207	48.8438	134.547	133.769	89.048	115.478	Patz1
ENSMUSG00000020454	0.102839	0.288598	0.553678	892.278	868.333	869.948	905.206	966.109	973.167	923.824	Eif4enif1
ENSMUSG00000020455	-0.123791	0.434391	0.691775	440.621	344.402	331.346	378.961	335.596	354.92	298.318	Trim11
ENSMUSG00000020456	-0.00172559	0.986185	0.994066	3242.26	3233.35	2908.19	2925	3121.28	3101.41	3357.28	Ogdh
ENSMUSG00000020457	0.0597445	0.624985	0.826506	550.139	492.788	549.163	513.507	549.939	536.832	613.477	Drg1
ENSMUSG00000020458	0.317431	0.00167826	0.0129334	2157.26	2367.76	2365.62	2765.78	2722.32	3130.67	2831.62	Rtn4
ENSMUSG00000020459	-0.0143334	0.939065	0.977136	196.963	188.688	220.457	183.907	174.447	181.912	261.028	Mtif2
ENSMUSG00000020460	0.118322	0.574899	0.794882	525.519	437.83	442.234	652.831	546.81	330.75	500.405	Rps27a
ENSMUSG00000020462	0.420796	0.169722	0.404781	67.9184	42.1343	47.5237	83.5942	65.7111	43.2519	89.0143	Cfap36
ENSMUSG00000020463	0.0824518	0.631533	0.831001	1206.4	1240.21	1351.79	983.228	1285.28	1461.66	1635.94	Ppp4r3b
ENSMUSG00000020464	-0.0277644	0.862244	0.947334	312.425	239.066	319.465	257.948	299.611	269.688	310.347	Pnpt1
ENSMUSG00000020467	-0.941145	2.1197e-12	1.2757e-10	779.364	837.19	901.63	464.943	479.534	427.43	370.492	Efemp1
ENSMUSG00000020471	0.178657	0.310456	0.577273	178.286	152.966	130.69	173.558	189.311	183.184	153.971	Pold2
ENSMUSG00000020472	0.107277	0.533438	0.766185	322.612	279.369	291.743	392.495	337.16	262.055	287.492	Zkscan17
ENSMUSG00000020473	2.76775	4.71368e-09	1.6202e-07	12.7347	26.5629	7.92062	158.431	150.979	77.5989	46.913	Aebp1
ENSMUSG00000020474	0.112278	0.499791	0.739814	446.564	468.057	479.197	430.709	470.929	652.594	458.303	Polm
ENSMUSG00000020475	-0.55507	0.0147524	0.0724177	102.727	80.6047	130.69	72.4483	67.2756	68.6942	74.5796	Pgam2
ENSMUSG00000020476	-0.393614	0.00163749	0.0126548	1705.6	1721.09	1428.35	1162.36	1196.88	1403.14	1172.82	Dbnl
ENSMUSG00000020477	0.112414	0.626355	0.827395	81.5021	82.4366	69.9655	79.6136	107.954	77.5989	70.9709	Mrps24
ENSMUSG00000020482	-0.309563	0.0670979	0.220044	171.494	174.033	179.534	123.401	143.156	134.844	164.797	Ccdc117
ENSMUSG00000020483	-0.221713	0.121064	0.325226	551.837	515.687	504.279	421.156	530.382	455.417	388.536	Dynll2
ENSMUSG00000020484	-0.0912152	0.588971	0.803863	892.278	1040.53	867.308	644.074	934.818	1002.43	928.636	Xbp1
ENSMUSG00000020485	0.157017	0.375845	0.640724	151.118	147.47	163.693	207.791	163.495	153.926	157.579	Supt4a
ENSMUSG00000020491	-0.417097	0.233548	0.490127	32.2612	26.5629	33.0026	20.6995	28.1619	16.5375	25.2608	2810021J22Rik
ENSMUSG00000020492	0.154952	0.424256	0.683184	152.816	117.243	114.849	154.45	159.584	123.395	133.521	Ska2
ENSMUSG00000020493	-0.189717	0.383934	0.646968	214.792	161.209	248.179	203.015	209.65	129.756	181.637	Prr11
ENSMUSG00000020495	0.0262649	0.876062	0.952093	152.816	169.453	143.891	141.712	155.673	160.286	179.232	Smg8
ENSMUSG00000020496	-0.166687	0.330727	0.597883	755.592	621.023	595.366	712.541	632.86	491.036	502.811	Rnf187
ENSMUSG00000020513	-0.402106	0.150576	0.375384	73.0123	48.546	58.0845	39.8068	46.9365	58.5172	37.2898	Tubd1
ENSMUSG00000020514	0.0276544	0.891288	0.960238	101.878	120.907	145.211	124.197	118.906	147.565	107.058	Mrpl22
ENSMUSG00000020515	0.0214863	0.872264	0.951142	287.804	300.436	260.06	293.774	299.611	287.498	268.246	Cnot8
ENSMUSG00000020516	0.0660814	0.665683	0.851301	862.564	861.005	863.347	719.707	916.826	873.942	1104.26	Rps6kb1
ENSMUSG00000020519	-0.0797778	0.754113	0.898695	84.898	89.7644	99.0077	105.886	103.26	75.0547	56.5361	Sap30l
ENSMUSG00000020520	-0.315818	0.0473234	0.172306	214.792	243.646	221.777	204.607	168.971	193.361	161.188	Galnt10
ENSMUSG00000020521	0.371318	0.0266112	0.11386	317.519	321.503	306.264	348.707	362.976	405.804	518.448	Rnft1
ENSMUSG00000020522	-0.0548158	0.650574	0.843109	571.364	595.376	615.168	513.507	609.392	614.431	549.724	Mfap3
ENSMUSG00000020523	-0.156635	0.148219	0.371508	641.829	713.535	678.533	593.121	603.134	643.69	594.231	Fam114a2
ENSMUSG00000020525	0.401919	0.0210281	0.0951704	399.021	490.04	389.43	482.458	480.317	694.574	602.651	Ppm1d
ENSMUSG00000020526	0.426306	0.254402	0.514874	16.1306	18.3193	29.0423	34.2338	25.8151	24.1702	26.4637	Znhit3
ENSMUSG00000020527	-0.235981	0.0311427	0.128336	1262.43	1231.97	1239.58	933.867	1074.06	1132.18	1092.23	Myo19
ENSMUSG00000020528	0.18446	0.250853	0.510405	168.098	151.134	142.571	181.519	177.576	157.742	184.043	Prpsap2
ENSMUSG00000020530	0.097332	0.42709	0.685308	710.596	668.653	693.054	760.31	682.926	676.765	837.216	Ggnbp2
[truncated: 14,438 more rows]
