# Supplementary material for: KCTD1/KCTD15 complexes control ectodermal and neural crest cell functions, and their impairment causes aplasia cutis
Source: J Clin Invest. 2023 Dec 19;134(4):e174138. doi: 10.1172/JCI174138 (PMC10866662; doi:10.1172/JCI174138)
Supplement: Supporting data values [file jci-134-174138-s085.xlsx]

## Sheet: Figure 2B
				I experiment (shown in Figure 2B)						II experiment					III experiment
				Wavelenght	KCTD1wt	KCTD1 + KCTD1H74P	KCTD1 + KCTD1 G62D			Wavelenght	KCTD1wt	KCTD1 + KCTD1H74P	KCTD1 + KCTD1 G62D		Wavelenght	KCTD1wt	KCTD1 + KCTD1H74P	KCTD1 + KCTD1 G62D
				450	-10.1854	194.591	257.778			450	-10.3891	198.483	262.933		450	-9.67613	184.862	244.889
				451.06	-6.52481	124.361	167.32			451.06	-6.6553	126.848	170.667		451.06	-6.19857	118.143	158.954
				451.96	-3.67601	82.9753	104.078			451.96	-3.74953	84.6348	106.159		451.96	-3.49221	78.8265	98.8737
				453.03	-1.98088	51.1281	65.1791			453.03	-2.02049	52.1507	66.4827		453.03	-1.88183	48.5717	61.9202
				453.93	-1.43263	35.7404	43.7742			453.93	-1.46128	36.4552	44.6497		453.93	-1.361	33.9534	41.5855
				455	-1.16623	24.8167	28.5388			455	-1.18956	25.3131	29.1096		455	-1.10792	23.5759	27.1119
				456.06	-0.923568	20.2832	23.2449			456.06	-0.942039	20.6888	23.7098		456.06	-0.87739	19.269	22.0826
				456.96	-0.184428	18.3236	20.9476			456.96	-0.188117	18.6901	21.3666		456.96	-0.175207	17.4074	19.9003
				458.03	-0.459276	18.6329	20.1238			458.03	-0.468462	19.0056	20.5263		458.03	-0.436312	17.7013	19.1176
				458.93	-0.221136	18.7046	20.4407			458.93	-0.225559	19.0787	20.8495		458.93	-0.210079	17.7693	19.4187
				460	0.0581172	19.368	21.2345			460	0.0592795	19.7553	21.6592		460	0.0552113	18.3996	20.1728
				461.04	-0.39696	19.3023	21.4312			461.04	-0.404899	19.6884	21.8598		461.04	-0.377112	18.3372	20.3596
				461.94	-0.068028	19.4027	22.2781			461.94	-0.0693886	19.7908	22.7236		461.94	-0.0646266	18.4326	21.1642
				462.98	-0.01932	20.5193	22.543			462.98	-0.0197064	20.9297	22.9939		462.98	-0.018354	19.4933	21.4159
				464.02	0.186145	20.458	22.3225			464.02	0.189868	20.8672	22.769		464.02	0.176838	19.4351	21.2064
				465.07	0.184048	21.411	23.1638			465.07	0.187729	21.8392	23.6271		465.07	0.174845	20.3405	22.0056
				465.97	0.0250452	21.6728	23.0248			465.97	0.0255461	22.1063	23.4853		465.97	0.0237929	20.5892	21.8735
				467.01	0.426734	21.7797	23.9444			467.01	0.435269	22.2153	24.4233		467.01	0.405398	20.6907	22.7472
				468.05	0.358334	22.1074	24.1443			468.05	0.365501	22.5495	24.6271		468.05	0.340418	21.002	22.937
				468.95	0.185539	22.7978	23.7356			468.95	0.18925	23.2537	24.2103		468.95	0.176262	21.6579	22.5488
				470	-0.002256	22.6757	24.749			470	-0.00230112	23.1292	25.2439		470	-0.0021432	21.5419	23.5115
				471.06	0.0680652	23.5214	24.0059			471.06	0.0694265	23.9918	24.486		471.06	0.0646619	22.3453	22.8056
				471.96	0.25549	22.8473	24.6812			471.96	0.260599	23.3043	25.1748		471.96	0.242715	21.705	23.4471
				473.03	0.514874	24.059	25.9419			473.03	0.525172	24.5402	26.4607		473.03	0.489131	22.856	24.6448
				473.93	0.063552	24.1072	25.3867			473.93	0.064823	24.5893	25.8944		473.93	0.0603744	22.9018	24.1173
				475	0.493718	24.8771	25.7765			475	0.503593	25.3746	26.292		475	0.469032	23.6332	24.4876
				476.06	0.499499	24.6246	25.6413			476.06	0.509489	25.1171	26.1541		476.06	0.474524	23.3933	24.3592
				476.96	1.06368	25.0081	26.0553			476.96	1.08496	25.5083	26.5764		476.96	1.0105	23.7577	24.7526
				478.03	0.121452	25.5363	26.6085			478.03	0.123881	26.047	27.1407		478.03	0.115379	24.2595	25.2781
				478.93	1.13376	25.6502	26.7284			478.93	1.15644	26.1632	27.263		478.93	1.07707	24.3677	25.392
				480	0.388219	25.7567	26.7495			480	0.395984	26.2718	27.2845		480	0.368808	24.4689	25.412
				481.06	1.2994	25.9168	26.7708			481.06	1.32539	26.4351	27.3062		481.06	1.23443	24.621	25.4322
				481.96	1.06539	26.3455	27.3238			481.96	1.0867	26.8725	27.8703		481.96	1.01212	25.0283	25.9576
				483.03	1.04823	25.5287	27.7737			483.03	1.06919	26.0393	28.3292		483.03	0.995815	24.2523	26.385
				483.93	0.696534	26.9013	27.6647			483.93	0.710465	27.4393	28.218		483.93	0.661707	25.5562	26.2814
				485	0.498302	26.3616	27.1528			485	0.508268	26.8888	27.6958		485	0.473387	25.0435	25.7951
				486.06	0.2372	25.366	27.7175			486.06	0.241944	25.8733	28.2719		486.06	0.22534	24.0977	26.3316
				486.96	0.236738	26.2093	26.8964			486.96	0.241473	26.7334	27.4343		486.96	0.224901	24.8988	25.5515
				488.03	0.534972	26.4035	27.6284			488.03	0.545671	26.9316	28.181		488.03	0.508223	25.0834	26.247
				488.93	0.912673	25.9359	27.4501			488.93	0.930927	26.4546	27.9991		488.93	0.86704	24.6391	26.0776
				490	0.572758	25.4449	26.895			490	0.584213	25.9538	27.4329		490	0.54412	24.1727	25.5502
				491.04	0.667358	25.1131	26.8927			491.04	0.680706	25.6154	27.4305		491.04	0.63399	23.8575	25.548
				491.94	1.1606	24.3233	26.3031			491.94	1.18381	24.8098	26.8291		491.94	1.10257	23.1071	24.9879
				492.98	0.754582	24.0673	26.0669			492.98	0.769673	24.5487	26.5882		492.98	0.716853	22.864	24.7635
				494.02	0.10832	23.4512	25.3728			494.02	0.110487	23.9203	25.8802		494.02	0.102904	22.2787	24.1042
				495.07	0.623201	24.6466	25.2191			495.07	0.635665	25.1395	25.7235		495.07	0.592041	23.4143	23.9581
				495.97	0.71739	23.5688	25.1013			495.97	0.731738	24.0402	25.6033		495.97	0.68152	22.3904	23.8462
				497.01	1.07828	22.7009	24.828			497.01	1.09985	23.155	25.3245		497.01	1.02437	21.5659	23.5866
				498.05	1.0794	22.5501	24.5328			498.05	1.10098	23.0011	25.0235		498.05	1.02543	21.4226	23.3062
				498.95	0.98276	22.0826	24.4237			498.95	1.00242	22.5242	24.9122		498.95	0.933622	20.9784	23.2026
				500	0.419384	21.5093	24.2853			500	0.427772	21.9395	24.771		500	0.398415	20.4338	23.071
				501.04	0.898487	21.7424	23.5938			501.04	0.916457	22.1772	24.0657		501.04	0.853562	20.6553	22.4141
				501.94	0.765991	21.6187	22.812			501.94	0.781311	22.0511	23.2682		501.94	0.727692	20.5378	21.6714
				502.98	0.630842	21.0541	22.716			502.98	0.643459	21.4752	23.1704		502.98	0.5993	20.0014	21.5802
				504.02	0.460267	20.5641	22.7904			504.02	0.469473	20.9753	23.2462		504.02	0.437254	19.5358	21.6509
				505.07	0.719798	20.0529	22.5703			505.07	0.734194	20.454	23.0217		505.07	0.683808	19.0503	21.4418
				505.97	0.731696	20.126	21.5076			505.97	0.74633	20.5286	21.9377		505.97	0.695112	19.1197	20.4322
				507.01	0.573478	19.8255	21.1746			507.01	0.584947	20.222	21.5981		507.01	0.544804	18.8342	20.1158
				508.05	0.475728	19.2364	20.8084			508.05	0.485243	19.6212	21.2245		508.05	0.451942	18.2746	19.768
				508.95	0.21828	19.64	20.6183			508.95	0.222646	20.0329	21.0307		508.95	0.207366	18.658	19.5874
				510	0.56838	19.3744	20.6924			510	0.579748	19.7619	21.1062		510	0.539961	18.4057	19.6578
				511.04	0.537877	18.2924	19.9362			511.04	0.548635	18.6583	20.3349		511.04	0.510983	17.3778	18.9394
				511.94	0.4706	18.3065	19.3596			511.94	0.480012	18.6726	19.7468		511.94	0.44707	17.3911	18.3916
				512.98	0.394402	17.9175	19.5595			512.98	0.40229	18.2758	19.9507		512.98	0.374682	17.0216	18.5816
				514.02	0.698575	18.0722	18.8119			514.02	0.712547	18.4336	19.1882		514.02	0.663646	17.1686	17.8713
				515.07	0.293765	17.2589	18.827			515.07	0.29964	17.6041	19.2036		515.07	0.279077	16.396	17.8857
				515.97	-0.035424	17.391	18.2271			515.97	-0.0361325	17.7388	18.5917		515.97	-0.0336528	16.5214	17.3158
				517.01	0.28587	16.6937	17.8371			517.01	0.291587	17.0276	18.1938		517.01	0.271576	15.859	16.9452
				518.05	0.578848	16.8751	18.0486			518.05	0.590425	17.2126	18.4096		518.05	0.549905	16.0314	17.1462
				518.95	0.240888	16.3844	17.1065			518.95	0.245706	16.7121	17.4487		518.95	0.228844	15.5652	16.2512
				520	0.447676	16.1709	16.7569			520	0.456629	16.4943	17.092		520	0.425292	15.3623	15.919
				521.04	0.0430308	15.6335	16.4015			521.04	0.0438914	15.9462	16.7296		521.04	0.0408793	14.8519	15.5815
				521.94	0.630032	15.7365	16.5041			521.94	0.642633	16.0512	16.8342		521.94	0.598531	14.9497	15.6789
				522.98	0.121925	14.7658	15.95			522.98	0.124363	15.0611	16.269		522.98	0.115829	14.0275	15.1525
				524.02	0.652903	15.0127	15.9053			524.02	0.665961	15.313	16.2234		524.02	0.620258	14.2621	15.1101
				525.07	0.283058	14.3036	15.4385			525.07	0.28872	14.5897	15.7473		525.07	0.268905	13.5884	14.6666
				525.97	-0.115116	13.6817	14.413			525.97	-0.117418	13.9554	14.7012		525.97	-0.10936	12.9977	13.6923
				527.01	0.222786	13.4748	14.6495			527.01	0.227242	13.7443	14.9425		527.01	0.211647	12.801	13.917
				528.05	0.425081	13.7407	14.0001			528.05	0.433582	14.0155	14.2801		528.05	0.403827	13.0536	13.3001
				528.95	0.129484	13.2193	13.9544			528.95	0.132073	13.4837	14.2335		528.95	0.123009	12.5583	13.2567
				530	0.357732	12.6988	13.7298			530	0.364887	12.9528	14.0044		530	0.339845	12.0639	13.0433
				531.04	0.0747924	12.7555	13.537			531.04	0.0762882	13.0106	13.8077		531.04	0.0710528	12.1177	12.8601
				531.94	0.211184	12.1391	13.3701			531.94	0.215408	12.3819	13.6375		531.94	0.200625	11.5321	12.7016
				532.98	0.262282	11.9228	12.4235			532.98	0.267527	12.1613	12.672		532.98	0.249168	11.3267	11.8024
				534.02	-0.193884	11.8134	12.5071			534.02	-0.197762	12.0496	12.7572		534.02	-0.18419	11.2227	11.8817
				535.07	0.359491	11.3804	12.3128			535.07	0.366681	11.608	12.5591		535.07	0.341517	10.8114	11.6972
				535.97	0.114506	10.7344	11.7211			535.97	0.116797	10.9491	11.9555		535.97	0.108781	10.1977	11.135
				537.01	0.363862	10.9665	11.622			537.01	0.371139	11.1858	11.8544		537.01	0.345669	10.4182	11.0409
				538.05	0.171881	10.6887	11.1029			538.05	0.175318	10.9024	11.325		538.05	0.163287	10.1542	10.5478
				538.95	0.444839	10.1621	11.1291			538.95	0.453736	10.3653	11.3517		538.95	0.422597	9.65399	10.5727
				540	0.159289	10.0554	10.9359			540	0.162475	10.2565	11.1546		540	0.151325	9.5526	10.3891
				541.04	-0.3333	9.78535	10.3893			541.04	-0.339966	9.98105	10.5971		541.04	-0.316635	9.29608	9.86985
				541.94	0.693914	10.0815	10.4485			541.94	0.707793	10.2831	10.6575		541.94	0.659219	9.57738	9.92612
				542.98	-0.010116	9.826	10.1013			542.98	-0.0103183	10.0225	10.3033		542.98	-0.0096102	9.3347	9.59624
				544.02	0.0195972	9.12899	9.6809			544.02	0.0199891	9.31157	9.87452		544.02	0.0186173	8.67254	9.19685
				545.07	0.25606	8.85831	9.51074			545.07	0.261181	9.03548	9.70095		545.07	0.243257	8.41539	9.0352
				545.97	0.0137232	8.63753	8.91501			545.97	0.0139977	8.81028	9.09331		545.97	0.013037	8.20565	8.46926
				547.01	0.183721	8.33452	8.83684			547.01	0.187396	8.50121	9.01358		547.01	0.174535	7.91779	8.395
				548.05	-0.050916	8.47289	8.66238			548.05	-0.0519343	8.64235	8.83563		548.05	-0.0483702	8.04924	8.22926
				548.95	0.0961728	8.16839	8.65138			548.95	0.0980963	8.33175	8.82441		548.95	0.0913642	7.75997	8.21881
				550	0.278208	7.739	8.34373			550	0.283772	7.89379	8.5106		550	0.264298	7.35205	7.92654
				551.02	-0.07698	7.62319	8.17532			551.02	-0.0785196	7.77565	8.33883		551.02	-0.073131	7.24203	7.76656
				552.05	0.092874	7.41058	7.90119			552.05	0.0947315	7.55879	8.05921		552.05	0.0882303	7.04005	7.50613
				552.94	0.10175	7.40954	7.73901			552.94	0.103785	7.55773	7.89379		552.94	0.0966629	7.03906	7.35206
				553.97	0.238181	7.08504	7.88676			553.97	0.242944	7.22674	8.0445		553.97	0.226272	6.73079	7.49242
				555	0.021912	6.90412	7.21499			555	0.0223502	7.0422	7.35929		555	0.0208164	6.55891	6.85424
				556.02	-0.024204	6.64259	7.25933			556.02	-0.0246881	6.77545	7.40451		556.02	-0.0229938	6.31046	6.89636
				557.05	-0.009852	6.76028	6.88657			557.05	-0.010049	6.89549	7.0243		557.05	-0.0093594	6.42227	6.54224
				557.94	-0.049728	6.49962	6.65456			557.94	-0.0507226	6.62961	6.78765		557.94	-0.0472416	6.17464	6.32183
				558.97	0.20661	6.15702	6.94794			558.97	0.210742	6.28016	7.0869		558.97	0.196279	5.84917	6.60055
				560	0.37349	6.14017	6.88295			560	0.38096	6.26297	7.02061		560	0.354816	5.83316	6.53881
				561.02	0.266616	6.07095	6.58052			561.02	0.271948	6.19237	6.71213		561.02	0.253285	5.76741	6.25149
				562.05	0.316272	5.9855	6.18629			562.05	0.322597	6.1052	6.31002		562.05	0.300458	5.68622	5.87698
				562.94	0.0588084	5.7806	6.27325			562.94	0.0599846	5.89621	6.39872		562.94	0.055868	5.49157	5.95959
				563.97	0.213043	5.45332	6.0573			563.97	0.217304	5.56238	6.17844		563.97	0.202391	5.18065	5.75443
				565	0.0150864	5.38749	5.73725			565	0.0153881	5.49524	5.852		565	0.0143321	5.11811	5.45039
				566.02	0.0734844	5.32603	5.94406			566.02	0.0749541	5.43255	6.06294		566.02	0.0698102	5.05973	5.64686
				567.05	0.171546	5.43441	5.63828			567.05	0.174977	5.5431	5.75105		567.05	0.162969	5.16269	5.35637
				567.94	0.25107	5.16019	5.70592			567.94	0.256091	5.2634	5.82004		567.94	0.238516	4.90218	5.42063
				568.97	0.075246	4.79967	5.40181			568.97	0.0767509	4.89567	5.50985		568.97	0.0714837	4.55969	5.13172
				570	-0.002748	4.97021	4.89984			570	-0.00280296	5.06962	4.99784		570	-0.0026106	4.7217	4.65485
				571.02	0.0246732	4.86527	4.99481			571.02	0.0251667	4.96258	5.09471		571.02	0.0234395	4.62201	4.74507
				572.05	0.0542508	4.59639	4.89078			572.05	0.0553358	4.68831	4.9886		572.05	0.0515383	4.36657	4.64624
				572.94	-0.020496	4.80028	4.7549			572.94	-0.0209059	4.89629	4.84999		572.94	-0.0194712	4.56027	4.51715
				573.97	0.203995	4.47843	4.72131			573.97	0.208075	4.568	4.81574		573.97	0.193795	4.25451	4.48524
				575	-0.146544	4.36953	4.23142			575	-0.149475	4.45692	4.31605		575	-0.139217	4.15105	4.01985
				576.02	0.359983	4.27585	4.35892			576.02	0.367183	4.36136	4.4461		576.02	0.341984	4.06205	4.14097
				577.05	0.198775	4.24783	4.42371			577.05	0.202751	4.33278	4.51219		577.05	0.188836	4.03544	4.20253
				577.94	-0.086484	3.97066	4.15388			577.94	-0.0882137	4.05007	4.23695		577.94	-0.0821598	3.77213	3.94618
				578.97	0.192958	4.02107	3.70511			578.97	0.196817	4.1015	3.77921		578.97	0.18331	3.82002	3.51985
				580	-0.098592	4.0985	4.37215			580	-0.100564	4.18047	4.45959		580	-0.0936624	3.89357	4.15354
				581.02	0.210598	3.79247	3.90919			581.02	0.21481	3.86832	3.98737		581.02	0.200068	3.60284	3.71373
				582.05	0.073956	3.90805	4.00413			582.05	0.0754351	3.98621	4.08422		582.05	0.0702582	3.71264	3.80393
				582.94	0.23749	3.72472	3.76322			582.94	0.242239	3.79921	3.83848		582.94	0.225615	3.53848	3.57506
				583.97	0.0199188	3.60284	3.87149			583.97	0.0203172	3.6749	3.94892		583.97	0.0189229	3.4227	3.67792
				585	0.196079	3.5203	3.71382			585	0.2	3.5907	3.7881		585	0.186275	3.34428	3.52813
				586.02	0.233576	3.49231	3.77144			586.02	0.238248	3.56216	3.84687		586.02	0.221898	3.3177	3.58287
				587.05	-0.052404	3.21057	3.39544			587.05	-0.0534521	3.27478	3.46334		587.05	-0.0497838	3.05004	3.22566
				587.94	0.0825708	3.39948	3.52495			587.94	0.0842222	3.46747	3.59545		587.94	0.0784423	3.22951	3.34871
				588.97	0.186799	3.17807	3.38672			588.97	0.190535	3.24163	3.45445		588.97	0.177459	3.01916	3.21738
				590	0.0846456	3.03877	3.23334			590	0.0863385	3.09955	3.298		590	0.0804133	2.88683	3.07167
				591.02	0.0055992	3.24425	3.22005			591.02	0.00571118	3.30914	3.28445		591.02	0.00531924	3.08204	3.05905
				592.05	0.253488	3.07982	3.22128			592.05	0.258558	3.14141	3.2857		592.05	0.240814	2.92583	3.06022
				592.94	-0.065112	2.89279	3.28343			592.94	-0.0664142	2.95065	3.3491		592.94	-0.0618564	2.74815	3.11926
				593.97	0.158358	2.98488	3.22004			593.97	0.161525	3.04458	3.28444		593.97	0.15044	2.83564	3.05904
				595	-0.167388	2.75749	3.23777			595	-0.170736	2.81264	3.30252		595	-0.159019	2.61962	3.07588
				596.02	-0.032748	2.89059	3.0033			596.02	-0.033403	2.94841	3.06337		596.02	-0.0311106	2.74606	2.85313
				597.05	0.0661536	2.81981	2.81131			597.05	0.0674767	2.8762	2.86753		597.05	0.0628459	2.67882	2.67074
				597.94	0.18062	2.69975	3.09441			597.94	0.184233	2.75374	3.1563		597.94	0.171589	2.56476	2.93969
				598.97	0.104921	2.73212	2.76046			598.97	0.107019	2.78676	2.81567		598.97	0.0996748	2.59552	2.62244
				600	0.13586	2.51571	2.90606			600	0.138578	2.56603	2.96418		600	0.129067	2.38993	2.76075

## Sheet: Figure 2C
						Absorbance at 450nm
						Protein Name
					Concentration (nM)	KCTD1 wt		KCTD1 wt + KCTD1 H74P		KCTD1 wt + KCTD1 G62D
					18	0.201	0.209	0.29	0.246	0.286	0.215
					36	0.274	0.286	0.298	0.259	0.286	0.234
					62.5	0.317	0.338	0.245	0.251	0.236	0.317
					125	0.35	0.361	0.284	0.249	0.294	0.404
					250	0.474	0.389	0.255	0.254	0.22	0.24
					500	0.451	0.56	0.239	0.332	0.309	0.302

## Sheet: Figure 2F
			untreated HaCat Cells			KCTD1wt			KCTD1wt + KCTD1H74P			KCTD1wt + KCTD1G62D
		24h	92.6148	100	97.118	94.2234	94.0356	96.3418	67.3357	67.8699	69.9483	57.1399	55.9188	58.3279
		48h	99.486	100	99.394	96.1974	93.8568	95.7897	44.2116	44.3853	45.3734	31.8007	31.4587	32.2694

## Sheet: Figure 4I
white patches (pixels)
WT	Kctd1-/-	Wnt1Cre+Kctd15fl/WT	Wnt1Cre+Kctd1fl/WTKctd15fl/WT	Wnt1Cre+Kctd1fl/flKctd15fl/WT	Wnt1Cre+Kctd15fl/fl	Wnt1Cre+Kctd1fl/WTKctd15fl/fl
0	0	0	0	27.7539	891.078	1247.87
0	0	0	0	82.9497	245.919	975.492
0	0	0	0	86.027	466.762	637.975
0	0	0	0	102.558	176.765	1904.32
0	0	0	0	52.2752	332.623	424.356
				23.2927	205.119	1514.91
					557.33	646.291
					588.086
					131.925
					172.345
					123.963
					955.424

## Sheet: Figure 4J
		siCtrl	siKctd15 #1	siPax3 #1	siKctd15 #2	siPax3 #2
		0.957	0.216	0.883	0.175	0.858
		0.989	0.164	0.815	0.137	0.558
		1.023	0.131	0.474	0.151	0.899
		1.03	0.141	0.808	0.088	0.53

## Sheet: Figure 5A
	P4 skin thickness in mm
	P4 WT	P4 DKO
	511.25	489.13
	562.4	408.67
	499.25	413.57
	549.75	322.8
	644	358.75
	522.75	366
	552.5	281.75
	517

## Sheet: Figure 5B
P0 WT	P0 DKO	P4 WT	P4 DKO	P5 WT	P5 DKO	P10 WT	P10 DKO	P11 WT	P11 DKO	male P20-P21 WT	male P20-P21 DKO	male P22-P23 WT	male P22-P23 DKO	male P26-P28 WT	male P26-P28 DKO	male P42-P48 WT	male P42-P48 DKO	male P63-P68 WT	male P63-P68 DKO
1.4	1.3	1.9514	2.1199	3.7	2.9	5.9	2.3	6.2	2.3	8.7	5.6	10.2	6.4	12.9	8.7	17.6	16.9	23.5	26.8
1.3	1.3	2.4496	1.9367	3.8	2	5.4	1.9	6	1.9	8.4	6	9.5	8	12	10.6	18.4	21.3	25	24.8
1.4	1.3	2.4281	2.76	3.1	1.7	6.2	2.6	6.6	2.9	7.2	5.2	9.2	7.3	11.6	9.9	18.5	17.8	27.1	23.5
1.4	1.1	2.4274	2.6	2.8		5.7		6.1		6.3	6.5	8.3	11.7	13.9	9.2	20.6		24.8	22.3
1.3	1.2	2.2164	1.4	2.6		6.2		6.7		6.5	6.5	10.6	6.7	13	11.3	20.7		26.1	26.7
1.3	1.4	2.3782		3.9		4.7		6.2		6.3	5.9	9.1	8.4	12.2	10.4	21.4		25.2	27.7
1.2	1.3	3.6		1.9		4.7		6		7.9	7.2	10.7	7.7	15.1	9.6	17.3		30.5	31
1.2	0.7	2.99		2.8		4.3		6.6		9	6.8	9.6	6.3	13.8	12	19.2		30.9	27.3
1.5	1.2	2.96		2.8		4.6		6.1		9	5.6	11.6	5.65	13.3	10.9	19		24.5	28.6
1.5	1.4	3.43		2.7		4.8		5.7		7.7	6	11.4						33.2	26.4
1.6	1.4	3.31		2.6		5		3.9		10.2	5.2	10.1						30.2	28.6
1	1.5	1.8		2.6		4.8		5.6		8.5	6.5	8.4							26.1
1.4	1.3	2.5		2.6		4.6		5.6		10	6.5	10.1
1.3	1.6	2.3		3.1		5.2		7.3		9	5.9	10.1
1.6	1.4	3.3		2.4		5.9		6.7		7.2	7.2	9.7
1.7	1.2	3.4				5.4				8.7	6.8	9.1
1.6	1.2	2.5				6.2				8.4	4.91	11.9
1.5	1.3	2.6				5.7				6.3		9.5
1.3	1.3	2.3				5.6				6.5		11.7
1.5	1.3	2.6				3.4				6.3		10.7
1.4	1.2939	2.1				5.2				7.9		11.1
1.4	1.2016	2.2				5.2				9		8
1.3	1.3516	2.1				6.8				9		11
1.2	1.2601	2.1				6.2				7.7		10.3
1.4	1.2006	2.6								10.2		10.3
1.5	1.2609	1.9								8.5		9.03
1.2045	1.4283	2.3								10		8.87
1.387	1.3364	2.6								9		8.02
1.5902	1.4812									8.04		12.76
1.2039	1.5357									9.51		9.66
1.1159	1.6954									7.81		8.28
1.0069	1.6713									8.97		12.38
1.7	1.2704									8.66		14.81
1.7	1.1314									10.12		13.5
1.4	1.2029									11.26		13.46
1.3
1.2
1.3
1.3
1.3
1.4
1.1
1.4
1
1.2
1.1
1.3
1.1
1.1

## Sheet: Figure 6C
	normalized expression of Scd1 in back skin (from RNA-seq dataset)
	P4 WT	P4 DKO
	0.936785	0.404752
	0.975118	0.493925
	1.0881	0.30473
	see RNA-Seq data table for adjusted p-value

## Sheet: Figure 6D
	Left:				Right:
	sebaceous gland area/hindpaw (A.U.)				eccrine sweat gland number in foot pads (FP1 to 6)
					FP-1 WT	FP-1 DKO	FP-2 WT	FP-2 DKO	FP-3 WT	FP-3 DKO	FP-4 WT	FP-4 DKO	FP-5 WT	FP-5 DKO	FP-6 WT	FP6-DKO
	WT	DKO			23	14	21	13	18	5	16	7	11	4	12	8
	0.51	0.05			19	13	21	12	19	4	15	5	11	5	12	5
	0.896	0.061			25	12	24	13	17	11	15	9	9	7	15	7
	0.796	0.166

## Sheet: Figure 8C
	frontal bone length in mm
	control	DKO
	3.5	2
	3.1	2.3
	3.2	2.2
		2.1

[truncated: 2 more sheets: Figure 8E, Figure 11B]
